# Supplementary material for: Regulation of dopamine-dependent transcription and cocaine action by Gadd45b
Source: Neuropsychopharmacology. 2020 Sep 14;46(4):709–20. doi: 10.1038/s41386-020-00828-z (PMC8027017; doi:10.1038/s41386-020-00828-z)
Supplement: Supplementary file 5 — Table S1 [file 41386_2020_828_MOESM5_ESM.xlsx]

## Sheet: Sheet1
Table S1. Sequences of PCR primers, CRISPR sgRNAs, and shRNA targets
cDNA primers (RT-qPCR)
Gene	Species	Forward sequence	Reverse sequence
Arc	R. norvegicus	GCTGAAGCAGCAGACCTGA	TTCACTGGTATGAATCACTGCT
Dnmt3a	R. norvegicus	AGCAAAGTGAGGACCATTACCACCA	TGTGTAGTGGACAGGGAAGCCA
Dnmt3a1	R. norvegicus	TGCCAAGACTCACCTTCCAG	GGCTTTCCTCCACAGCATTC
Dnmt3a2	R. norvegicus	CTGTACTGCAGAGGGGCTG	CTGGCTTTCCTCCACAGCAT
Dnmt3b	R. norvegicus	TGGCAAGGATGACGTTCTGTGGT	CTGGCACACTCCAGGACCTTCC
Egr1	R. norvegicus	TCCTCAAGGGGAGCCGAGCG	GGTGATGGGAGGCAACCGGG
Fos	R. norvegicus	CAGCCTTTCCTACTACCATTCC	ACAGATCTGCGCAAAAGTCC
Fosb	R. norvegicus	TGCAGCTAAATGCAGAAACC	CTCTTCGAGCTGATCCGTTT
DFosb	R. norvegicus	AGGCAGAGCTGGAGTCGGAGAT	GCCGAGGACTTGAACTTCACTCG
Gadd45b	R. norvegicus	GACAACGCGGTTCAGAAGAT	TCCTCCTCTTCTTCGTCTATGG
Gapdh	R. norvegicus	ACCTTTGATGCTGGGGCTGGC	GGGCTGAGTTGGGATGGGGACT
Tet1	R. norvegicus	GCCAACCAGGAAGAGGCGACTG	GAGGAAGCCTGCAGGGGACAG
Tet3	R. norvegicus	GGAGTTGGCTGGAGTCACCACT	CCGAGTAGCTCTCCACCACAGCA
CRISPR single guide RNAs (sgRNAs)
Genomic locus	Species	Target Sequence	Genomic coordinates	Cas-OFFinder hits (0, 1, 2 base mismatches)
lacZ	E. coli	TGCGAATACGCCCACGCGAT	E. coli strain 99-3165:3,886,546-3,886,565
Gadd45b exon2	R. norvegicus	GGCGGTGGAGCAGCTGCTGG	Rn6 Chr7: 11,647,911-11,647,930	0, 0, 1
Short hairpin RNAs
mRNA target	Species	Target Sequence	Genomic coordinates
Scrambled	n/a	CAACAAGATGAATAGTACCAA	n/a
Gadd45b	R. norvegicus	GCAGAGACTCTAGGCACAAAC	Rn6 Chr7: 11,647,233-11,647,253
