# Supplementary material for: Regulation of dopamine-dependent transcription and cocaine action by Gadd45b
Source: Neuropsychopharmacology. 2020 Sep 14;46(4):709–20. doi: 10.1038/s41386-020-00828-z (PMC8027017; doi:10.1038/s41386-020-00828-z)
Supplement: Supplementary file 6 — Table S2 [file 41386_2020_828_MOESM6_ESM.xlsx]

## Sheet: DEGs
Table S2. Differentially expressed genes following Gadd45b shRNA.
Ensemble ID	baseMean	log2FoldChange	lfcSE	stat	pvalue	padj	Gene symbol	description	chromosome_name	start_position	end_position	strand	AbsVal(Wald)
ENSRNOG00000019857	10383.4	-2.23402	0.0509872	-43.8153	0	0	Gng7	G protein subunit gamma 7 [Source:RGD Symbol;Acc:61860]	7	11582984	11628929	1	43.8153
ENSRNOG00000028062	3006.4	-1.94607	0.0482083	-40.3679	0	0	Arpc5	actin related protein 2/3 complex, subunit 5 [Source:RGD Symbol;Acc:1311791]	13	70174936	70183879	1	40.3679
ENSRNOG00000036833	1874.12	-2.4571	0.0668903	-36.7333	2.1511e-295	1.05447e-291	Zfp385a	zinc finger protein 385A [Source:RGD Symbol;Acc:1593784]	7	144939619	144966370	-1	36.7333
ENSRNOG00000002529	2434.66	1.87206	0.0527149	35.513	3.10246e-276	1.14062e-272	Rap2c	RAP2C, member of RAS oncogene family [Source:RGD Symbol;Acc:1588562]	X	138224040	138237157	-1	35.513
ENSRNOG00000023538	4331.37	-1.5128	0.0455939	-33.1798	2.10573e-241	6.19337e-238	Aldh5a1	aldehyde dehydrogenase 5 family, member A1 [Source:RGD Symbol;Acc:621422]	17	42133076	42159413	1	33.1798
ENSRNOG00000010169	2658.2	2.20507	0.0675906	32.6239	1.88016e-233	4.60827e-230	Atpaf1	ATP synthase mitochondrial F1 complex assembly factor 1 [Source:RGD Symbol;Acc:1305417]	5	134641608	134667084	1	32.6239
ENSRNOG00000003988	3639.79	1.7031	0.0533164	31.9432	6.70575e-224	1.40878e-220	Dnajc27	DnaJ heat shock protein family (Hsp40) member C27 [Source:RGD Symbol;Acc:1564414]	6	28515025	28544790	1	31.9432
ENSRNOG00000050983	2005.7	-2.0456	0.0644854	-31.722	7.73362e-221	1.42163e-217	Hpcal4	hippocalcin-like 4 [Source:RGD Symbol;Acc:708491]	5	140870140	140882244	1	31.722
ENSRNOG00000017905	2516.32	-1.94064	0.0615529	-31.528	3.59571e-218	5.87539e-215	Map1lc3b	microtubule-associated protein 1 light chain 3 beta [Source:RGD Symbol;Acc:621315]	19	53629779	53646058	1	31.528
ENSRNOG00000023521	3409.7	-1.97226	0.0627226	-31.4441	5.05666e-217	7.43633e-214	Map3k10	mitogen activated protein kinase kinase kinase 10 [Source:RGD Symbol;Acc:1308381]	1	84473071	84491466	-1	31.4441
ENSRNOG00000021110	17582.4	-1.73508	0.0560304	-30.9669	1.50652e-210	2.01408e-207	Mllt11	myeloid/lymphoid or mixed-lineage leukemia; translocated to, 11 [Source:RGD Symbol;Acc:1305525]	2	196392938	196402106	-1	30.9669
ENSRNOG00000057102	4235.49	-1.39905	0.0456722	-30.6325	4.5272e-206	5.54808e-203	Pafah1b2	platelet-activating factor acetylhydrolase 1b, catalytic subunit 2 [Source:RGD Symbol;Acc:620332]	8	50259248	50277797	-1	30.6325
ENSRNOG00000006646	6022.51	-2.11102	0.0698174	-30.2363	7.89845e-201	8.93497e-198	Vopp1	vesicular, overexpressed in cancer, prosurvival protein 1 [Source:RGD Symbol;Acc:1306494]	4	88441067	88515138	1	30.2363
ENSRNOG00000017172	4460	-2.11639	0.0701712	-30.1604	7.84204e-200	8.2375e-197	Mvb12b	multivesicular body subunit 12B [Source:RGD Symbol;Acc:1309709]	3	12780100	12944494	-1	30.1604
ENSRNOG00000058645	1606.5	2.72677	0.090419	30.157	8.6798e-200	8.50968e-197	Tnc	tenascin C [Source:RGD Symbol;Acc:621057]	5	79789671	79874671	-1	30.157
ENSRNOG00000051564	1946.77	-2.14322	0.0711604	-30.1181	2.80751e-199	2.58045e-196	Rap2a	RAS related protein 2a [Source:MGI Symbol;Acc:MGI:97855]	15	105851542	105878666	1	30.1181
ENSRNOG00000008943	4427.74	-2.57079	0.0870855	-29.5203	1.57992e-191	1.36673e-188	Penk	proenkephalin [Source:RGD Symbol;Acc:68946]	5	17056419	17061837	-1	29.5203
ENSRNOG00000015442	2926.31	-1.52253	0.0531275	-28.6581	1.27039e-180	1.03791e-177	Sfxn3	sideroflexin 3 [Source:RGD Symbol;Acc:620716]	1	264796812	264805157	1	28.6581
ENSRNOG00000000780	1455.23	-1.72828	0.0603132	-28.655	1.38721e-180	1.0737e-177	Ppp1r11	protein phosphatase 1, regulatory (inhibitor) subunit 11 [Source:RGD Symbol;Acc:1303163]	20	2094931	2098433	1	28.655
ENSRNOG00000021182	12848.9	-1.06114	0.0372913	-28.4555	4.16254e-178	3.06072e-175	Sv2a	synaptic vesicle glycoprotein 2a [Source:RGD Symbol;Acc:619715]	2	198321142	198336913	1	28.4555
ENSRNOG00000006221	1507	-1.49788	0.0533164	-28.0942	1.15235e-173	8.06976e-171	Uba3	ubiquitin-like modifier activating enzyme 3 [Source:RGD Symbol;Acc:621084]	4	129548416	129569470	-1	28.0942
ENSRNOG00000010277	5458.91	-1.58057	0.0569942	-27.732	2.87042e-169	1.91874e-166	Idh3a	isocitrate dehydrogenase 3 (NAD+) alpha [Source:RGD Symbol;Acc:70889]	8	59164572	59183908	1	27.732
ENSRNOG00000003847	1144.02	-2.04422	0.0738677	-27.6741	1.43343e-168	9.1652e-166	Gid4	GID complex subunit 4 [Source:RGD Symbol;Acc:1588894]	10	46783979	46810524	1	27.6741
ENSRNOG00000010966	7943.49	1.06889	0.0392483	27.234	2.57287e-163	1.57652e-160	Itgb1	integrin subunit beta 1 [Source:RGD Symbol;Acc:2927]	19	61677542	61725535	1	27.234
ENSRNOG00000020889	3110.46	-1.68099	0.0619852	-27.1193	5.83679e-162	3.43343e-159	Nucb1	nucleobindin 1 [Source:RGD Symbol;Acc:620030]	1	101480145	101500850	-1	27.1193
ENSRNOG00000013256	1485.74	-1.46288	0.054482	-26.8508	8.25724e-159	4.67042e-156	Ric8a	RIC8 guanine nucleotide exchange factor A [Source:RGD Symbol;Acc:727957]	1	213606599	213612904	1	26.8508
ENSRNOG00000018387	3641.36	-1.42683	0.0533156	-26.762	8.94604e-158	4.87261e-155	Wdr7	WD repeat domain 7 [Source:RGD Symbol;Acc:619836]	18	59096643	59396318	1	26.762
ENSRNOG00000000583	2846.7	1.35273	0.0513554	26.3405	6.59782e-153	3.46527e-150	Cdk19	cyclin-dependent kinase 19 [Source:RGD Symbol;Acc:1305435]	20	45458558	45598798	1	26.3405
ENSRNOG00000026455	1675.94	-1.68872	0.064259	-26.2799	3.25171e-152	1.64895e-149	Gpd1l	glycerol-3-phosphate dehydrogenase 1-like [Source:RGD Symbol;Acc:1560123]	8	122954948	122987191	-1	26.2799
ENSRNOG00000019465	4018.45	1.17684	0.0448939	26.2137	1.85561e-151	9.09622e-149	Gnai3	G protein subunit alpha i3 [Source:RGD Symbol;Acc:2714]	2	210896656	210934749	-1	26.2137
ENSRNOG00000012549	4621.21	1.39731	0.0540544	25.8502	2.42206e-147	1.149e-144	Hs2st1	heparan sulfate 2-O-sulfotransferase 1 [Source:RGD Symbol;Acc:1305366]	2	250467429	250600517	-1	25.8502
ENSRNOG00000002593	2075.67	1.67491	0.0649397	25.7918	1.09679e-146	5.04045e-144	Esrrg	estrogen-related receptor gamma [Source:RGD Symbol;Acc:1303236]	13	106463368	106683436	1	25.7918
ENSRNOG00000020577	6911.8	-1.06506	0.0416456	-25.5745	2.93476e-144	1.30784e-141	Pip5k1c	phosphatidylinositol-4-phosphate 5-kinase type 1 gamma [Source:RGD Symbol;Acc:1309938]	7	11267218	11294249	-1	25.5745
ENSRNOG00000007338	1408.06	1.90482	0.074855	25.4468	7.6586e-143	3.31257e-140	Fbln2	fibulin 2 [Source:RGD Symbol;Acc:628685]	4	122835436	122895121	1	25.4468
ENSRNOG00000043006	14191.1	1.28992	0.0507367	25.4238	1.37535e-142	5.77882e-140	Epm2aip1	EPM2A interacting protein 1 [Source:RGD Symbol;Acc:1310977]	8	119524039	119531387	1	25.4238
ENSRNOG00000002454	1570.4	-1.35179	0.0533747	-25.3264	1.63598e-141	6.683e-139	Rnf2	ring finger protein 2 [Source:RGD Symbol;Acc:1305491]	13	68830620	68858809	-1	25.3264
ENSRNOG00000030118	2804.34	1.39953	0.0552738	25.32	1.92578e-141	7.65421e-139	Msn	moesin [Source:RGD Symbol;Acc:621260]	X	65226748	65295810	1	25.32
ENSRNOG00000055925	8385.38	-1.43145	0.0565661	-25.3057	2.76168e-141	1.06877e-138	Zc3h7b	zinc finger CCCH-type containing 7B [Source:RGD Symbol;Acc:1307064]	7	122979021	123027150	1	25.3057
ENSRNOG00000014742	2461.23	-1.45625	0.0576319	-25.2681	7.17305e-141	2.70479e-138	Ankrd13b	ankyrin repeat domain 13B [Source:RGD Symbol;Acc:1564005]	10	62674561	62690845	1	25.2681
ENSRNOG00000014291	3723.04	-1.26928	0.0505293	-25.1196	3.03706e-139	1.11658e-136	Elp3	elongator acetyltransferase complex subunit 3 [Source:RGD Symbol;Acc:2324506]	15	48942871	49005058	-1	25.1196
ENSRNOG00000000923	7139.53	-1.07204	0.0427204	-25.0943	5.74379e-139	2.0602e-136	Cct6a	chaperonin containing TCP1 subunit 6A [Source:RGD Symbol;Acc:1304763]	12	30491416	30501860	-1	25.0943
ENSRNOG00000008218	3268.49	-1.67508	0.0667555	-25.0927	5.97548e-139	2.09227e-136	Atp6v0e2	ATPase, H+ transporting V0 subunit e2 [Source:RGD Symbol;Acc:1303238]	4	78168117	78171265	1	25.0927
ENSRNOG00000047781	1788.93	-1.97842	0.0795	-24.8858	1.05938e-136	3.62308e-134	Slc25a23	solute carrier family 25 member 23 [Source:RGD Symbol;Acc:1588586]	9	9988055	10001962	1	24.8858
ENSRNOG00000039300	4621.53	1.19126	0.0481352	24.7482	3.23815e-135	1.08228e-132	Ahcyl2	adenosylhomocysteinase-like 2 [Source:RGD Symbol;Acc:1564895]	4	57050214	57199900	1	24.7482
ENSRNOG00000004581	1522.82	-1.54254	0.0624964	-24.682	1.66886e-134	5.45385e-132	Zdhhc9	zinc finger, DHHC-type containing 9 [Source:RGD Symbol;Acc:1561389]	X	135005123	135041027	-1	24.682
ENSRNOG00000003616	1135	-2.34149	0.094927	-24.6662	2.46582e-134	7.88312e-132	Grem2	gremlin 2, DAN family BMP antagonist [Source:RGD Symbol;Acc:1560008]	13	92894431	92988137	-1	24.6662
ENSRNOG00000017417	3726.92	-1.47232	0.0602346	-24.4431	5.96142e-132	1.86529e-129	Gabarap	GABA type A receptor-associated protein [Source:RGD Symbol;Acc:61911]	10	56601288	56604221	1	24.4431
ENSRNOG00000006527	13173.4	-1.93524	0.0794532	-24.357	4.88372e-131	1.49625e-128	Slc6a1	solute carrier family 6 member 1 [Source:RGD Symbol;Acc:620533]	4	146276862	146292213	1	24.357
ENSRNOG00000057589	1240.2	-1.60571	0.0667974	-24.0386	1.0986e-127	3.29716e-125	Rnf11l1	ring finger protein 11-like 1 [Source:RGD Symbol;Acc:2321596]	5	129091930	129113132	-1	24.0386
ENSRNOG00000051061	1706.62	-1.38273	0.0579828	-23.8472	1.08398e-125	3.18821e-123	Prep	prolyl endopeptidase [Source:RGD Symbol;Acc:620841]	20	50172618	50269992	1	23.8472
ENSRNOG00000026577	1077.1	-1.68783	0.070889	-23.8094	2.66605e-125	7.68763e-123	Cpne4	copine 4 [Source:RGD Symbol;Acc:1308844]	8	113105814	113586418	1	23.8094
ENSRNOG00000012683	2553.33	-1.44004	0.0607064	-23.7214	2.16665e-124	6.12744e-122	Abhd17c	abhydrolase domain containing 17C [Source:RGD Symbol;Acc:1308210]	1	146248503	146289465	-1	23.7214
ENSRNOG00000021118	2649.28	-1.13505	0.0481915	-23.553	1.16949e-122	3.24501e-120	Nomo1	nodal modulator 1 [Source:RGD Symbol;Acc:1305240]	1	102017263	102068870	1	23.553
ENSRNOG00000010728	1612.2	-1.38739	0.0595442	-23.3001	4.41832e-120	1.20326e-117	Stradb	STE20-related kinase adaptor beta [Source:RGD Symbol;Acc:1559449]	9	65763437	65782513	1	23.3001
ENSRNOG00000009760	7742.4	-1.06568	0.0458784	-23.2284	2.35253e-119	6.29023e-117	Palm	paralemmin [Source:RGD Symbol;Acc:620341]	7	12708015	12793711	-1	23.2284
ENSRNOG00000047002	2599.47	1.05267	0.0455786	23.0957	5.11594e-118	1.34348e-115	Fstl5	follistatin-like 5 [Source:RGD Symbol;Acc:1306858]	2	174542667	175233457	1	23.0957
ENSRNOG00000008781	587.138	-2.2978	0.0998403	-23.0148	3.31333e-117	8.54839e-115	RGD1310769	similar to HSPC288 [Source:RGD Symbol;Acc:1310769]	6	109683253	109692218	-1	23.0148
ENSRNOG00000011400	973.719	-1.73688	0.0755232	-22.998	4.87765e-117	1.23674e-114	Ralyl	RALY RNA binding protein-like [Source:RGD Symbol;Acc:1305844]	2	89041591	89310946	-1	22.998
ENSRNOG00000008051	995.416	-1.51637	0.0660952	-22.9422	1.7647e-116	4.39859e-114	Itpk1	inositol-tetrakisphosphate 1-kinase [Source:RGD Symbol;Acc:1595691]	6	126450139	126582134	-1	22.9422
ENSRNOG00000010475	1737.86	-1.40864	0.061888	-22.7611	1.11525e-114	2.73348e-112	Casp3	caspase 3 [Source:RGD Symbol;Acc:2275]	16	48845012	48863204	-1	22.7611
ENSRNOG00000010765	3225.94	1.27254	0.0559512	22.7437	1.65804e-114	3.99724e-112	Vcl	vinculin [Source:RGD Symbol;Acc:1311217]	15	3455211	3544702	-1	22.7437
ENSRNOG00000043419	964.112	-2.18852	0.0966117	-22.6527	1.31249e-113	3.11314e-111	Hist3h2ba	histone cluster 3, H2ba [Source:RGD Symbol;Acc:1307520]	10	45289741	45290370	1	22.6527
ENSRNOG00000027204	5831.6	0.990215	0.0438015	22.6069	3.71049e-113	8.66133e-111	Map6	microtubule-associated protein 6 [Source:RGD Symbol;Acc:61804]	1	164225934	164292093	1	22.6069
ENSRNOG00000016863	6816.47	-1.46851	0.0650881	-22.5619	1.02608e-112	2.35774e-110	Pnmal2	paraneoplastic Ma antigen family-like 2 [Source:RGD Symbol;Acc:1560435]	1	78876205	78878779	1	22.5619
ENSRNOG00000057501	1479.73	-1.274	0.0565408	-22.5325	1.99534e-112	4.51438e-110	Fam81a	family with sequence similarity 81, member A [Source:RGD Symbol;Acc:1311958]	8	76521657	76579387	-1	22.5325
ENSRNOG00000030871	10824.8	-0.918251	0.0407707	-22.5223	2.50899e-112	5.59049e-110	Calm2	calmodulin 2 [Source:RGD Symbol;Acc:2258]	15	65506874	65507968	-1	22.5223
ENSRNOG00000014303	6054.51	-1.10262	0.0490224	-22.4923	4.93943e-112	1.08417e-109	Lrp11	LDL receptor related protein 11 [Source:RGD Symbol;Acc:1308602]	1	1702696	1731210	1	22.4923
ENSRNOG00000003453	1949.84	-1.25544	0.0558497	-22.4789	6.67655e-112	1.4439e-109	Lypd1	Ly6/Plaur domain containing 1 [Source:RGD Symbol;Acc:1549754]	13	42219887	42263024	-1	22.4789
ENSRNOG00000001449	3114.49	1.05033	0.0467958	22.4451	1.42983e-111	3.0474e-109	Pom121	POM121 transmembrane nucleoporin [Source:RGD Symbol;Acc:620680]	12	24324590	24341938	1	22.4451
ENSRNOG00000007989	1203	-1.64177	0.0734016	-22.3669	8.26091e-111	1.7355e-108	Chst1	carbohydrate sulfotransferase 1 [Source:RGD Symbol;Acc:1308142]	3	81498022	81512807	1	22.3669
ENSRNOG00000051498	1841.6	-1.16378	0.0520561	-22.3562	1.05105e-110	2.17701e-108	Prpf6	pre-mRNA processing factor 6 [Source:RGD Symbol;Acc:1307103]	3	177098073	177162916	1	22.3562
ENSRNOG00000008000	577.736	-2.06248	0.0924522	-22.3086	3.05173e-110	6.23315e-108	Syt13	synaptotagmin 13 [Source:RGD Symbol;Acc:621877]	3	81814261	81854605	1	22.3086
ENSRNOG00000017359	5377.93	-1.1784	0.0529162	-22.2691	7.3728e-110	1.48527e-107	Itm2c	integral membrane protein 2C [Source:RGD Symbol;Acc:1309503]	9	92916469	92930279	1	22.2691
ENSRNOG00000008615	1134.13	1.62579	0.0733075	22.1777	5.63306e-109	1.11946e-106	Mal2	mal, T-cell differentiation protein 2 [Source:RGD Symbol;Acc:735066]	7	94130852	94163645	1	22.1777
ENSRNOG00000016357	7076.7	0.805829	0.036417	22.1278	1.70703e-108	3.32796e-106	Casc4	cancer susceptibility candidate 4 [Source:RGD Symbol;Acc:1305985]	3	113818872	113887495	1	22.1278
ENSRNOG00000000145	2669.53	1.6981	0.0767418	22.1275	1.71988e-108	3.32796e-106	Pik3r3	phosphoinositide-3-kinase regulatory subunit 3 [Source:RGD Symbol;Acc:621042]	5	135074297	135142488	1	22.1275
ENSRNOG00000018920	628.481	-1.94456	0.0886025	-21.947	9.25736e-107	1.76804e-104	Slc25a17	solute carrier family 25 member 17 [Source:RGD Symbol;Acc:1311498]	7	122539293	122581777	-1	21.947
ENSRNOG00000007801	3891.94	-1.26292	0.0578025	-21.8488	7.97835e-106	1.50423e-103	R3hdm2	R3H domain containing 2 [Source:RGD Symbol;Acc:1310066]	7	70697050	70805221	1	21.8488
ENSRNOG00000020684	10005.5	1.3622	0.0623959	21.8316	1.16156e-105	2.16227e-103	Vat1	vesicle amine transport 1 [Source:RGD Symbol;Acc:1308943]	10	89366899	89374516	-1	21.8316
ENSRNOG00000012424	1282.68	-1.94381	0.0901747	-21.5561	4.64197e-103	8.53309e-101	Adam23	ADAM metallopeptidase domain 23 [Source:RGD Symbol;Acc:1305739]	9	70133969	70290117	1	21.5561
ENSRNOG00000014107	1050.04	-1.45909	0.0677009	-21.5521	5.06478e-103	9.19539e-101	Omg	oligodendrocyte-myelin glycoprotein [Source:RGD Symbol;Acc:1359125]	10	66845654	66848388	-1	21.5521
ENSRNOG00000009085	2599.92	1.2529	0.0582281	21.517	1.0786e-102	1.93438e-100	Prkag2	protein kinase AMP-activated non-catalytic subunit gamma 2 [Source:RGD Symbol;Acc:727782]	4	6559545	6799632	1	21.517
ENSRNOG00000014529	594.582	-1.69445	0.0790695	-21.4299	7.03499e-102	1.24646e-99	Ube2q2	ubiquitin conjugating enzyme E2 Q2 [Source:RGD Symbol;Acc:1307680]	8	59711549	59766889	1	21.4299
ENSRNOG00000002553	1872.35	-1.18676	0.0553862	-21.427	7.48968e-102	1.31123e-99	Smim14	small integral membrane protein 14 [Source:RGD Symbol;Acc:1311122]	14	44413636	44457239	1	21.427
ENSRNOG00000019097	6767.27	0.799441	0.0373448	21.407	1.14985e-101	1.98937e-99	Bap1	Brca1 associated protein 1 [Source:RGD Symbol;Acc:1311938]	16	7336685	7345511	1	21.407
ENSRNOG00000027405	2123.3	1.1474	0.0537198	21.3589	3.22236e-101	5.51024e-99	Ccp110	centriolar coiled-coil protein 110 [Source:RGD Symbol;Acc:1310509]	1	188420461	188444991	1	21.3589
ENSRNOG00000017097	770.858	-2.24304	0.105452	-21.2707	2.12121e-100	3.58557e-98	Lhpp	phospholysine phosphohistidine inorganic pyrophosphate phosphatase [Source:RGD Symbol;Acc:1359187]	1	204617852	204708987	1	21.2707
ENSRNOG00000049862	1807.28	-1.71018	0.0804253	-21.2642	2.43638e-100	4.07153e-98	Rnf157	ring finger protein 157 [Source:RGD Symbol;Acc:1591154]	10	105293490	105368242	-1	21.2642
ENSRNOG00000061058	3235.22	-1.05243	0.0495443	-21.2421	3.90019e-100	6.44452e-98	Csde1	cold shock domain containing E1 [Source:RGD Symbol;Acc:619726]	2	205525204	205552991	1	21.2421
ENSRNOG00000024128	17001	-0.795936	0.0377583	-21.0798	1.22006e-98	1.99358e-96	Aco2	aconitase 2 [Source:RGD Symbol;Acc:621360]	7	123102468	123145635	1	21.0798
ENSRNOG00000050090	10332.3	-0.972104	0.046264	-21.0121	5.08335e-98	8.21492e-96	Slc6a17	solute carrier family 6 member 17 [Source:RGD Symbol;Acc:1587185]	2	210249663	210299770	-1	21.0121
ENSRNOG00000013340	1588.52	1.13084	0.0540672	20.9154	3.8758e-97	6.19538e-95	Twsg1	twisted gastrulation BMP signaling modulator 1 [Source:RGD Symbol;Acc:1311215]	9	113699170	113732622	1	20.9154
ENSRNOG00000060853	368.493	-2.47506	0.118377	-20.9082	4.50458e-97	7.12305e-95	Iah1	isoamyl acetate-hydrolyzing esterase 1 homolog [Source:RGD Symbol;Acc:727866]	6	43393113	43400328	1	20.9082
ENSRNOG00000001274	1771.46	-1.29494	0.0622767	-20.7934	4.96748e-96	7.77147e-94	Vps29	VPS29 retromer complex component [Source:RGD Symbol;Acc:1308332]	12	39690069	39699113	-1	20.7934
ENSRNOG00000013194	4581.89	1.09948	0.0529244	20.7745	7.36128e-96	1.13953e-93	Rps6ka2	ribosomal protein S6 kinase A2 [Source:RGD Symbol;Acc:620676]	1	53360157	53499445	1	20.7745
ENSRNOG00000042245	15102.2	0.759738	0.036713	20.694	3.92454e-95	6.01191e-93	Dcaf7	DDB1 and CUL4 associated factor 7 [Source:RGD Symbol;Acc:1305140]	10	94231585	94254046	1	20.694
ENSRNOG00000006784	2555.29	1.17388	0.0569246	20.6218	1.75103e-94	2.6547e-92	Sema4f	ssemaphorin 4F [Source:RGD Symbol;Acc:3658]	4	113738226	113764532	-1	20.6218
ENSRNOG00000007726	555.116	2.19008	0.107083	20.4521	5.75032e-93	8.629e-91	Mcam	melanoma cell adhesion molecule [Source:RGD Symbol;Acc:620463]	8	48472824	48481001	1	20.4521
ENSRNOG00000010024	1242.96	1.29854	0.0636588	20.3985	1.726e-92	2.56389e-90	Cyb5r4	cytochrome b5 reductase 4 [Source:RGD Symbol;Acc:621834]	8	94693290	94757988	1	20.3985
ENSRNOG00000016252	2549.08	-1.22412	0.0604807	-20.2398	4.3666e-91	6.42152e-89	Mblac2	metallo-beta-lactamase domain containing 2 [Source:RGD Symbol;Acc:1306703]	2	9578345	9623513	1	20.2398
ENSRNOG00000049683	2216.85	-1.12404	0.0555978	-20.2174	6.87796e-91	1.00146e-88	Sh3gl1	SH3 domain-containing GRB2-like 1 [Source:RGD Symbol;Acc:708456]	9	11031841	11055285	1	20.2174
ENSRNOG00000010633	1744.03	-1.11896	0.0553908	-20.2012	9.56168e-91	1.37857e-88	Acsl1	acyl-CoA synthetase long-chain family member 1 [Source:RGD Symbol;Acc:2015]	16	48937456	49003246	-1	20.2012
ENSRNOG00000003334	998.064	1.33134	0.0661263	20.1334	3.76536e-90	5.37606e-88	Klhl21	kelch-like family member 21 [Source:RGD Symbol;Acc:1305863]	5	169181418	169190073	1	20.1334
ENSRNOG00000029738	1791.6	-1.19245	0.0592293	-20.1327	3.81296e-90	5.39167e-88	Diras1	DIRAS family GTPase 1 [Source:RGD Symbol;Acc:1310445]	7	11556192	11561056	1	20.1327
ENSRNOG00000056343	596.646	-2.23054	0.111049	-20.0861	9.77281e-90	1.36875e-87	Lats2	large tumor suppressor kinase 2 [Source:RGD Symbol;Acc:1305906]	15	37943609	37983882	-1	20.0861
ENSRNOG00000018576	311.871	-2.31266	0.115806	-19.9702	1.00069e-88	1.38832e-86	Rcan3	RCAN family member 3 [Source:RGD Symbol;Acc:1311826]	5	153773663	153790157	-1	19.9702
ENSRNOG00000005333	6817.21	0.716621	0.0361141	19.8433	1.25988e-87	1.73157e-85	Azin1	antizyme inhibitor 1 [Source:RGD Symbol;Acc:61934]	7	77345646	77372398	-1	19.8433
ENSRNOG00000054274	3144.66	-1.20001	0.0607344	-19.7584	6.79564e-87	9.2534e-85	Cacnb3	calcium voltage-gated channel auxiliary subunit beta 3 [Source:RGD Symbol;Acc:2248]	7	140315368	140324902	1	19.7584
ENSRNOG00000030877	1436.74	-1.44073	0.0732074	-19.6801	3.19077e-86	4.3049e-84	Htr2c	5-hydroxytryptamine receptor 2C [Source:RGD Symbol;Acc:2848]	X	118084890	118318039	1	19.6801
ENSRNOG00000020970	5489.05	-0.965704	0.049151	-19.6477	6.05139e-86	8.09016e-84	Rundc3a	RUN domain containing 3A [Source:RGD Symbol;Acc:735057]	10	90342051	90351170	1	19.6477
ENSRNOG00000012959	1159.26	-1.27349	0.0649798	-19.5982	1.60174e-85	2.12208e-83	Nab1	Ngfi-A binding protein 1 [Source:RGD Symbol;Acc:70882]	9	53906073	53945473	1	19.5982
ENSRNOG00000006919	710.809	1.50498	0.0770793	19.5251	6.72341e-85	8.82808e-83	Clvs1	clavesin 1 [Source:RGD Symbol;Acc:1564200]	5	22380334	22578297	1	19.5251
ENSRNOG00000005600	850.776	-3.03424	0.155685	-19.4896	1.34408e-84	1.74921e-82	Nr4a2	nuclear receptor subfamily 4, group A, member 2 [Source:RGD Symbol;Acc:3202]	3	43111240	43119159	-1	19.4896
ENSRNOG00000008716	1211.64	2.11045	0.108421	19.4653	2.16122e-84	2.78797e-82	Nefh	neurofilament heavy [Source:RGD Symbol;Acc:3159]	14	85181572	85191557	-1	19.4653
ENSRNOG00000053869	538.577	1.72793	0.0888814	19.4409	3.48038e-84	4.45065e-82	Ppp1r3d	protein phosphatase 1, regulatory subunit 3D [Source:RGD Symbol;Acc:1586306]	3	173950613	173953684	-1	19.4409
ENSRNOG00000001436	37958	-0.6348	0.0326659	-19.4331	4.04889e-84	5.13301e-82	Ywhag	tyrosine 3-monooxygenase/tryptophan 5-monooxygenase activation protein, gamma [Source:RGD Symbol;Acc:62002]	12	23789638	23817883	1	19.4331
ENSRNOG00000030238	279.351	-2.70481	0.139557	-19.3813	1.10905e-83	1.39399e-81	Fndc5	fibronectin type III domain containing 5 [Source:RGD Symbol;Acc:708525]	5	147323240	147330266	1	19.3813
ENSRNOG00000005673	3367.24	-0.852189	0.044006	-19.3653	1.5157e-83	1.88898e-81	Runx1t1	RUNX1 translocation partner 1 [Source:RGD Symbol;Acc:1305490]	5	27312928	27442841	1	19.3653
ENSRNOG00000019575	2125.04	-1.28624	0.0665029	-19.341	2.42541e-83	2.99732e-81	Rell2	RELT-like 2 [Source:RGD Symbol;Acc:1305276]	18	31094965	31098536	1	19.341
ENSRNOG00000003209	3521.77	-1.31451	0.068115	-19.2983	5.54839e-83	6.79955e-81	Pcp4l1	Purkinje cell protein 4-like 1 [Source:RGD Symbol;Acc:1593809]	13	89542378	89565813	-1	19.2983
ENSRNOG00000012266	1634.05	-1.11377	0.057772	-19.2787	8.10516e-83	9.85078e-81	Zcchc17	zinc finger CCHC-type containing 17 [Source:RGD Symbol;Acc:1565267]	5	148535519	148577292	-1	19.2787
ENSRNOG00000036745	2116.38	0.899587	0.0467784	19.2308	2.04426e-82	2.46418e-80	Gna13	G protein subunit alpha 13 [Source:RGD Symbol;Acc:1310221]	10	97647111	97684730	1	19.2308
ENSRNOG00000008764	2637.63	-0.929222	0.0483345	-19.2248	2.29392e-82	2.74264e-80	Otud5	OTU deubiquitinase 5 [Source:RGD Symbol;Acc:1563027]	X	15471211	15504165	-1	19.2248
ENSRNOG00000024661	1371.35	1.21904	0.0634479	19.2133	2.86572e-82	3.39865e-80	Hn1l	hematological and neurological expressed 1-like [Source:RGD Symbol;Acc:1305117]	10	14304104	14324211	-1	19.2133
ENSRNOG00000022500	2674.93	1.27122	0.0661993	19.2029	3.49953e-82	4.11713e-80	Rwdd4	RWD domain containing 4 [Source:RGD Symbol;Acc:1564132]	16	47856523	47874856	-1	19.2029
ENSRNOG00000006217	2516.04	-0.889066	0.046301	-19.2019	3.56977e-82	4.16643e-80	Wiz	widely-interspaced zinc finger motifs [Source:RGD Symbol;Acc:1307771]	7	14374358	14402010	-1	19.2019
ENSRNOG00000005052	1535.04	1.11949	0.0583854	19.1741	6.08885e-82	7.05061e-80	Slc39a9	solute carrier family 39, member 9 [Source:RGD Symbol;Acc:1311236]	6	104291071	104329872	1	19.1741
ENSRNOG00000000967	2927.51	-0.884373	0.0461796	-19.1507	9.54728e-82	1.09689e-79	Aacs	acetoacetyl-CoA synthetase [Source:RGD Symbol;Acc:708522]	12	36512393	36555694	-1	19.1507
ENSRNOG00000019964	4660.41	-0.926439	0.0487805	-18.992	1.987e-80	2.26517e-78	Taok2	TAO kinase 2 [Source:RGD Symbol;Acc:621590]	1	198301938	198320075	-1	18.992
ENSRNOG00000010028	1498.07	-1.11004	0.0586551	-18.9249	7.11615e-80	8.05001e-78	Polr3d	RNA polymerase III subunit D [Source:RGD Symbol;Acc:1311816]	15	52129471	52134140	-1	18.9249
ENSRNOG00000007687	2720.4	1.31352	0.0694313	18.9183	8.05486e-80	9.04235e-78	Sema7a	semaphorin 7A (John Milton Hagen blood group) [Source:RGD Symbol;Acc:1305192]	8	62723788	62745868	1	18.9183
ENSRNOG00000000048	2378.96	-1.0042	0.0531067	-18.9091	9.59922e-80	1.06944e-77	Gak	cyclin G associated kinase [Source:RGD Symbol;Acc:621589]	14	2100106	2174318	1	18.9091
ENSRNOG00000019549	3861.44	1.30497	0.0690879	18.8885	1.41738e-79	1.56721e-77	Akap12	A-kinase anchoring protein 12 [Source:RGD Symbol;Acc:70988]	1	40816107	40906581	1	18.8885
ENSRNOG00000008713	583.861	-1.69019	0.0895589	-18.8724	1.92281e-79	2.11021e-77	Slc41a2	solute carrier family 41 member 2 [Source:RGD Symbol;Acc:1307292]	7	26522314	26607861	1	18.8724
ENSRNOG00000030547	7653.8	-0.707074	0.0375543	-18.828	4.44877e-79	4.8462e-77	Dpp6	dipeptidyl peptidase like 6 [Source:RGD Symbol;Acc:68402]	4	4021008	4473307	-1	18.828
ENSRNOG00000014779	3426.82	0.841521	0.0447668	18.7979	7.85928e-79	8.49843e-77	Pdcd4	programmed cell death 4 [Source:RGD Symbol;Acc:620816]	1	274625224	274648204	1	18.7979
ENSRNOG00000056332	1275.96	1.52523	0.081293	18.7621	1.54169e-78	1.6549e-76	Miga1	mitoguardin 1 [Source:RGD Symbol;Acc:1559958]	2	257493875	257546799	-1	18.7621
ENSRNOG00000023720	5345.55	0.853484	0.0455094	18.754	1.79528e-78	1.91314e-76	Ntm	neurotrimin [Source:RGD Symbol;Acc:620958]	8	30039408	30222036	-1	18.754
ENSRNOG00000014215	1311.97	1.28243	0.0685897	18.6971	5.23022e-78	5.53349e-76	Klf9	Kruppel-like factor 9 [Source:RGD Symbol;Acc:70934]	1	240908483	240933198	1	18.6971
ENSRNOG00000025594	2028.84	-1.05478	0.0565908	-18.6388	1.55767e-77	1.63623e-75	Scrt1	scratch family transcriptional repressor 1 [Source:RGD Symbol;Acc:1306236]	7	117583453	117587103	-1	18.6388
ENSRNOG00000020095	310.838	-2.1523	0.115707	-18.6014	3.13304e-77	3.26769e-75	Pcdhb3	protocadherin beta 3 [Source:RGD Symbol;Acc:1305171]	18	30381322	30383876	1	18.6014
ENSRNOG00000012663	3004.1	0.947331	0.0511826	18.5089	1.75177e-76	1.8142e-74	Mfsd6	major facilitator superfamily domain containing 6 [Source:RGD Symbol;Acc:1562317]	9	53626592	53710817	1	18.5089
ENSRNOG00000059362	558.746	-1.89947	0.102636	-18.5067	1.8218e-76	1.87353e-74	Has3	hyaluronan synthase 3 [Source:RGD Symbol;Acc:628656]	19	39063998	39077722	1	18.5067
ENSRNOG00000008146	1249.47	-1.24065	0.067062	-18.5001	2.06251e-76	2.10633e-74	Tox2	TOX high mobility group box family member 2 [Source:RGD Symbol;Acc:735184]	3	159569363	159694756	1	18.5001
ENSRNOG00000002506	2351.34	0.97823	0.0529146	18.487	2.62984e-76	2.6672e-74	Cdkl2	cyclin dependent kinase like 2 [Source:RGD Symbol;Acc:1309625]	14	17531398	17565950	1	18.487
ENSRNOG00000008203	5541.42	-1.03078	0.0557598	-18.4861	2.6696e-76	2.68898e-74	Synpr	synaptoporin [Source:RGD Symbol;Acc:708366]	15	14559471	14737704	-1	18.4861
ENSRNOG00000003195	5327.7	-0.927327	0.0502787	-18.4437	5.85732e-76	5.85971e-74	Caskin1	CASK interacting protein 1 [Source:RGD Symbol;Acc:620191]	10	13854339	13874254	1	18.4437
ENSRNOG00000017993	958.301	-1.25322	0.0679626	-18.4399	6.28555e-76	6.24563e-74	Abcb10	ATP binding cassette subfamily B member 10 [Source:RGD Symbol;Acc:1311222]	19	56742835	56772904	-1	18.4399
ENSRNOG00000003873	1833.86	1.509	0.0820484	18.3915	1.53545e-75	1.51546e-73	Cpd	carboxypeptidase D [Source:RGD Symbol;Acc:2393]	10	63325199	63389817	1	18.3915
ENSRNOG00000000098	1872.45	1.00183	0.0544837	18.3876	1.65056e-75	1.61821e-73	Rnf115	ring finger protein 115 [Source:RGD Symbol;Acc:1305315]	2	198852500	198919995	1	18.3876
ENSRNOG00000012366	2201.63	1.18692	0.0645686	18.3823	1.82036e-75	1.77286e-73	Mesdc2	mesoderm development candidate 2 [Source:RGD Symbol;Acc:1310344]	1	146037426	146043097	1	18.3823
ENSRNOG00000010646	2672.77	-1.13976	0.0620805	-18.3593	2.77975e-75	2.68941e-73	Tmem229b	transmembrane protein 229B [Source:RGD Symbol;Acc:1562622]	6	102152147	102196138	-1	18.3593
ENSRNOG00000016099	1926.14	-1.07583	0.0590526	-18.2181	3.70523e-74	3.56138e-72	Id4	inhibitor of DNA binding 4, HLH protein [Source:RGD Symbol;Acc:631428]	17	16692557	16695126	-1	18.2181
ENSRNOG00000011216	1759.98	-1.32185	0.0725927	-18.2091	4.36849e-74	4.17162e-72	Tbl1xr1	transducin (beta)-like 1 X-linked receptor 1 [Source:RGD Symbol;Acc:1560053]	2	107233054	107359229	1	18.2091
ENSRNOG00000047246	1840.37	-1.0391	0.0572194	-18.1599	1.07157e-73	1.01668e-71	Chtf8	chromosome transmission fidelity factor 8 [Source:RGD Symbol;Acc:1306894]	19	39077580	39087880	-1	18.1599
ENSRNOG00000001367	1071.52	-1.4101	0.0776642	-18.1564	1.14368e-73	1.07814e-71	Gpc2	glypican 2 [Source:RGD Symbol;Acc:621363]	12	19593041	19599374	-1	18.1564
ENSRNOG00000018991	846.709	1.77427	0.0978189	18.1383	1.58897e-73	1.48837e-71	Gsn	gelsolin [Source:RGD Symbol;Acc:1303089]	3	14467330	14508911	1	18.1383
ENSRNOG00000017641	3089.65	-0.812181	0.0448957	-18.0904	3.79342e-73	3.53077e-71	Rnf44	ring finger protein 44 [Source:RGD Symbol;Acc:1307212]	17	10458110	10472447	1	18.0904
ENSRNOG00000005480	2656.84	1.16805	0.0646085	18.0789	4.67671e-73	4.32552e-71	Ybx3	Y box binding protein 3 [Source:RGD Symbol;Acc:621056]	4	165606819	165630118	-1	18.0789
ENSRNOG00000012358	842.866	-1.47108	0.0815248	-18.0446	8.70152e-73	7.99778e-71	Pcyt1b	phosphate cytidylyltransferase 1, choline, beta [Source:RGD Symbol;Acc:708434]	X	62727755	62818522	1	18.0446
ENSRNOG00000012031	299.424	-2.29058	0.12783	-17.9189	8.40369e-72	7.67607e-70	St8sia2	ST8 alpha-N-acetyl-neuraminide alpha-2,8-sialyltransferase 2 [Source:RGD Symbol;Acc:621843]	1	135336374	135406700	-1	17.9189
ENSRNOG00000017516	1324.39	-1.11602	0.0623939	-17.8867	1.49689e-71	1.35884e-69	Bcl9	B-cell CLL/lymphoma 9 [Source:RGD Symbol;Acc:1306934]	2	199334664	199354793	-1	17.8867
ENSRNOG00000006810	2541.42	-0.953238	0.0532973	-17.8853	1.5354e-71	1.38525e-69	Lancl2	LanC like 2 [Source:RGD Symbol;Acc:1310809]	4	88525695	88565292	-1	17.8853
ENSRNOG00000001258	615.779	-1.59385	0.0892166	-17.865	2.20937e-71	1.98116e-69	Snx8	sorting nexin 8 [Source:RGD Symbol;Acc:1305791]	12	16340922	16389497	1	17.865
ENSRNOG00000049975	1479.29	-1.1443	0.0640972	-17.8526	2.75745e-71	2.45764e-69	Zfp46	zinc finger protein 46 [Source:RGD Symbol;Acc:1310584]	5	154650632	154655132	1	17.8526
ENSRNOG00000018687	2433.58	-0.900439	0.0505253	-17.8215	4.80871e-71	4.26006e-69	Fbxw2	F-box and WD repeat domain containing 2 [Source:RGD Symbol;Acc:1310460]	3	13871517	13896838	-1	17.8215
ENSRNOG00000013039	11893.8	0.687498	0.0385842	17.8181	5.11286e-71	4.50238e-69	Add1	adducin 1 [Source:RGD Symbol;Acc:2041]	14	81367468	81426496	-1	17.8181
ENSRNOG00000013213	3411.71	0.844185	0.0475221	17.7641	1.34137e-70	1.17417e-68	Epha4	Eph receptor A4 [Source:RGD Symbol;Acc:1560587]	9	83111222	83253458	-1	17.7641
ENSRNOG00000010668	2222.81	1.03371	0.0581998	17.7614	1.4077e-70	1.22494e-68	Anxa6	annexin A6 [Source:RGD Symbol;Acc:621172]	10	40320581	40375605	-1	17.7614
ENSRNOG00000020812	1560.85	1.09104	0.06148	17.7463	1.841e-70	1.59257e-68	Gys1	glycogen synthase 1 [Source:RGD Symbol;Acc:1589798]	1	101427195	101447092	1	17.7463
ENSRNOG00000008749	804.85	1.49634	0.084381	17.7332	2.32507e-70	1.99956e-68	Col5a1	collagen type V alpha 1 chain [Source:RGD Symbol;Acc:70920]	3	6430201	6578882	1	17.7332
ENSRNOG00000009967	442.855	-2.37202	0.133806	-17.7273	2.58262e-70	2.20814e-68	Otof	otoferlin [Source:RGD Symbol;Acc:620646]	6	27328406	27424864	1	17.7273
ENSRNOG00000029028	4350.38	0.80184	0.0453831	17.6683	7.36095e-70	6.25723e-68	Mknk2	MAP kinase-interacting serine/threonine kinase 2 [Source:RGD Symbol;Acc:1305728]	7	11908107	11919156	1	17.6683
ENSRNOG00000006813	782.343	1.36888	0.0776698	17.6243	1.60283e-69	1.35467e-67	Sumf1	sulfatase modifying factor 1 [Source:RGD Symbol;Acc:1309939]	4	140139003	140220487	-1	17.6243
ENSRNOG00000004382	2917.28	-1.47176	0.0836234	-17.5999	2.46888e-69	2.07471e-67	Arel1	apoptosis resistant E3 ubiquitin protein ligase 1 [Source:RGD Symbol;Acc:1307597]	6	108635220	108796124	-1	17.5999
ENSRNOG00000007254	1012.7	-1.15651	0.0659097	-17.5469	6.28087e-69	5.2481e-67	Ttc9	tetratricopeptide repeat domain 9 [Source:RGD Symbol;Acc:1565985]	6	105364668	105399500	1	17.5469
ENSRNOG00000008629	3151.47	-1.053	0.0600701	-17.5295	8.53166e-69	7.08851e-67	Secisbp2l	SECIS binding protein 2-like [Source:RGD Symbol;Acc:1559930]	3	118006151	118051289	-1	17.5295
ENSRNOG00000001992	22041.4	0.544458	0.03109	17.5123	1.15432e-68	9.53675e-67	Atp6v1a	ATPase H+ transporting V1 subunit A [Source:RGD Symbol;Acc:1596464]	11	61531416	61584634	1	17.5123
ENSRNOG00000036667	866.964	-1.27063	0.0727232	-17.4722	2.33421e-68	1.9177e-66	Hexdc	hexosaminidase D [Source:RGD Symbol;Acc:2302323]	10	110406450	110425042	1	17.4722
ENSRNOG00000018184	4069.11	-0.77647	0.0445532	-17.4279	5.06357e-68	4.13694e-66	Tpm1	tropomyosin 1, alpha [Source:RGD Symbol;Acc:3898]	8	72814740	72842228	-1	17.4279
ENSRNOG00000020513	2892.75	-0.890349	0.0512217	-17.3823	1.12438e-67	9.13547e-66	Becn1	beclin 1 [Source:RGD Symbol;Acc:620190]	10	89209940	89225297	-1	17.3823
ENSRNOG00000027088	5659.13	-0.853946	0.0492296	-17.3462	2.10735e-67	1.70278e-65	Ube2k	ubiquitin-conjugating enzyme E2K [Source:RGD Symbol;Acc:1311626]	14	44289247	44348691	-1	17.3462
ENSRNOG00000015080	1186.53	1.27032	0.0734497	17.2951	5.12342e-67	4.11722e-65	Wdfy1	WD repeat and FYVE domain containing 1 [Source:RGD Symbol;Acc:1305996]	9	85475841	85528869	-1	17.2951
ENSRNOG00000013977	6651.31	0.640897	0.0370838	17.2824	6.38326e-67	5.10175e-65	Bzw1	basic leucine zipper and W2 domains 1 [Source:RGD Symbol;Acc:735129]	9	65279675	65291651	1	17.2824
ENSRNOG00000050849	848.736	-1.85175	0.107488	-17.2275	1.65047e-66	1.31199e-64	Leprot	leptin receptor overlapping transcript [Source:RGD Symbol;Acc:621034]	5	120498883	120511017	1	17.2275
ENSRNOG00000016874	344.1	-1.82458	0.106111	-17.195	2.89393e-66	2.28807e-64	Zfp521	zinc finger protein 521 [Source:RGD Symbol;Acc:1307345]	18	5032029	5314585	-1	17.195
ENSRNOG00000013823	189.279	-2.60979	0.152516	-17.1116	1.21666e-65	9.56804e-64	Cers3	ceramide synthase 3 [Source:RGD Symbol;Acc:1564356]	1	127648234	127781017	1	17.1116
ENSRNOG00000008316	2314.46	-1.01351	0.0592816	-17.0966	1.57401e-65	1.23124e-63	Vps39	VPS39 HOPS complex subunit [Source:RGD Symbol;Acc:1304858]	3	112087677	112125318	-1	17.0966
ENSRNOG00000023446	1062.79	-1.26563	0.0740709	-17.0867	1.86412e-65	1.45046e-63	Btbd8	BTB (POZ) domain containing 8 [Source:RGD Symbol;Acc:2321418]	14	3284089	3300200	-1	17.0867
ENSRNOG00000004284	2984.96	-0.886083	0.0519142	-17.0682	2.55903e-65	1.98069e-63	Btg1	BTG anti-proliferation factor 1 [Source:RGD Symbol;Acc:2224]	7	37812831	37815088	1	17.0682
ENSRNOG00000004807	4026.77	0.976392	0.0573898	17.0133	6.54027e-65	5.03566e-63	Arf2	ADP-ribosylation factor 2 [Source:RGD Symbol;Acc:621271]	10	92018562	92040333	1	17.0133
ENSRNOG00000020232	885.605	-1.07579	0.0632346	-17.0126	6.61921e-65	5.0699e-63	Rit1	Ras-like without CAAX 1 [Source:RGD Symbol;Acc:1559874]	2	188087486	188099444	1	17.0126
ENSRNOG00000054560	1587.43	1.29979	0.0766286	16.9622	1.56385e-64	1.1916e-62	Sh2d3c	SH2 domain containing 3C [Source:RGD Symbol;Acc:1307287]	3	11756384	11793593	1	16.9622
ENSRNOG00000014218	346.971	-1.83997	0.108545	-16.9511	1.88826e-64	1.43138e-62	Tmem25	transmembrane protein 25 [Source:RGD Symbol;Acc:1596132]	8	49100759	49106177	-1	16.9511
ENSRNOG00000014323	1166.71	1.25827	0.0742346	16.9499	1.92736e-64	1.45352e-62	Extl2	exostosin-like glycosyltransferase 2 [Source:RGD Symbol;Acc:1307684]	2	218951141	218971886	1	16.9499
ENSRNOG00000003343	23966.2	0.539253	0.0318316	16.9408	2.251e-64	1.68894e-62	Canx	calnexin [Source:RGD Symbol;Acc:2266]	10	35800942	35833861	-1	16.9408
ENSRNOG00000013661	1947.02	0.970591	0.0573175	16.9336	2.54416e-64	1.89921e-62	Kif26a	kinesin family member 26A [Source:RGD Symbol;Acc:1307957]	6	136720266	136754926	1	16.9336
ENSRNOG00000012301	574.487	-1.75781	0.104087	-16.8879	5.52209e-64	4.1014e-62	Cfap161	cilia and flagella associated protein 161 [Source:RGD Symbol;Acc:1310371]	1	145907094	145931583	-1	16.8879
ENSRNOG00000020426	1694.25	1.05435	0.0624836	16.874	6.9843e-64	5.16136e-62	Erf	Ets2 repressor factor [Source:RGD Symbol;Acc:1311991]	1	82112449	82120902	-1	16.874
ENSRNOG00000021245	2018.54	1.17928	0.0699012	16.8707	7.39628e-64	5.43849e-62	RGD1311739	similar to RIKEN cDNA 1700037H04 [Source:RGD Symbol;Acc:1311739]	3	123688634	123702732	-1	16.8707
ENSRNOG00000003228	2866.7	-0.874844	0.0519043	-16.8549	9.649e-64	7.05961e-62	Mid1ip1	MID1 interacting protein 1 [Source:RGD Symbol;Acc:1303258]	X	13114569	13116743	-1	16.8549
ENSRNOG00000059615	2055.87	-0.924614	0.0549412	-16.8292	1.49203e-63	1.08427e-61	Exoc6b	exocyst complex component 6B [Source:RGD Symbol;Acc:1560638]	4	116314695	116786424	-1	16.8292
ENSRNOG00000023935	997.632	-1.29222	0.0767856	-16.829	1.49671e-63	1.08427e-61	Nrsn2	neurensin 2 [Source:RGD Symbol;Acc:1586322]	3	147843077	147851768	-1	16.829
ENSRNOG00000014288	1607.7	1.50267	0.0894037	16.8077	2.14348e-63	1.5452e-61	Fn1	fibronectin 1 [Source:RGD Symbol;Acc:2624]	9	78900103	78969078	-1	16.8077
ENSRNOG00000011070	1090.93	-1.24011	0.0737978	-16.8042	2.27473e-63	1.63181e-61	Gnb4	G protein subunit beta 4 [Source:RGD Symbol;Acc:1359321]	2	118978973	119007835	-1	16.8042
ENSRNOG00000016552	32771.1	-0.581209	0.0345998	-16.798	2.52239e-63	1.8007e-61	Hmgcs1	3-hydroxy-3-methylglutaryl-CoA synthase 1 [Source:RGD Symbol;Acc:70970]	2	52431601	52445055	1	16.798
ENSRNOG00000048718	642.962	-1.2122	0.0723793	-16.7478	5.87214e-63	4.17177e-61	Ccdc71	coiled-coil domain containing 71 [Source:RGD Symbol;Acc:1566341]	8	117246376	117250280	1	16.7478
ENSRNOG00000010358	1122.56	-1.11516	0.0666694	-16.7267	8.37828e-63	5.9236e-61	Sh3rf1	SH3 domain containing ring finger 1 [Source:RGD Symbol;Acc:735154]	16	32062336	32227491	-1	16.7267
ENSRNOG00000020918	2168.21	1.06038	0.0634601	16.7094	1.11949e-62	7.87713e-61	Ccnd1	cyclin D1 [Source:RGD Symbol;Acc:68384]	1	218090750	218100325	-1	16.7094
ENSRNOG00000025705	7160.29	0.888541	0.0532242	16.6943	1.44177e-62	1.0095e-60	Armcx2	armadillo repeat containing, X-linked 2 [Source:RGD Symbol;Acc:1359132]	X	105617385	105622156	-1	16.6943
ENSRNOG00000016390	1700.23	-1.00167	0.0600019	-16.694	1.44842e-62	1.0095e-60	Eef1e1	eukaryotic translation elongation factor 1 epsilon 1 [Source:RGD Symbol;Acc:1311056]	17	26785029	26797161	1	16.694
ENSRNOG00000007174	1204.88	1.19431	0.0717454	16.6465	3.20747e-62	2.22496e-60	Utp11	UTP11, small subunit processome component homolog (S. cerevisiae) [Source:RGD Symbol;Acc:621412]	5	142666289	142681173	-1	16.6465
ENSRNOG00000019559	1363.62	1.03487	0.0621804	16.6431	3.39803e-62	2.34608e-60	Eaf1	ELL associated factor 1 [Source:RGD Symbol;Acc:1310057]	16	7588217	7602966	1	16.6431
ENSRNOG00000016623	2359.34	1.0286	0.0618341	16.6349	3.8939e-62	2.67587e-60	Tmeff2	transmembrane protein with EGF-like and two follistatin-like domains 2 [Source:RGD Symbol;Acc:1308839]	9	55384100	55673829	-1	16.6349
ENSRNOG00000008283	1206.31	-1.16861	0.0704583	-16.5859	8.81086e-62	6.02663e-60	B4galt5	beta-1,4-galactosyltransferase 5 [Source:RGD Symbol;Acc:1310062]	3	164039731	164095878	-1	16.5859
ENSRNOG00000060349	6213.27	-0.642775	0.0388084	-16.5628	1.29493e-61	8.77571e-60	Fam3c	family with sequence similarity 3, member C [Source:RGD Symbol;Acc:735193]	4	49387989	49439867	-1	16.5628
ENSRNOG00000050200	2398.76	-0.854618	0.0515982	-16.5629	1.29146e-61	8.77571e-60	Kdm3b	lysine demethylase 3B [Source:RGD Symbol;Acc:1583423]	18	27576129	27631088	1	16.5629
ENSRNOG00000042332	630.142	1.72276	0.104106	16.5481	1.6512e-61	1.11388e-59	Slc44a5	solute carrier family 44, member 5 [Source:RGD Symbol;Acc:1564620]	2	260249566	260535721	1	16.5481
ENSRNOG00000010793	4607.67	-0.782385	0.0472984	-16.5415	1.84453e-61	1.23861e-59	Spryd3	SPRY domain containing 3 [Source:RGD Symbol;Acc:1561500]	7	143721088	143738237	-1	16.5415
ENSRNOG00000027622	1157.95	-0.952058	0.0576221	-16.5224	2.52976e-61	1.69103e-59	Slc35e3	solute carrier family 35, member E3 [Source:RGD Symbol;Acc:1564876]	7	60765079	60778136	-1	16.5224
ENSRNOG00000027592	1762.02	-1.10286	0.0668049	-16.5086	3.17998e-61	2.11605e-59	Rerg	RAS-like, estrogen-regulated, growth-inhibitor [Source:RGD Symbol;Acc:1562829]	4	171069191	171176581	-1	16.5086
ENSRNOG00000007370	1525.01	0.905056	0.054975	16.463	6.76243e-61	4.47965e-59	Rnf144a	ring finger protein 144A [Source:RGD Symbol;Acc:1561737]	6	45509787	45629168	-1	16.463
ENSRNOG00000017260	569.199	1.36302	0.082805	16.4607	7.03338e-61	4.63824e-59	Cdr2	cerebellar degeneration-related protein 2 [Source:RGD Symbol;Acc:1310578]	1	190889701	190914610	-1	16.4607
ENSRNOG00000002669	5508.45	0.807145	0.0490978	16.4395	9.96805e-61	6.5442e-59	Cluh	clustered mitochondria homolog [Source:RGD Symbol;Acc:1307222]	10	61432819	61454444	1	16.4395
ENSRNOG00000014046	666.033	-1.91597	0.116631	-16.4277	1.21242e-60	7.9244e-59	Sertm1	serine-rich and transmembrane domain containing 1 [Source:RGD Symbol;Acc:1597355]	2	144303703	144323254	-1	16.4277
ENSRNOG00000003374	628.333	-1.72406	0.105112	-16.4022	1.84517e-60	1.20067e-58	LOC103690141	coiled-coil domain-containing protein 85A-like [Source:RGD Symbol;Acc:9432491]	14	112719482	112946875	-1	16.4022
ENSRNOG00000050220	2808.78	-1.39464	0.0852567	-16.3581	3.80993e-60	2.46823e-58	Nrxn1	neurexin 1 [Source:RGD Symbol;Acc:628659]	6	13886740	15191660	-1	16.3581
ENSRNOG00000061270	5188.99	-0.695984	0.0428174	-16.2547	2.06921e-59	1.33464e-57	Git1	GIT ArfGAP 1 [Source:RGD Symbol;Acc:69331]	10	62656000	62664466	-1	16.2547
ENSRNOG00000052990	1103.84	-1.07877	0.0664367	-16.2376	2.73457e-59	1.7561e-57	Cers5	ceramide synthase 5 [Source:RGD Symbol;Acc:1311597]	7	141386391	141424343	-1	16.2376
ENSRNOG00000051303	2663.62	0.888032	0.0546943	16.2363	2.79387e-59	1.78638e-57	Rn50_13_0839.5		13	78976154	78999355	1	16.2363
ENSRNOG00000013743	4448.8	-0.929695	0.0577724	-16.0924	2.88559e-58	1.83703e-56	Sec61a1	Sec61 translocon alpha 1 subunit [Source:RGD Symbol;Acc:68321]	4	120453581	120467932	-1	16.0924
ENSRNOG00000004449	1143.03	1.11603	0.0697012	16.0116	1.05975e-57	6.71751e-56	E2f6	E2F transcription factor 6 [Source:RGD Symbol;Acc:631412]	6	42092467	42108702	1	16.0116
ENSRNOG00000018366	2776.77	-1.08277	0.0676307	-16.0101	1.0869e-57	6.86008e-56	RGD1310819	similar to putative protein (5S487) [Source:RGD Symbol;Acc:1310819]	9	44194325	44237117	-1	16.0101
ENSRNOG00000011829	1082.96	-1.34926	0.0843079	-16.0039	1.19921e-57	7.53659e-56	Rpgrip1l	Rpgrip1-like [Source:RGD Symbol;Acc:1311099]	19	17115412	17208055	1	16.0039
ENSRNOG00000010902	1213.7	-1.04069	0.0650451	-15.9995	1.28895e-57	8.06607e-56	Eloa	elongin A [Source:RGD Symbol;Acc:3827]	5	154347391	154363329	-1	15.9995
ENSRNOG00000019958	1289.92	-1.25757	0.0786329	-15.9929	1.43262e-57	8.92719e-56	Tmem151b	transmembrane protein 151B [Source:RGD Symbol;Acc:1562074]	9	17841410	17845921	1	15.9929
ENSRNOG00000002271	2893.69	0.878528	0.055002	15.9727	1.98141e-57	1.22948e-55	Slain2	SLAIN motif family, member 2 [Source:RGD Symbol;Acc:1311593]	14	37802365	37871051	-1	15.9727
ENSRNOG00000026963	12198.8	0.492969	0.0308681	15.9702	2.06236e-57	1.27433e-55	Hsp90b1	heat shock protein 90 beta family member 1 [Source:RGD Symbol;Acc:1310482]	7	27226569	27240533	-1	15.9702
ENSRNOG00000009079	14635	0.641757	0.0402267	15.9535	2.69385e-57	1.65756e-55	Prkar2b	protein kinase cAMP-dependent type 2 regulatory subunit beta [Source:RGD Symbol;Acc:3394]	6	51265515	51356383	-1	15.9535
ENSRNOG00000020525	2502.74	0.876117	0.0549994	15.9296	3.95173e-57	2.42142e-55	Col5a3	collagen type V alpha 3 chain [Source:RGD Symbol;Acc:70922]	8	21786324	21831668	-1	15.9296
ENSRNOG00000012236	676.945	-1.24586	0.078303	-15.9108	5.33483e-57	3.25535e-55	Hddc3	HD domain containing 3 [Source:RGD Symbol;Acc:1311839]	1	142136452	142138737	1	15.9108
ENSRNOG00000018586	4644.95	-0.88779	0.0558136	-15.9063	5.72758e-57	3.48057e-55	Fam134a	family with sequence similarity 134, member A [Source:RGD Symbol;Acc:1306844]	9	82345719	82351802	1	15.9063
ENSRNOG00000012630	994.755	0.962846	0.0605374	15.905	5.8528e-57	3.54203e-55	Rhoc	ras homolog family member C [Source:RGD Symbol;Acc:1304965]	2	207271853	207279314	1	15.905
ENSRNOG00000051383	812.47	1.24804	0.0785442	15.8896	7.47642e-57	4.50607e-55	Srsf12	serine and arginine rich splicing factor 12 [Source:RGD Symbol;Acc:1561162]	5	48456757	48485912	1	15.8896
ENSRNOG00000009549	2349.22	0.762281	0.0480342	15.8695	1.03003e-56	6.18271e-55	Fbxo3	F-box protein 3 [Source:RGD Symbol;Acc:1593433]	3	93968855	94000863	1	15.8695
ENSRNOG00000000991	772.55	1.237	0.0780186	15.8552	1.29412e-56	7.7363e-55	Arpc1b	actin related protein 2/3 complex, subunit 1B [Source:RGD Symbol;Acc:2155]	12	11252296	11265865	-1	15.8552
ENSRNOG00000003256	8422.07	0.774318	0.0489039	15.8335	1.82832e-56	1.08855e-54	Ccng1	cyclin G1 [Source:RGD Symbol;Acc:2295]	10	25903911	25910325	-1	15.8335
ENSRNOG00000020696	1889.04	-0.962459	0.0608285	-15.8225	2.17627e-56	1.29049e-54	Pmvk	phosphomevalonate kinase [Source:RGD Symbol;Acc:1310812]	2	188784222	188793895	1	15.8225
ENSRNOG00000005502	2642.88	0.872772	0.0553753	15.7611	5.76623e-56	3.40555e-54	Ankib1	ankyrin repeat and IBR domain containing 1 [Source:RGD Symbol;Acc:1597088]	4	27473477	27597206	1	15.7611
ENSRNOG00000015514	40140.1	0.839662	0.0533001	15.7535	6.49991e-56	3.82351e-54	Bcat1	branched chain amino acid transaminase 1 [Source:RGD Symbol;Acc:2195]	4	179259308	179339795	-1	15.7535
ENSRNOG00000003834	1135.49	0.910084	0.0577876	15.7488	7.00258e-56	4.10279e-54	Map2k4	mitogen activated protein kinase kinase 4 [Source:RGD Symbol;Acc:1307040]	10	52196124	52290657	-1	15.7488
ENSRNOG00000020376	555.304	-1.31242	0.0833554	-15.7448	7.45308e-56	4.3494e-54	Stn1	STN1, CST complex subunit [Source:RGD Symbol;Acc:1305637]	1	267281764	267315729	-1	15.7448
ENSRNOG00000054008	7225.9	-1.04138	0.0662114	-15.7282	9.69737e-56	5.63674e-54	Scamp5	secretory carrier membrane protein 5 [Source:RGD Symbol;Acc:68356]	8	62220892	62248017	-1	15.7282
ENSRNOG00000013360	6130.16	0.955479	0.0607529	15.7273	9.83162e-56	5.69228e-54	Prkcsh	protein kinase C substrate 80K-H [Source:RGD Symbol;Acc:1309628]	8	23014956	23026503	1	15.7273
ENSRNOG00000056371	1481.91	-0.889569	0.0565693	-15.7253	1.01482e-55	5.8525e-54	Pik3ca	phosphatidylinositol-4,5-bisphosphate 3-kinase, catalytic subunit alpha [Source:RGD Symbol;Acc:620916]	2	118831350	118861454	1	15.7253
ENSRNOG00000008872	1246.5	-1.01442	0.0645161	-15.7235	1.04391e-55	5.99677e-54	Tmem68	transmembrane protein 68 [Source:RGD Symbol;Acc:1309006]	5	16382538	16413307	-1	15.7235
ENSRNOG00000027341	5351.03	-0.864309	0.0550202	-15.7089	1.31368e-55	7.51713e-54	Tenm2	teneurin transmembrane protein 2 [Source:RGD Symbol;Acc:727907]	10	20844899	21265026	-1	15.7089
ENSRNOG00000015780	4269.79	0.941584	0.0599639	15.7025	1.4537e-55	8.28609e-54	Rcn2	reticulocalbin 2 [Source:RGD Symbol;Acc:3548]	8	60709851	60726936	1	15.7025
ENSRNOG00000018145	2348.35	0.975393	0.0622973	15.6571	2.97226e-55	1.68764e-53	Crat	carnitine O-acetyltransferase [Source:RGD Symbol;Acc:1303031]	3	8968417	8981362	-1	15.6571
ENSRNOG00000006617	2466.19	-0.961694	0.0614544	-15.6489	3.3794e-55	1.91144e-53	Cntnap2	contactin associated protein-like 2 [Source:RGD Symbol;Acc:1307076]	4	75325651	77023138	1	15.6489
ENSRNOG00000012037	962.217	1.11143	0.0710541	15.642	3.76836e-55	2.12328e-53	Galnt7	polypeptide N-acetylgalactosaminyltransferase 7 [Source:RGD Symbol;Acc:620362]	16	35934970	36062719	1	15.642
ENSRNOG00000020277	1862.05	1.02247	0.0656057	15.5851	9.18665e-55	5.15645e-53	Cntnap1	contactin associated protein 1 [Source:RGD Symbol;Acc:70902]	10	89089646	89103614	1	15.5851
ENSRNOG00000014686	4206.26	-0.9307	0.0597615	-15.5736	1.10088e-54	6.15573e-53	Kcnd3	potassium voltage-gated channel subfamily D member 3 [Source:RGD Symbol;Acc:68394]	2	207923775	208140727	1	15.5736
ENSRNOG00000055530	824.509	-1.18732	0.0762677	-15.5679	1.20374e-54	6.70537e-53	Panx2	pannexin 2 [Source:RGD Symbol;Acc:735191]	7	130042947	130053032	1	15.5679
ENSRNOG00000027944	783.672	-1.24018	0.0799352	-15.5148	2.75605e-54	1.52945e-52	Pnmal1	paraneoplastic Ma antigen family-like 1 [Source:RGD Symbol;Acc:1310803]	1	78893271	78895930	1	15.5148
ENSRNOG00000004420	5401.29	0.553332	0.0356655	15.5145	2.76937e-54	1.53107e-52	Rad21	RAD21 cohesin complex component [Source:RGD Symbol;Acc:1594529]	7	91511756	91538673	-1	15.5145
ENSRNOG00000053813	691.082	1.3388	0.0863045	15.5126	2.85204e-54	1.57086e-52	Nkap	NFKB activating protein [Source:RGD Symbol;Acc:1565955]	X	123751089	123770595	1	15.5126
ENSRNOG00000018767	1899.1	-1.00035	0.0644956	-15.5103	2.95585e-54	1.62197e-52	Rbm17	RNA binding motif protein 17 [Source:RGD Symbol;Acc:1311208]	17	70586394	70603267	1	15.5103
ENSRNOG00000057676	6798.95	-0.593763	0.0383071	-15.5001	3.46506e-54	1.89432e-52	Myzap	myocardial zonula adherens protein [Source:RGD Symbol;Acc:1359197]	8	77985190	78096390	-1	15.5001
ENSRNOG00000005234	895	1.30038	0.0839031	15.4986	3.54602e-54	1.9314e-52	Gxylt1	glucoside xylosyltransferase 1 [Source:RGD Symbol;Acc:1563062]	7	134447578	134495835	-1	15.4986
ENSRNOG00000061582	8438.35	-0.834486	0.0538908	-15.4848	4.39712e-54	2.38613e-52	Scamp1	secretory carrier membrane protein 1 [Source:RGD Symbol;Acc:3625]	2	23857995	23941084	-1	15.4848
ENSRNOG00000007110	2144.92	0.833424	0.0538408	15.4794	4.77801e-54	2.58329e-52	Ankrd6	ankyrin repeat domain 6 [Source:RGD Symbol;Acc:1583731]	5	48052401	48194294	-1	15.4794
ENSRNOG00000015732	1788.23	-0.752973	0.0486634	-15.4731	5.27184e-54	2.83984e-52	Bcl2l2	Bcl2-like 2 [Source:RGD Symbol;Acc:620717]	15	33544312	33549164	1	15.4731
ENSRNOG00000013408	1304.14	-1.35535	0.0876574	-15.4619	6.26942e-54	3.36489e-52	Npas2	neuronal PAS domain protein 2 [Source:RGD Symbol;Acc:1309681]	9	45901741	46081880	1	15.4619
ENSRNOG00000051341	520.515	-1.5738	0.101864	-15.45	7.54802e-54	4.0364e-52	Rn50_X_0635.2		X	62820485	62821199	1	15.45
ENSRNOG00000015033	1616.44	0.910148	0.0590248	15.4198	1.20533e-53	6.42233e-52	Mxd4	Max dimerization protein 4 [Source:RGD Symbol;Acc:1305093]	14	81819415	81833456	1	15.4198
ENSRNOG00000028733	5660.75	0.790888	0.0513199	15.4109	1.38191e-53	7.33657e-52	Prkar1b	protein kinase cAMP-dependent type 1 regulatory subunit beta [Source:RGD Symbol;Acc:3392]	12	17614632	17712373	1	15.4109
ENSRNOG00000024636	1422.53	-1.02725	0.0667215	-15.3961	1.73958e-53	9.16927e-52	Gpr85	G protein-coupled receptor 85 [Source:RGD Symbol;Acc:71011]	4	40381685	40385349	-1	15.3961
ENSRNOG00000010205	1298.63	-0.918857	0.0596806	-15.3962	1.73466e-53	9.16927e-52	Mturn	maturin, neural progenitor differentiation regulator homolog [Source:RGD Symbol;Acc:1549700]	4	84854386	84871757	1	15.3962
ENSRNOG00000002227	1951.25	-0.969096	0.0631065	-15.3565	3.20307e-53	1.6823e-51	Kit	KIT proto-oncogene receptor tyrosine kinase [Source:RGD Symbol;Acc:620568]	14	35072108	35149610	-1	15.3565
ENSRNOG00000033280	6594.74	0.677553	0.0441362	15.3514	3.46541e-53	1.81361e-51	Pam	peptidylglycine alpha-amidating monooxygenase [Source:RGD Symbol;Acc:3252]	9	111028575	111177602	1	15.3514
ENSRNOG00000020185	21025.7	0.762915	0.0497146	15.3459	3.77266e-53	1.9674e-51	Wdr6	WD repeat domain 6 [Source:RGD Symbol;Acc:1307649]	8	117358787	117366096	-1	15.3459
ENSRNOG00000018305	867.006	1.62638	0.106019	15.3405	4.10123e-53	2.13119e-51	St8sia3	ST8 alpha-N-acetyl-neuraminide alpha-2,8-sialyltransferase 3 [Source:RGD Symbol;Acc:3680]	18	59748444	59755226	1	15.3405
ENSRNOG00000012469	878.283	-1.15004	0.0752333	-15.2863	9.43764e-53	4.88697e-51	Ints14	integrator complex subunit 14 [Source:RGD Symbol;Acc:1359616]	8	70447040	70471137	1	15.2863
ENSRNOG00000057078	3183.43	1.09518	0.071692	15.2762	1.10174e-52	5.68497e-51	Ddit4	DNA-damage-inducible transcript 4 [Source:RGD Symbol;Acc:621731]	20	29509289	29511382	-1	15.2762
ENSRNOG00000005905	1801.67	-0.912645	0.0597468	-15.2752	1.11844e-52	5.75097e-51	Pde4b	phosphodiesterase 4B [Source:RGD Symbol;Acc:3280]	5	121952977	122136814	1	15.2752
ENSRNOG00000009689	3513.39	0.62144	0.0406845	15.2746	1.12914e-52	5.78574e-51	Api5	apoptosis inhibitor 5 [Source:RGD Symbol;Acc:1309772]	3	83310884	83335960	-1	15.2746
ENSRNOG00000054264	630.34	1.13685	0.0745006	15.2597	1.41965e-52	7.24908e-51	Nfatc3	nuclear factor of activated T-cells 3 [Source:RGD Symbol;Acc:1308692]	19	38039564	38114003	1	15.2597
ENSRNOG00000011884	2081.48	-1.09334	0.0716834	-15.2524	1.58797e-52	8.08049e-51	Golga2	golgin A2 [Source:RGD Symbol;Acc:620282]	3	11317183	11336458	1	15.2524
ENSRNOG00000038909	2529.95	-0.793157	0.0520409	-15.241	1.88816e-52	9.57493e-51	Pou3f3	POU class 3 homeobox 3 [Source:RGD Symbol;Acc:619768]	9	49479023	49482252	1	15.241
ENSRNOG00000018273	11127.4	0.535259	0.0351436	15.2306	2.21432e-52	1.11903e-50	Ncl	nucleolin [Source:RGD Symbol;Acc:3153]	9	93368932	93377643	-1	15.2306
ENSRNOG00000047235	4579.55	-0.710279	0.0467799	-15.1834	4.55285e-52	2.29295e-50	Vps26b	VPS26 retromer complex component B [Source:RGD Symbol;Acc:1597170]	8	28054407	28075514	-1	15.1834
ENSRNOG00000027447	366.334	1.62831	0.107365	15.166	5.93744e-52	2.98007e-50	Stam2	signal transducing adaptor molecule 2 [Source:RGD Symbol;Acc:1311497]	3	38230618	38277440	-1	15.166
ENSRNOG00000017230	410.919	-1.5382	0.101505	-15.1539	7.14061e-52	3.57176e-50	Cox15	COX15 cytochrome c oxidase assembly homolog [Source:RGD Symbol;Acc:1312043]	1	263494852	263511505	-1	15.1539
ENSRNOG00000013135	1858.41	1.02698	0.0678965	15.1257	1.09681e-51	5.46767e-50	Ptpn12	protein tyrosine phosphatase, non-receptor type 12 [Source:RGD Symbol;Acc:620894]	4	10631073	10702386	1	15.1257
ENSRNOG00000020247	5108.7	-0.839199	0.0555303	-15.1125	1.34056e-51	6.66025e-50	Cnih2	cornichon family AMPA receptor auxiliary protein 2 [Source:RGD Symbol;Acc:1304930]	1	220474493	220480132	-1	15.1125
ENSRNOG00000018945	3293.8	0.882921	0.058525	15.0862	1.99539e-51	9.88022e-50	Nutf2	nuclear transport factor 2 [Source:RGD Symbol;Acc:1359213]	19	37830917	37852189	1	15.0862
ENSRNOG00000033202	1035.41	-1.31516	0.0872016	-15.0818	2.1324e-51	1.05232e-49	Fbxo41	F-box protein 41 [Source:RGD Symbol;Acc:1566130]	4	117256770	117268178	-1	15.0818
ENSRNOG00000014668	668.29	1.09673	0.0727604	15.0732	2.43165e-51	1.19598e-49	RGD621098	similar to RIKEN cDNA D230025D16Rik [Source:RGD Symbol;Acc:621098]	19	37179814	37215404	1	15.0732
ENSRNOG00000046791	410.59	-1.65254	0.109796	-15.0511	3.39568e-51	1.66456e-49	Sh3rf3	SH3 domain containing ring finger 3 [Source:RGD Symbol;Acc:1589772]	20	28572242	28717243	1	15.0511
ENSRNOG00000000007	56710.8	0.767449	0.0510296	15.0393	4.05941e-51	1.98331e-49	Gad1	glutamate decarboxylase 1 [Source:RGD Symbol;Acc:2652]	3	56861396	56902157	1	15.0393
ENSRNOG00000047756	2330.4	-1.25771	0.0836377	-15.0376	4.16305e-51	2.02721e-49	Mef2a	myocyte enhancer factor 2a [Source:RGD Symbol;Acc:1359360]	1	128209971	128341263	-1	15.0376
ENSRNOG00000008156	760.092	-1.08672	0.0723816	-15.0137	5.96785e-51	2.89648e-49	Tgs1	trimethylguanosine synthase 1 [Source:RGD Symbol;Acc:1309953]	5	16413356	16446881	1	15.0137
ENSRNOG00000007410	3435.58	-0.83391	0.0555451	-15.0132	6.01737e-51	2.9109e-49	Dab1	DAB1, reelin adaptor protein [Source:RGD Symbol;Acc:628770]	5	123905166	124280115	1	15.0132
ENSRNOG00000016519	599.844	-1.19353	0.0796736	-14.9802	9.88612e-51	4.76673e-49	Kdm1b	lysine demethylase 1B [Source:RGD Symbol;Acc:1310701]	17	17987972	18028808	-1	14.9802
ENSRNOG00000002509	9866.25	-0.667553	0.0445946	-14.9694	1.16447e-50	5.59631e-49	Gnl3l	G protein nucleolar 3 like [Source:RGD Symbol;Acc:1600217]	X	20034882	20070578	-1	14.9694
ENSRNOG00000007048	1851.44	0.796197	0.0532712	14.9461	1.65085e-50	7.90795e-49	Rap1b	RAP1B, member of RAS oncogene family [Source:RGD Symbol;Acc:620577]	7	60853930	60860990	-1	14.9461
ENSRNOG00000000257	6152.03	-0.54287	0.0364199	-14.9059	3.01895e-50	1.44145e-48	Smpd3	sphingomyelin phosphodiesterase 3 [Source:RGD Symbol;Acc:619754]	19	38237965	38321528	-1	14.9059
ENSRNOG00000017692	3212.8	-0.655229	0.0440198	-14.8849	4.13127e-50	1.96617e-48	Ppp1r37	protein phosphatase 1, regulatory subunit 37 [Source:RGD Symbol;Acc:1595870]	1	80439718	80471527	-1	14.8849
ENSRNOG00000019365	2094.59	-0.86488	0.0581119	-14.883	4.24903e-50	2.01568e-48	Ablim3	actin binding LIM protein family, member 3 [Source:RGD Symbol;Acc:1565118]	18	57128399	57245666	-1	14.883
ENSRNOG00000018483	1767.38	0.804417	0.0540946	14.8705	5.11938e-50	2.42076e-48	Smad1	SMAD family member 1 [Source:RGD Symbol;Acc:3030]	19	32188267	32248684	1	14.8705
ENSRNOG00000037430	2076.81	-0.710483	0.0477951	-14.8652	5.54645e-50	2.6143e-48	Chfr	checkpoint with forkhead and ring finger domains [Source:RGD Symbol;Acc:1306360]	12	52562597	52596076	-1	14.8652
ENSRNOG00000031814	5256.43	-0.649146	0.04369	-14.858	6.1745e-50	2.90103e-48	Sort1	sortilin 1 [Source:RGD Symbol;Acc:619999]	2	211078334	211156312	1	14.858
ENSRNOG00000051480	1113.96	0.868177	0.0585624	14.8248	1.01268e-49	4.74282e-48	Fxr1	FMR1 autosomal homolog 1 [Source:RGD Symbol;Acc:1311733]	2	120512899	120570355	-1	14.8248
ENSRNOG00000009649	1324.68	-0.962513	0.0650273	-14.8017	1.42895e-49	6.67116e-48	Slitrk5	SLIT and NTRK-like family, member 5 [Source:RGD Symbol;Acc:1310957]	15	96821832	96826653	1	14.8017
ENSRNOG00000019778	418.905	1.44502	0.0976316	14.8008	1.44845e-49	6.7408e-48	Ptrf	polymerase I and transcript release factor [Source:RGD Symbol;Acc:1307685]	10	88860733	88874528	-1	14.8008
ENSRNOG00000008223	1609.79	-1.08103	0.0733272	-14.7425	3.43742e-49	1.59466e-47	Cnr1	cannabinoid receptor 1 [Source:RGD Symbol;Acc:2369]	5	49311030	49333056	1	14.7425
ENSRNOG00000024239	2459.07	-0.901408	0.0611577	-14.7391	3.61617e-49	1.67231e-47	Fam89b	family with sequence similarity 89, member B [Source:RGD Symbol;Acc:1311544]	1	221085895	221087449	-1	14.7391
ENSRNOG00000037658	7587.16	0.607163	0.0412254	14.7279	4.2694e-49	1.96821e-47	Gprasp2	G protein-coupled receptor associated sorting protein 2 [Source:RGD Symbol;Acc:1561019]	X	106360393	106363300	1	14.7279
ENSRNOG00000013036	1130.51	1.14862	0.0780069	14.7246	4.48096e-49	2.05928e-47	Epha8	Eph receptor A8 [Source:RGD Symbol;Acc:708543]	5	155295314	155316495	-1	14.7246
ENSRNOG00000007948	4457.2	-0.741289	0.0503904	-14.7109	5.48732e-49	2.51391e-47	Nf2	neurofibromin 2 [Source:RGD Symbol;Acc:3169]	14	84996905	85088523	-1	14.7109
ENSRNOG00000002625	2317.92	1.02903	0.0699579	14.7092	5.62404e-49	2.56854e-47	Ptpn4	protein tyrosine phosphatase, non-receptor type 4 [Source:RGD Symbol;Acc:620712]	13	35678240	35858390	-1	14.7092
ENSRNOG00000004304	753.1	-1.05978	0.0720768	-14.7035	6.11905e-49	2.78597e-47	Syap1	synapse associated protein 1 [Source:RGD Symbol;Acc:1303113]	X	33528081	33562589	1	14.7035
ENSRNOG00000018910	331.231	-1.5159	0.103443	-14.6544	1.26186e-48	5.72745e-47	Abhd11	abhydrolase domain containing 11 [Source:RGD Symbol;Acc:1304681]	12	24722283	24724997	-1	14.6544
ENSRNOG00000031479	7454.11	-0.544568	0.0372685	-14.612	2.35428e-48	1.0653e-46	Hdlbp	high density lipoprotein binding protein [Source:RGD Symbol;Acc:620962]	9	100554563	100624638	-1	14.612
ENSRNOG00000022802	3125.61	0.717901	0.0491589	14.6037	2.66037e-48	1.2001e-46	Tmem184b	transmembrane protein 184B [Source:RGD Symbol;Acc:1306591]	7	120593336	120636592	-1	14.6037
ENSRNOG00000018516	605.809	1.67795	0.11494	14.5985	2.87115e-48	1.29123e-46	Impa2	inositol monophosphatase 2 [Source:RGD Symbol;Acc:628692]	18	63016577	63047781	1	14.5985
ENSRNOG00000011582	1097.25	-0.940293	0.064432	-14.5936	3.08613e-48	1.38368e-46	Rab3d	RAB3D, member RAS oncogene family [Source:RGD Symbol;Acc:620924]	8	22918699	22929294	-1	14.5936
ENSRNOG00000019553	4539.73	0.663509	0.0454836	14.5879	3.35409e-48	1.49925e-46	Ipo4	importin 4 [Source:RGD Symbol;Acc:1305206]	15	34304425	34314345	-1	14.5879
ENSRNOG00000010267	7900.4	-0.790512	0.0542334	-14.5761	3.9851e-48	1.7759e-46	Klhdc10	kelch domain containing 10 [Source:RGD Symbol;Acc:1309792]	4	57715946	57773823	1	14.5761
ENSRNOG00000005723	435.301	-1.35866	0.0932805	-14.5653	4.6687e-48	2.07426e-46	Grin3a	glutamate ionotropic receptor NMDA type subunit 3A [Source:RGD Symbol;Acc:621704]	5	64928620	65073012	-1	14.5653
ENSRNOG00000018009	1388.16	0.857869	0.0589322	14.5569	5.28123e-48	2.33933e-46	Rab8b	RAB8B, member RAS oncogene family [Source:RGD Symbol;Acc:628764]	8	72638003	72714664	-1	14.5569
ENSRNOG00000008305	4291.77	-0.668965	0.0460332	-14.5322	7.57169e-48	3.34382e-46	Sc5d	sterol-C5-desaturase [Source:RGD Symbol;Acc:620775]	8	46525400	46537050	-1	14.5322
ENSRNOG00000005371	1561.29	-0.956402	0.0658854	-14.5161	9.57655e-48	4.21655e-46	Klhl29	kelch-like family member 29 [Source:RGD Symbol;Acc:1311076]	6	29178858	29483460	-1	14.5161
ENSRNOG00000037647	827.698	-1.16263	0.0801449	-14.5066	1.1e-47	4.82884e-46	Ostm1	osteopetrosis associated transmembrane protein 1 [Source:RGD Symbol;Acc:1564976]	20	47395014	47430284	1	14.5066
ENSRNOG00000030055	1655.99	0.915794	0.0632181	14.4863	1.47973e-47	6.47644e-46	Vamp3	vesicle-associated membrane protein 3 [Source:RGD Symbol;Acc:61880]	5	168126157	168136666	-1	14.4863
ENSRNOG00000024852	11687.6	0.657223	0.045416	14.4712	1.84314e-47	8.04308e-46	Tmx4	thioredoxin-related transmembrane protein 4 [Source:RGD Symbol;Acc:1305146]	3	127528434	127569093	-1	14.4712
ENSRNOG00000011454	581.821	-1.77107	0.122474	-14.4608	2.14366e-47	9.32682e-46	Tbck	TBC1 domain containing kinase [Source:RGD Symbol;Acc:1307816]	2	237751654	237958497	1	14.4608
ENSRNOG00000020444	1743.43	-0.733149	0.0508062	-14.4303	3.33639e-47	1.44734e-45	Hcn3	hyperpolarization-activated cyclic nucleotide-gated potassium channel 3 [Source:RGD Symbol;Acc:620691]	2	188454853	188471988	-1	14.4303
ENSRNOG00000031789	9585.5	0.763174	0.0529853	14.4035	4.91839e-47	2.12735e-45	Rangap1	RAN GTPase activating protein 1 [Source:RGD Symbol;Acc:1310380]	7	122940376	122967178	-1	14.4035
ENSRNOG00000016924	15993.6	0.494973	0.0344379	14.3729	7.65256e-47	3.30025e-45	Acly	ATP citrate lyase [Source:RGD Symbol;Acc:2018]	10	88392248	88442845	-1	14.3729
ENSRNOG00000024808	1919.87	0.881576	0.0613502	14.3696	8.03313e-47	3.45425e-45	Stk39	serine threonine kinase 39 [Source:RGD Symbol;Acc:621643]	3	54359451	54625414	-1	14.3696
ENSRNOG00000003879	1493.29	-0.914473	0.0636495	-14.3673	8.29913e-47	3.55822e-45	Rnf167	ring finger protein 167 [Source:RGD Symbol;Acc:1305972]	10	57268375	57272660	1	14.3673
ENSRNOG00000029366	2205.05	0.922721	0.064241	14.3634	8.77796e-47	3.75258e-45	Prrt2	proline-rich transmembrane protein 2 [Source:RGD Symbol;Acc:1564195]	1	198451324	198454914	-1	14.3634
ENSRNOG00000011592	640.401	-1.38468	0.0964339	-14.3589	9.37608e-47	3.99666e-45	Lrp10	LDL receptor related protein 10 [Source:RGD Symbol;Acc:1310471]	15	33108671	33114829	1	14.3589
ENSRNOG00000027468	1089.44	-1.16235	0.0811893	-14.3166	1.72458e-46	7.32996e-45	Slc6a15	solute carrier family 6 member 15 [Source:RGD Symbol;Acc:628664]	7	45328105	45382229	1	14.3166
ENSRNOG00000027326	1895.7	0.929737	0.0650447	14.2938	2.3912e-46	1.0134e-44	Tada2b	transcriptional adaptor 2B [Source:RGD Symbol;Acc:1561605]	14	79446057	79457333	1	14.2938
ENSRNOG00000055721	1705.65	1.29868	0.0909254	14.2829	2.79713e-46	1.18203e-44	Rnf128	ring finger protein 128, E3 ubiquitin protein ligase [Source:RGD Symbol;Acc:1566282]	X	110789269	110877978	1	14.2829
ENSRNOG00000003691	4088.75	0.636471	0.0448158	14.2019	8.9119e-46	3.75526e-44	Tmed7	transmembrane p24 trafficking protein 7 [Source:RGD Symbol;Acc:727954]	18	40579182	40586260	-1	14.2019
ENSRNOG00000010803	3790.97	-0.713665	0.050313	-14.1845	1.14257e-45	4.80077e-44	Gabra5	gamma-aminobutyric acid type A receptor alpha 5 subunit [Source:RGD Symbol;Acc:61859]	1	112833944	112947451	-1	14.1845
ENSRNOG00000009266	5857.92	0.846739	0.0597719	14.1662	1.48372e-45	6.21642e-44	Anp32b	acidic nuclear phosphoprotein 32 family member B [Source:RGD Symbol;Acc:621285]	5	62071346	62094633	1	14.1662
ENSRNOG00000027136	2869.66	-0.646604	0.0456552	-14.1628	1.55725e-45	6.50596e-44	Spast	spastin [Source:RGD Symbol;Acc:1308494]	6	22230928	22281886	-1	14.1628
ENSRNOG00000020431	1055.89	-0.859902	0.0607406	-14.157	1.69156e-45	7.04704e-44	Matk	megakaryocyte-associated tyrosine kinase [Source:RGD Symbol;Acc:69058]	7	11325254	11330278	-1	14.157
ENSRNOG00000058975	1391.71	-0.813512	0.0574662	-14.1563	1.70641e-45	7.08882e-44	Iqsec2	IQ motif and Sec7 domain 2 [Source:RGD Symbol;Acc:1596452]	X	22212132	22294402	1	14.1563
ENSRNOG00000000304	2095.18	0.808879	0.0572108	14.1386	2.19671e-45	9.09995e-44	Cd164	CD164 molecule [Source:RGD Symbol;Acc:70942]	20	46250363	46261994	1	14.1386
ENSRNOG00000006642	1480.68	-0.783776	0.0554709	-14.1295	2.49882e-45	1.03224e-43	Yipf6	Yip1 domain family, member 6 [Source:RGD Symbol;Acc:1566154]	X	68626185	68637416	1	14.1295
ENSRNOG00000030404	690.566	-1.34704	0.0953705	-14.1243	2.69076e-45	1.10841e-43	Arrb1	arrestin, beta 1 [Source:RGD Symbol;Acc:2156]	1	164502389	164593139	1	14.1243
ENSRNOG00000001640	3032.05	0.690335	0.0488847	14.1217	2.79207e-45	1.14693e-43	Tomm70	translocase of outer mitochondrial membrane 70 [Source:RGD Symbol;Acc:1303049]	11	45480250	45510961	-1	14.1217
ENSRNOG00000049437	5930.01	0.7511	0.0532262	14.1115	3.22769e-45	1.32218e-43	Gpc1	glypican 1 [Source:RGD Symbol;Acc:61853]	9	99998275	100026818	1	14.1115
ENSRNOG00000010362	293.908	1.97776	0.140201	14.1067	3.4553e-45	1.41149e-43	Anxa2	annexin A2 [Source:RGD Symbol;Acc:621170]	8	75687100	75723594	1	14.1067
ENSRNOG00000028585	1685.14	-0.916375	0.0650044	-14.0971	3.95508e-45	1.61118e-43	Tceal8	transcription elongation factor A like 8 [Source:RGD Symbol;Acc:1359631]	X	106713320	106715391	-1	14.0971
ENSRNOG00000012709	324.732	-1.67626	0.119072	-14.0777	5.21028e-45	2.11664e-43	Bag2	Bcl2-associated athanogene 2 [Source:RGD Symbol;Acc:1585173]	9	38456468	38467118	1	14.0777
ENSRNOG00000012480	781.477	-1.01569	0.0721695	-14.0737	5.5103e-45	2.23235e-43	Pxylp1	2-phosphoxylose phosphatase 1 [Source:RGD Symbol;Acc:1359617]	8	104724743	104790639	-1	14.0737
ENSRNOG00000010819	2003.3	-0.810725	0.05761	-14.0726	5.59343e-45	2.25981e-43	Hspa4l	heat shock protein 4-like [Source:RGD Symbol;Acc:1306528]	2	127625683	127677503	1	14.0726
ENSRNOG00000022307	3657.74	-0.538793	0.038336	-14.0545	7.2277e-45	2.91207e-43	Acap3	ArfGAP with coiled-coil, ankyrin repeat and PH domains 3 [Source:RGD Symbol;Acc:1310711]	5	173340060	173354755	1	14.0545
ENSRNOG00000045892	8315.69	0.602183	0.0428667	14.0478	7.94521e-45	3.19241e-43	Cfl2	cofilin 2 [Source:RGD Symbol;Acc:1306982]	6	75759140	75763185	-1	14.0478
ENSRNOG00000019459	7189.03	-0.837839	0.0598525	-13.9984	1.594e-44	6.38731e-43	Oaz1	ornithine decarboxylase antizyme 1 [Source:RGD Symbol;Acc:3219]	7	11752412	11754508	-1	13.9984
ENSRNOG00000023095	10363	0.64027	0.0457602	13.9919	1.74796e-44	6.98517e-43	Npepps	aminopeptidase puromycin sensitive [Source:RGD Symbol;Acc:619962]	10	85140370	85222861	-1	13.9919
ENSRNOG00000009538	1488.5	0.867681	0.0620997	13.9724	2.29779e-44	9.15753e-43	Etfdh	electron transfer flavoprotein dehydrogenase [Source:RGD Symbol;Acc:735052]	2	178367549	178389608	-1	13.9724
ENSRNOG00000054468	1250.07	-1.07194	0.0768533	-13.9479	3.23888e-44	1.28732e-42	Fam219b	family with sequence similarity 219, member B [Source:RGD Symbol;Acc:1310727]	8	62317265	62322883	1	13.9479
ENSRNOG00000001815	13629.9	-0.543251	0.0389565	-13.9451	3.37198e-44	1.33661e-42	Eif4a2	eukaryotic translation initiation factor 4A2 [Source:RGD Symbol;Acc:1309225]	11	81373048	81379871	-1	13.9451
ENSRNOG00000017466	3289.33	0.80567	0.0579035	13.914	5.20748e-44	2.05863e-42	Kif5b	kinesin family member 5B [Source:RGD Symbol;Acc:621559]	17	54181419	54212096	1	13.914
ENSRNOG00000027654	3802.21	-0.724348	0.0521055	-13.9016	6.19702e-44	2.44325e-42	Appbp2	amyloid beta precursor protein binding protein 2 [Source:RGD Symbol;Acc:1306488]	10	72503347	72545141	-1	13.9016
ENSRNOG00000009954	1544.8	0.740616	0.0533	13.8952	6.77085e-44	2.66236e-42	Cacul1	CDK2-associated, cullin domain 1 [Source:RGD Symbol;Acc:1308127]	1	281816407	281874511	-1	13.8952
ENSRNOG00000002135	1300.99	-1.0212	0.0736648	-13.8628	1.06506e-43	4.17672e-42	Sgcb	sarcoglycan, beta [Source:RGD Symbol;Acc:1594202]	14	37113210	37128737	1	13.8628
ENSRNOG00000011841	41147.2	0.884162	0.0638423	13.8491	1.28726e-43	5.03471e-42	Map2	microtubule-associated protein 2 [Source:RGD Symbol;Acc:3044]	9	73319710	73462972	1	13.8491
ENSRNOG00000003288	1032.36	-0.869247	0.0628154	-13.8381	1.501e-43	5.85508e-42	Cacng5	calcium voltage-gated channel auxiliary subunit gamma 5 [Source:RGD Symbol;Acc:628805]	10	96123397	96131880	-1	13.8381
ENSRNOG00000017116	2602.08	-0.794577	0.0574377	-13.8337	1.59552e-43	6.20732e-42	Zfp532	zinc finger protein 532 [Source:RGD Symbol;Acc:1311719]	18	61258911	61368371	1	13.8337
ENSRNOG00000014025	4681.84	-0.561464	0.0406022	-13.8284	1.71784e-43	6.6656e-42	Rasgrf1	RAS protein-specific guanine nucleotide-releasing factor 1 [Source:RGD Symbol;Acc:620395]	8	97277456	97405102	1	13.8284
ENSRNOG00000008022	1272.93	0.931955	0.0673993	13.8274	1.74278e-43	6.74455e-42	Apaf1	apoptotic peptidase activating factor 1 [Source:RGD Symbol;Acc:620575]	7	31699885	31784192	-1	13.8274
ENSRNOG00000037476	804.443	-1.09992	0.0797497	-13.7921	2.84216e-43	1.09703e-41	Galnt9	polypeptide N-acetylgalactosaminyltransferase 9 [Source:RGD Symbol;Acc:1311523]	12	52106506	52187164	-1	13.7921
ENSRNOG00000021581	3731.2	-0.887929	0.0645808	-13.7491	5.15626e-43	1.98502e-41	Rapgef2	Rap guanine nucleotide exchange factor 2 [Source:RGD Symbol;Acc:1306434]	2	177836202	178057157	-1	13.7491
ENSRNOG00000052289	1558.06	-0.731852	0.0532799	-13.736	6.18171e-43	2.37358e-41	Ptdss1	phosphatidylserine synthase 1 [Source:RGD Symbol;Acc:1308949]	7	71293388	71356153	1	13.736
ENSRNOG00000002864	3106.52	-0.815007	0.0593438	-13.7336	6.38354e-43	2.44469e-41	Nacc1	nucleus accumbens associated 1 [Source:RGD Symbol;Acc:621003]	19	25783900	25801526	-1	13.7336
ENSRNOG00000061876	1632.36	0.741753	0.0541247	13.7045	9.53873e-43	3.64355e-41	Tas1r2	taste 1 receptor member 2 [Source:RGD Symbol;Acc:61894]	5	158042587	158135733	1	13.7045
ENSRNOG00000018087	7709.1	0.800679	0.0584747	13.6928	1.12181e-42	4.27394e-41	Vim	vimentin [Source:RGD Symbol;Acc:621646]	17	80882666	80891212	1	13.6928
ENSRNOG00000019948	1444.37	-0.978363	0.0715397	-13.6758	1.41626e-42	5.38179e-41	Phf20	PHD finger protein 20 [Source:RGD Symbol;Acc:1305020]	3	152294656	152377170	1	13.6758
ENSRNOG00000011798	13283.3	0.526939	0.0385391	13.6728	1.47519e-42	5.59127e-41	Mapre1	microtubule-associated protein, RP/EB family, member 1 [Source:RGD Symbol;Acc:621781]	3	149221377	149249273	1	13.6728
ENSRNOG00000014440	2644.74	-0.823517	0.0602614	-13.6657	1.6262e-42	6.14778e-41	Josd1	Josephin domain containing 1 [Source:RGD Symbol;Acc:1305388]	7	120905337	120919261	-1	13.6657
ENSRNOG00000042160	194.641	-1.80723	0.132314	-13.6586	1.79325e-42	6.76194e-41	LOC108349010	protein kish-B [Source:RGD Symbol;Acc:11454336]	2	211348762	211352540	-1	13.6586
ENSRNOG00000013659	1914.13	-0.781077	0.0572366	-13.6465	2.11894e-42	7.9696e-41	Tex2	testis expressed 2 [Source:RGD Symbol;Acc:1305112]	10	94697016	94807499	-1	13.6465
ENSRNOG00000001786	2994.94	0.791647	0.0580447	13.6386	2.36124e-42	8.85826e-41	Snx4	sorting nexin 4 [Source:RGD Symbol;Acc:1309763]	11	70693366	70753632	-1	13.6386
ENSRNOG00000018205	2144.91	0.657136	0.0482286	13.6255	2.82646e-42	1.05766e-40	Ttl	tubulin tyrosine ligase [Source:RGD Symbol;Acc:621113]	3	121596791	121624048	1	13.6255
ENSRNOG00000004973	3846.64	-0.531412	0.0390412	-13.6116	3.4177e-42	1.27565e-40	Ppp2r5c	protein phosphatase 2, regulatory subunit B', gamma [Source:RGD Symbol;Acc:1585097]	6	134804141	134939358	1	13.6116
ENSRNOG00000004333	1788.23	-0.697539	0.0512592	-13.6081	3.58526e-42	1.33481e-40	Flywch1	FLYWCH-type zinc finger 1 [Source:RGD Symbol;Acc:1309385]	10	13087914	13107771	-1	13.6081
ENSRNOG00000006399	2115.39	0.701569	0.05156	13.6069	3.64607e-42	1.35402e-40	Synj2bp	synaptojanin 2 binding protein [Source:RGD Symbol;Acc:69400]	6	105224166	105261549	-1	13.6069
ENSRNOG00000049580	1242.83	-1.22684	0.090169	-13.606	3.68667e-42	1.36565e-40	Gpr6	G protein-coupled receptor 6 [Source:RGD Symbol;Acc:70939]	20	45813169	45815940	-1	13.606
ENSRNOG00000007804	606.188	1.12775	0.0829189	13.6006	3.97102e-42	1.46728e-40	C1galt1	core 1 synthase, glycoprotein-N-acetylgalactosamine 3-beta-galactosyltransferase, 1 [Source:RGD Symbol;Acc:621105]	4	33890349	33943211	1	13.6006
ENSRNOG00000031208	1126.98	-0.881018	0.0649346	-13.5678	6.21754e-42	2.29161e-40	Mgat1	mannosyl (alpha-1,3-)-glycoprotein beta-1,2-N-acetylglucosaminyltransferase [Source:RGD Symbol;Acc:620097]	10	34519790	34537210	1	13.5678
ENSRNOG00000001597	1695.17	-0.916881	0.0676047	-13.5624	6.69194e-42	2.46029e-40	Atf2	activating transcription factor 2 [Source:RGD Symbol;Acc:621862]	3	60721135	60795951	-1	13.5624
ENSRNOG00000014132	502.986	1.39528	0.102894	13.5604	6.87347e-42	2.52073e-40	Mypop	Myb-related transcription factor, partner of profilin [Source:RGD Symbol;Acc:1565160]	1	79898551	79911513	1	13.5604
ENSRNOG00000004556	1747.37	-0.809098	0.0596875	-13.5556	7.3448e-42	2.68688e-40	Dcaf5	DDB1 and CUL4 associated factor 5 [Source:RGD Symbol;Acc:1306535]	6	103516586	103605256	-1	13.5556
ENSRNOG00000059876	612.578	1.76051	0.129903	13.5524	7.66489e-42	2.79702e-40	Fsd1l	fibronectin type III and SPRY domain containing 1-like [Source:RGD Symbol;Acc:1564809]	5	70441123	70511659	1	13.5524
ENSRNOG00000043390	750.294	-2.65863	0.196352	-13.5401	9.06139e-42	3.29844e-40	Samd12	sterile alpha motif domain containing 12 [Source:RGD Symbol;Acc:1561402]	7	92993330	93502591	-1	13.5401
ENSRNOG00000042309	4259.77	-0.700089	0.0517216	-13.5357	9.62377e-42	3.4945e-40	Soga3	SOGA family member 3 [Source:RGD Symbol;Acc:1307525]	1	31040142	31055453	-1	13.5357
ENSRNOG00000024125	1850.64	-0.792129	0.0585239	-13.5351	9.7019e-42	3.51419e-40	Slain1	SLAIN motif family, member 1 [Source:RGD Symbol;Acc:1308626]	15	87886783	87906474	1	13.5351
ENSRNOG00000017383	1132.81	-1.20159	0.0888325	-13.5264	1.09204e-41	3.94585e-40	Hikeshi	Hikeshi, heat shock protein nuclear import factor [Source:RGD Symbol;Acc:1359455]	1	154142836	154170409	-1	13.5264
ENSRNOG00000014330	2315.82	0.654069	0.0484022	13.5132	1.30696e-41	4.71083e-40	Pcmt1	protein-L-isoaspartate (D-aspartate) O-methyltransferase 1 [Source:RGD Symbol;Acc:3268]	1	1736276	1767618	-1	13.5132
ENSRNOG00000000501	834.514	-1.10658	0.0819756	-13.4989	1.58672e-41	5.7052e-40	Zfp523	zinc finger protein 523 [Source:RGD Symbol;Acc:1306239]	20	7762327	7786049	1	13.4989
ENSRNOG00000009102	2723.64	0.698659	0.0517636	13.4971	1.62633e-41	5.83336e-40	Fermt2	fermitin family member 2 [Source:RGD Symbol;Acc:1311799]	15	19807808	19876408	-1	13.4971
ENSRNOG00000006490	4530.61	0.699683	0.0518613	13.4914	1.7567e-41	6.28567e-40	Neo1	neogenin 1 [Source:RGD Symbol;Acc:619837]	8	63653266	63750531	-1	13.4914
ENSRNOG00000017628	3032.44	1.32315	0.0980778	13.4908	1.7711e-41	6.32181e-40	Tagln	transgelin [Source:RGD Symbol;Acc:3723]	8	50222896	50231357	-1	13.4908
ENSRNOG00000013911	544.961	-1.17499	0.0872776	-13.4627	2.59214e-41	9.23003e-40	Nagk	N-acetylglucosamine kinase [Source:RGD Symbol;Acc:1305057]	4	115473811	115481438	1	13.4627
ENSRNOG00000001053	3920.46	-0.704963	0.0523999	-13.4535	2.93631e-41	1.04303e-39	Tmed2	transmembrane p24 trafficking protein 2 [Source:RGD Symbol;Acc:69243]	12	37471260	37480297	-1	13.4535
ENSRNOG00000007520	415.926	1.38817	0.103224	13.4482	3.15439e-41	1.11779e-39	Zcchc3	zinc finger CCHC-type containing 3 [Source:RGD Symbol;Acc:1585203]	3	147878936	147880138	-1	13.4482
ENSRNOG00000011114	1140.93	-0.921347	0.0685317	-13.4441	3.33388e-41	1.17856e-39	Tbpl1	TATA-box binding protein like 1 [Source:RGD Symbol;Acc:1597456]	1	23977688	24002506	1	13.4441
ENSRNOG00000014436	2557.67	-0.740968	0.055313	-13.3959	6.38788e-41	2.25276e-39	Mfap1a	microfibrillar-associated protein 1A [Source:RGD Symbol;Acc:1562232]	3	113272850	113445435	-1	13.3959
ENSRNOG00000007748	723.211	-1.20365	0.0898731	-13.3928	6.66585e-41	2.34517e-39	Tex15	testis expressed 15, meiosis and synapsis associated [Source:RGD Symbol;Acc:1311266]	16	62313263	62373253	-1	13.3928
ENSRNOG00000009039	1112.86	-0.915073	0.0683708	-13.384	7.50344e-41	2.63355e-39	Trappc12	trafficking protein particle complex 12 [Source:RGD Symbol;Acc:1566054]	6	47955310	48020271	-1	13.384
ENSRNOG00000014882	1656.68	-0.895896	0.067065	-13.3586	1.05481e-40	3.69334e-39	Fgf11	fibroblast growth factor 11 [Source:RGD Symbol;Acc:620162]	10	56403256	56409017	-1	13.3586
ENSRNOG00000009754	2355.9	0.654002	0.0490228	13.3408	1.34075e-40	4.68339e-39	Nampt	nicotinamide phosphoribosyltransferase [Source:RGD Symbol;Acc:631365]	6	52122085	52156472	1	13.3408
ENSRNOG00000017431	4734.54	-0.898152	0.067342	-13.3372	1.40688e-40	4.90273e-39	RGD1304884	similar to RIKEN cDNA 6430548M08 [Source:RGD Symbol;Acc:1304884]	19	53723822	53740329	1	13.3372
ENSRNOG00000002128	1754.62	0.861957	0.0647372	13.3147	1.90128e-40	6.60999e-39	Ppat	phosphoribosyl pyrophosphate amidotransferase [Source:RGD Symbol;Acc:620237]	14	33580541	33614919	1	13.3147
ENSRNOG00000017297	5357.85	-0.642636	0.0482798	-13.3107	2.0065e-40	6.95932e-39	Cab39	calcium binding protein 39 [Source:RGD Symbol;Acc:1306390]	9	92834357	92895778	1	13.3107
ENSRNOG00000016977	368.044	-1.56164	0.117366	-13.3058	2.14189e-40	7.41144e-39	Calb2	calbindin 2 [Source:RGD Symbol;Acc:620981]	19	41482728	41509658	1	13.3058
ENSRNOG00000021403	7282.58	0.674067	0.0507186	13.2903	2.6337e-40	9.09182e-39	Rhob	ras homolog family member B [Source:RGD Symbol;Acc:621309]	6	33689127	33691301	-1	13.2903
ENSRNOG00000010550	1960.94	-0.793679	0.0598144	-13.269	3.50031e-40	1.20552e-38	Trappc3	trafficking protein particle complex 3 [Source:RGD Symbol;Acc:1309135]	5	144281614	144295331	1	13.269
ENSRNOG00000014525	12480	0.616385	0.0464579	13.2676	3.56833e-40	1.22607e-38	Hspd1	heat shock protein family D member 1 [Source:RGD Symbol;Acc:621314]	9	61680530	61690956	-1	13.2676
ENSRNOG00000014986	6226.16	0.563446	0.0424729	13.266	3.64506e-40	1.24952e-38	Ube4b	ubiquitination factor E4B [Source:RGD Symbol;Acc:1304738]	5	166156033	166259069	-1	13.266
ENSRNOG00000015975	213.214	-1.79751	0.135581	-13.2579	4.06211e-40	1.38924e-38	LOC497940	similar to RIKEN cDNA 2810408A11 [Source:RGD Symbol;Acc:1563007]	10	56507553	56511583	-1	13.2579
ENSRNOG00000007280	1921.44	-0.913524	0.068909	-13.257	4.11274e-40	1.4033e-38	Naa60	N(alpha)-acetyltransferase 60, NatF catalytic subunit [Source:RGD Symbol;Acc:1308915]	10	11881739	11901785	-1	13.257
ENSRNOG00000018599	942.892	1.10035	0.0831973	13.2258	6.225e-40	2.1191e-38	Gga2	golgi associated, gamma adaptin ear containing, ARF binding protein 2 [Source:RGD Symbol;Acc:1304800]	1	191951581	191984858	-1	13.2258
ENSRNOG00000060687	2029.33	-0.887951	0.0671577	-13.2219	6.55943e-40	2.22778e-38	Slc24a3	solute carrier family 24 member 3 [Source:RGD Symbol;Acc:69256]	3	139695028	139833967	1	13.2219
ENSRNOG00000014856	9216.53	0.711062	0.0539086	13.1901	1.00013e-39	3.38893e-38	Etnk1	ethanolamine kinase 1 [Source:RGD Symbol;Acc:1308204]	4	177402904	177447028	1	13.1901
ENSRNOG00000004726	1383.97	0.741685	0.0562348	13.1891	1.01423e-39	3.42881e-38	Mapkapk2	mitogen-activated protein kinase-activated protein kinase 2 [Source:RGD Symbol;Acc:631362]	13	47785161	47831110	-1	13.1891
ENSRNOG00000002229	4238.35	-0.671252	0.0509617	-13.1717	1.27713e-39	4.30768e-38	Adcy5	adenylate cyclase 5 [Source:RGD Symbol;Acc:71014]	11	68695839	68842320	-1	13.1717
ENSRNOG00000002052	185.115	1.87529	0.142411	13.1681	1.33837e-39	4.50392e-38	Ccdc80	coiled-coil domain containing 80 [Source:RGD Symbol;Acc:69421]	11	60645086	60679555	-1	13.1681
ENSRNOG00000021012	1223.43	0.895453	0.0680409	13.1605	1.48085e-39	4.97201e-38	Rfx5	regulatory factor X5 [Source:RGD Symbol;Acc:1311677]	2	196120580	196128095	1	13.1605
ENSRNOG00000000881	2174.2	-0.74533	0.0567839	-13.1257	2.34517e-39	7.85606e-38	Mmgt1	membrane magnesium transporter 1 [Source:RGD Symbol;Acc:1566339]	X	158966673	158978995	-1	13.1257
ENSRNOG00000005285	650.248	1.12582	0.0858305	13.1168	2.6401e-39	8.82393e-38	Fbxo33	F-box protein 33 [Source:RGD Symbol;Acc:1307543]	6	80302303	80334522	-1	13.1168
ENSRNOG00000032828	9137.65	0.610625	0.0466114	13.1003	3.27818e-39	1.09317e-37	Mapk8ip2	mitogen-activated protein kinase 8 interacting protein 2 [Source:RGD Symbol;Acc:1309727]	7	130431213	130440703	1	13.1003
ENSRNOG00000011763	3571.31	0.652483	0.0498352	13.0928	3.61977e-39	1.20435e-37	Serp1	stress-associated endoplasmic reticulum protein 1 [Source:RGD Symbol;Acc:620790]	2	148718280	148722263	-1	13.0928
ENSRNOG00000059659	2501.7	0.645971	0.0493555	13.0881	3.84897e-39	1.27772e-37	Zfand3	zinc finger AN1-type containing 3 [Source:RGD Symbol;Acc:1307113]	20	8696436	8892569	1	13.0881
ENSRNOG00000007433	807.395	-0.964224	0.0737516	-13.0739	4.64023e-39	1.53692e-37	Cyb561	cytochrome b-561 [Source:RGD Symbol;Acc:1310987]	10	94136993	94147621	-1	13.0739
ENSRNOG00000028366	2792.65	-0.62792	0.0480929	-13.0564	5.84243e-39	1.93076e-37	Gphn	gephyrin [Source:RGD Symbol;Acc:69194]	6	101532518	101859164	1	13.0564
ENSRNOG00000021569	1007.53	-1.21797	0.093383	-13.0428	6.98668e-39	2.30373e-37	Tiam1	T-cell lymphoma invasion and metastasis 1 [Source:RGD Symbol;Acc:1307455]	11	29933163	30051103	-1	13.0428
ENSRNOG00000046533	579.534	-1.12224	0.0862745	-13.0078	1.10474e-38	3.63452e-37	AABR07043421.1		19	28220243	28223108	1	13.0078
ENSRNOG00000018061	601.806	-1.0784	0.0829118	-13.0066	1.12294e-38	3.68616e-37	Tmem80	transmembrane protein 80 [Source:RGD Symbol;Acc:1308399]	1	214317682	214326294	1	13.0066
ENSRNOG00000011989	1336.08	0.800422	0.0615788	12.9983	1.25057e-38	4.09595e-37	Vat1l	vesicle amine transport 1-like [Source:RGD Symbol;Acc:1598315]	19	46525919	46693838	1	12.9983
ENSRNOG00000013916	16179.6	1.22523	0.094281	12.9955	1.29736e-38	4.23977e-37	Nefm	neurofilament medium [Source:RGD Symbol;Acc:3160]	15	44855310	44860604	-1	12.9955
ENSRNOG00000027028	422.299	-1.40049	0.107773	-12.9948	1.30916e-38	4.26884e-37	Lamtor4	late endosomal/lysosomal adaptor, MAPK and MTOR activator 4 [Source:RGD Symbol;Acc:1309735]	12	19573909	19577624	1	12.9948
ENSRNOG00000023458	1312.54	0.884008	0.0680881	12.9833	1.52185e-38	4.95139e-37	Dcaf12l1	DDB1 and CUL4 associated factor 12-like 1 [Source:RGD Symbol;Acc:1563873]	X	131340045	131343853	-1	12.9833
ENSRNOG00000014066	2315.3	0.786201	0.0605818	12.9775	1.64125e-38	5.32809e-37	Jade1	jade family PHD finger 1 [Source:RGD Symbol;Acc:1306920]	2	128461224	128514291	1	12.9775
ENSRNOG00000016789	4226.01	0.713758	0.0550638	12.9624	1.99941e-38	6.47649e-37	Actr1b	ARP1 actin-related protein 1 homolog B, centractin beta [Source:RGD Symbol;Acc:1307380]	9	43267057	43276685	-1	12.9624
ENSRNOG00000019143	5731.81	0.496967	0.0383931	12.9442	2.53523e-38	8.1941e-37	Galnt2	polypeptide N-acetylgalactosaminyltransferase 2 [Source:RGD Symbol;Acc:1310692]	19	57047830	57115132	1	12.9442
ENSRNOG00000049361	2899.82	-1.18559	0.0916876	-12.9308	3.01808e-38	9.73331e-37	Gas7	growth arrest specific 7 [Source:RGD Symbol;Acc:621550]	10	54126486	54236476	1	12.9308
ENSRNOG00000014453	1088.97	1.06885	0.0826763	12.9281	3.12326e-38	1.00505e-36	Anxa5	annexin A5 [Source:RGD Symbol;Acc:2120]	2	123162461	123193130	-1	12.9281
ENSRNOG00000047080	6704.42	-0.61109	0.0472828	-12.9242	3.28865e-38	1.05596e-36	Gng4	G protein subunit gamma 4 [Source:RGD Symbol;Acc:620806]	17	90266794	90315492	-1	12.9242
ENSRNOG00000028498	9897.18	0.642293	0.0496998	12.9235	3.31852e-38	1.06323e-36	Wdr1	WD repeat domain 1 [Source:RGD Symbol;Acc:1305789]	14	76989919	77023726	1	12.9235
ENSRNOG00000011550	627.569	-0.96108	0.0743952	-12.9186	3.53647e-38	1.13059e-36	Kcnab2	potassium voltage-gated channel subfamily A regulatory beta subunit 2 [Source:RGD Symbol;Acc:61828]	5	169572517	169658875	-1	12.9186
ENSRNOG00000010718	1780.03	-0.936073	0.0725171	-12.9083	4.04145e-38	1.28923e-36	Gpr153	G protein-coupled receptor 153 [Source:RGD Symbol;Acc:1564170]	5	169452493	169462713	1	12.9083
ENSRNOG00000009716	4320.02	0.518635	0.0402069	12.8992	4.55031e-38	1.44842e-36	Casc3	cancer susceptibility candidate 3 [Source:RGD Symbol;Acc:628766]	10	86724427	86745927	1	12.8992
ENSRNOG00000016156	12601.6	0.476629	0.0371306	12.8365	1.02347e-37	3.2508e-36	Nptxr	neuronal pentraxin receptor [Source:RGD Symbol;Acc:628898]	7	121011680	121029754	-1	12.8365
ENSRNOG00000002746	1235.46	0.90169	0.0703268	12.8214	1.2439e-37	3.94242e-36	Fstl1	follistatin-like 1 [Source:RGD Symbol;Acc:68955]	11	65782567	65845418	-1	12.8214
ENSRNOG00000020299	6328.37	0.636131	0.0496693	12.8073	1.49199e-37	4.71855e-36	Klc2	kinesin light chain 2 [Source:RGD Symbol;Acc:1307377]	1	220492176	220502272	-1	12.8073
ENSRNOG00000050180	566.822	-1.04042	0.0812961	-12.7978	1.68564e-37	5.31952e-36	Zfpl1	zinc finger protein-like 1 [Source:RGD Symbol;Acc:1586738]	1	221443901	221448570	-1	12.7978
ENSRNOG00000047506	238.813	1.76516	0.13813	12.779	2.14795e-37	6.76398e-36	LOC100362980	CG3918-like [Source:RGD Symbol;Acc:2323713]	7	122160171	122164564	1	12.779
ENSRNOG00000021866	531.532	-1.18475	0.092881	-12.7555	2.90328e-37	9.12301e-36	Bola3	bolA family member 3 [Source:RGD Symbol;Acc:1305975]	4	115046693	115056140	1	12.7555
ENSRNOG00000014369	2894.26	-0.647483	0.0508021	-12.7452	3.31606e-37	1.03979e-35	Slc27a4	solute carrier family 27 member 4 [Source:RGD Symbol;Acc:1307383]	3	8363937	8376858	1	12.7452
ENSRNOG00000009856	798.762	0.93905	0.073757	12.7317	3.94287e-37	1.2337e-35	Sypl1	synaptophysin-like 1 [Source:RGD Symbol;Acc:1359569]	6	52265930	52285029	1	12.7317
ENSRNOG00000037505	3228.25	0.526458	0.0413515	12.7313	3.96243e-37	1.23719e-35	Ulk1	unc-51 like autophagy activating kinase 1 [Source:RGD Symbol;Acc:1589743]	12	51908448	51934702	1	12.7313
ENSRNOG00000042467	560.272	-1.22034	0.0959784	-12.7147	4.89688e-37	1.52571e-35	Ttc4	tetratricopeptide repeat domain 4 [Source:RGD Symbol;Acc:1308529]	5	126264105	126282385	-1	12.7147
ENSRNOG00000009236	6254.11	-0.605476	0.0477007	-12.6932	6.44716e-37	2.00448e-35	Necap1	NECAP endocytosis associated 1 [Source:RGD Symbol;Acc:1306053]	4	155709613	155724790	1	12.6932
ENSRNOG00000006444	4844.28	-0.590026	0.0464858	-12.6926	6.49848e-37	2.01617e-35	Fkbp4	FK506 binding protein 4 [Source:RGD Symbol;Acc:628729]	4	161748993	161757447	-1	12.6926
ENSRNOG00000054508	2362.35	0.632811	0.0500036	12.6553	1.04563e-36	3.23728e-35	Foxp2	forkhead box P2 [Source:RGD Symbol;Acc:1559697]	4	41364441	41942023	1	12.6553
ENSRNOG00000026425	2998.65	-0.590276	0.0466512	-12.653	1.07742e-36	3.32868e-35	Ppp6r2	protein phosphatase 6, regulatory subunit 2 [Source:RGD Symbol;Acc:1563990]	7	130227456	130259609	1	12.653
ENSRNOG00000000129	569.659	-1.18216	0.0934791	-12.6462	1.17378e-36	3.6188e-35	Phf24	PHD finger protein 24 [Source:RGD Symbol;Acc:1559864]	5	58359498	58383070	1	12.6462
ENSRNOG00000002254	1638.77	-0.736702	0.0582993	-12.6366	1.32739e-36	4.0838e-35	Tmem33	transmembrane protein 33 [Source:RGD Symbol;Acc:708371]	14	42535701	42560174	-1	12.6366
ENSRNOG00000057367	8392.53	0.534434	0.0422998	12.6344	1.364e-36	4.18769e-35	Glud1	glutamate dehydrogenase 1 [Source:RGD Symbol;Acc:2708]	16	10662021	10695557	1	12.6344
ENSRNOG00000046891	11555.3	0.551354	0.0436791	12.6228	1.58046e-36	4.84213e-35	Hk1	hexokinase 1 [Source:RGD Symbol;Acc:2796]	20	31912262	31956649	-1	12.6228
ENSRNOG00000007887	1533.66	0.820141	0.0651389	12.5906	2.37714e-36	7.26781e-35	Elk4	ELK4, ETS transcription factor [Source:RGD Symbol;Acc:1310504]	13	48790509	48813260	1	12.5906
ENSRNOG00000046257	566.124	1.105	0.0878982	12.5713	3.03524e-36	9.26062e-35	Ctdspl	CTD small phosphatase like [Source:RGD Symbol;Acc:1304841]	8	127702534	127726127	1	12.5713
ENSRNOG00000015095	798.054	-0.907879	0.0722327	-12.5688	3.13388e-36	9.54178e-35	Spryd7	SPRY domain containing 7 [Source:RGD Symbol;Acc:1306437]	15	41870762	41890716	-1	12.5688
ENSRNOG00000009722	23822.3	-0.683187	0.0543695	-12.5656	3.2626e-36	9.91317e-35	Chd3	chromodomain helicase DNA binding protein 3 [Source:RGD Symbol;Acc:1311923]	10	55943446	55965216	-1	12.5656
ENSRNOG00000004810	3450.29	0.874249	0.0696092	12.5594	3.53029e-36	1.07044e-34	Plcb1	phospholipase C beta 1 [Source:RGD Symbol;Acc:3344]	3	128155069	128419545	1	12.5594
ENSRNOG00000013538	3328.57	0.570849	0.0455002	12.5461	4.17751e-36	1.26149e-34	Capza1	capping actin protein of muscle Z-line alpha subunit 1 [Source:RGD Symbol;Acc:1587438]	2	207305752	207350812	-1	12.5461
ENSRNOG00000008593	1241.15	0.762447	0.0607714	12.5461	4.17364e-36	1.26149e-34	Ryk	receptor-like tyrosine kinase [Source:RGD Symbol;Acc:620549]	8	111326433	111397867	1	12.5461
ENSRNOG00000010702	4058.94	0.670358	0.0534501	12.5418	4.41137e-36	1.32938e-34	Ube3c	ubiquitin protein ligase E3C [Source:RGD Symbol;Acc:1559986]	4	2505909	2606655	1	12.5418
ENSRNOG00000000697	6827.07	-0.528388	0.0422011	-12.5207	5.75177e-36	1.72976e-34	Coro1c	coronin 1C [Source:RGD Symbol;Acc:1564490]	12	48481750	48554052	1	12.5207
ENSRNOG00000011914	2717.81	-0.60166	0.0480607	-12.5187	5.8957e-36	1.76943e-34	Dtnb	dystrobrevin, beta [Source:RGD Symbol;Acc:1309579]	6	27975417	28177214	1	12.5187
ENSRNOG00000008757	340.106	-1.4949	0.119484	-12.5113	6.4794e-36	1.94065e-34	Tmem218	transmembrane protein 218 [Source:RGD Symbol;Acc:1311364]	8	39687269	39702902	1	12.5113
ENSRNOG00000004827	3808.09	-0.597048	0.0477345	-12.5077	6.77644e-36	2.02549e-34	Papola	poly (A) polymerase alpha [Source:RGD Symbol;Acc:1308673]	6	129609074	129661531	1	12.5077
ENSRNOG00000021056	415.773	1.35327	0.108205	12.5065	6.87659e-36	2.05126e-34	Kcnj14	potassium voltage-gated channel subfamily J member 14 [Source:RGD Symbol;Acc:628872]	1	101805531	101809544	-1	12.5065
ENSRNOG00000054172	14385.8	0.418578	0.033475	12.5042	7.08037e-36	2.10777e-34	Ctnnb1	catenin beta 1 [Source:RGD Symbol;Acc:70487]	8	129617812	129627372	1	12.5042
ENSRNOG00000014328	401.437	-1.24376	0.0995494	-12.4939	8.05714e-36	2.3937e-34	Frs3	fibroblast growth factor receptor substrate 3 [Source:RGD Symbol;Acc:1310226]	9	15297895	15306465	-1	12.4939
ENSRNOG00000003014	1104.04	0.752934	0.0602963	12.4872	8.76435e-36	2.59856e-34	Poglut1	protein O-glucosyltransferase 1 [Source:RGD Symbol;Acc:1306248]	11	64761146	64788208	1	12.4872
ENSRNOG00000019982	261.846	-1.66672	0.133495	-12.4852	8.99132e-36	2.66049e-34	Ethe1	ETHE1, persulfide dioxygenase [Source:RGD Symbol;Acc:1311034]	1	81456984	81472097	1	12.4852
ENSRNOG00000059705	4136.24	-0.668283	0.0535666	-12.4757	1.01253e-35	2.99001e-34	Elmo1	engulfment and cell motility 1 [Source:RGD Symbol;Acc:1308182]	17	46353330	46794845	-1	12.4757
ENSRNOG00000012106	737.563	-0.928282	0.0745091	-12.4586	1.25496e-35	3.69849e-34	Dnaja4	DnaJ heat shock protein family (Hsp40) member A4 [Source:RGD Symbol;Acc:1310035]	8	59278262	59294003	1	12.4586
ENSRNOG00000014162	15610.6	0.515705	0.0414737	12.4345	1.69739e-35	4.99237e-34	Plekhb2	pleckstrin homology domain containing B2 [Source:RGD Symbol;Acc:1310954]	9	41348449	41381101	1	12.4345
ENSRNOG00000006839	3960.08	0.949097	0.0763459	12.4315	1.76211e-35	5.17236e-34	Arl5a	ADP-ribosylation factor like GTPase 5A [Source:RGD Symbol;Acc:621327]	3	37924793	37947283	-1	12.4315
ENSRNOG00000026974	735.75	-0.840409	0.067729	-12.4084	2.35296e-35	6.89297e-34	Dbndd1	dysbindin domain containing 1 [Source:RGD Symbol;Acc:1310008]	19	56302705	56311991	-1	12.4084
ENSRNOG00000025245	501.813	-1.49473	0.120478	-12.4066	2.4051e-35	7.03168e-34	RGD1311946	similar to RIKEN cDNA 1810055G02 [Source:RGD Symbol;Acc:1311946]	1	218945508	218954280	1	12.4066
ENSRNOG00000006604	1815.92	-0.893834	0.0721176	-12.3941	2.81199e-35	8.20497e-34	Thy1	Thy-1 cell surface antigen [Source:RGD Symbol;Acc:3860]	8	48382121	48386935	1	12.3941
ENSRNOG00000048706	274.804	-1.68549	0.136003	-12.393	2.85184e-35	8.30479e-34	Nox1	NADPH oxidase 1 [Source:RGD Symbol;Acc:620598]	X	104909326	104932508	-1	12.393
ENSRNOG00000004337	1920.27	-0.625979	0.050545	-12.3846	3.16761e-35	9.2061e-34	Fam20b	FAM20B, glycosaminoglycan xylosylkinase [Source:RGD Symbol;Acc:1311162]	13	74280173	74331214	-1	12.3846
ENSRNOG00000036697	1408.03	0.794001	0.0641149	12.384	3.18911e-35	9.25031e-34	Mafg	MAF bZIP transcription factor G [Source:RGD Symbol;Acc:619953]	10	109806159	109811323	-1	12.384
ENSRNOG00000004826	2051.55	0.629563	0.0508852	12.3722	3.69461e-35	1.06955e-33	Sos2	SOS Ras/Rho guanine nucleotide exchange factor 2 [Source:RGD Symbol;Acc:620435]	6	91883425	92007957	-1	12.3722
ENSRNOG00000007865	1104.55	0.807181	0.0653013	12.3609	4.25476e-35	1.22928e-33	Ephb1	Eph receptor B1 [Source:RGD Symbol;Acc:2556]	8	110376954	110813000	-1	12.3609
ENSRNOG00000023338	4042.35	0.549831	0.0445067	12.3539	4.64133e-35	1.33572e-33	Tspan2	tetraspanin 2 [Source:RGD Symbol;Acc:620982]	2	205160405	205202764	1	12.3539
ENSRNOG00000016638	21636.7	-0.393052	0.0318159	-12.3539	4.63791e-35	1.33572e-33	Gnb1	G protein subunit beta 1 [Source:RGD Symbol;Acc:2718]	5	172934990	172979986	1	12.3539
ENSRNOG00000007769	711.531	-1.19635	0.0968672	-12.3504	4.8452e-35	1.39167e-33	March2	membrane associated ring-CH-type finger 2 [Source:RGD Symbol;Acc:1306395]	7	18559205	18585313	-1	12.3504
ENSRNOG00000018823	13193.3	-0.486941	0.0394383	-12.3469	5.0634e-35	1.45151e-33	Nisch	nischarin [Source:RGD Symbol;Acc:1306950]	16	7254974	7290561	-1	12.3469
ENSRNOG00000006052	4021.37	0.776054	0.0628596	12.3458	5.12967e-35	1.46764e-33	Sulf2	sulfatase 2 [Source:RGD Symbol;Acc:1305078]	3	162791355	162872831	-1	12.3458
ENSRNOG00000009894	1307.1	0.766884	0.0621347	12.3423	5.3613e-35	1.52907e-33	Vps50	VPS50 EARP/GARPII complex subunit [Source:RGD Symbol;Acc:1304751]	4	28441301	28551784	1	12.3423
ENSRNOG00000003524	2338.23	-0.661879	0.0536272	-12.3422	5.36517e-35	1.52907e-33	Lrrc59	leucine rich repeat containing 59 [Source:RGD Symbol;Acc:1305092]	10	82352390	82367047	1	12.3422
ENSRNOG00000007485	3726.48	0.892781	0.0723586	12.3383	5.63411e-35	1.60262e-33	Arfgef2	ADP ribosylation factor guanine nucleotide exchange factor 2 [Source:RGD Symbol;Acc:631430]	3	163570532	163656626	1	12.3383
ENSRNOG00000004923	1609.59	0.708971	0.0575049	12.3289	6.33225e-35	1.79772e-33	Map4k5	mitogen-activated protein kinase kinase kinase kinase 5 [Source:RGD Symbol;Acc:1562028]	6	92136992	92229260	-1	12.3289
ENSRNOG00000007788	2150.27	-0.683025	0.0554012	-12.3287	6.34729e-35	1.79852e-33	Glod4	glyoxalase domain containing 4 [Source:RGD Symbol;Acc:1307010]	10	64379921	64398294	-1	12.3287
ENSRNOG00000006997	47593.1	0.509352	0.0413661	12.3133	7.68409e-35	2.17312e-33	App	amyloid beta precursor protein [Source:RGD Symbol;Acc:2139]	11	24425005	24641858	-1	12.3133
ENSRNOG00000013306	463.247	-1.39458	0.113321	-12.3065	8.35698e-35	2.35888e-33	Pcdh20	protocadherin 20 [Source:RGD Symbol;Acc:1306297]	15	71772777	71779033	-1	12.3065
ENSRNOG00000008937	1186.91	1.02717	0.0836835	12.2745	1.24149e-34	3.49758e-33	Csrp1	cysteine and glycine-rich protein 1 [Source:RGD Symbol;Acc:62053]	13	52553775	52575051	1	12.2745
ENSRNOG00000010495	1318.13	-0.715168	0.0583121	-12.2645	1.40503e-34	3.95074e-33	Ttc17	tetratricopeptide repeat domain 17 [Source:RGD Symbol;Acc:1305410]	3	83198821	83306781	-1	12.2645
ENSRNOG00000009790	2771.35	0.663459	0.0541254	12.2578	1.52573e-34	4.28195e-33	Kcnk3	potassium two pore domain channel subfamily K member 3 [Source:RGD Symbol;Acc:61997]	6	27151612	27190132	-1	12.2578
ENSRNOG00000002710	362.268	-1.19257	0.0973365	-12.2521	1.63766e-34	4.58732e-33	Cnst	consortin, connexin sorting protein [Source:RGD Symbol;Acc:1564833]	13	97838361	97913082	1	12.2521
ENSRNOG00000014264	2051.69	-0.775141	0.0632761	-12.2502	1.67683e-34	4.68812e-33	Phactr1	phosphatase and actin regulator 1 [Source:RGD Symbol;Acc:1303187]	17	23661429	23761079	1	12.2502
ENSRNOG00000001115	2961.56	0.666806	0.0545007	12.2348	2.02536e-34	5.65178e-33	Slc29a4	solute carrier family 29 member 4 [Source:RGD Symbol;Acc:1310545]	12	13914114	13924531	-1	12.2348
ENSRNOG00000015093	3461.01	-1.25348	0.102454	-12.2345	2.0326e-34	5.66126e-33	Sparcl1	SPARC like 1 [Source:RGD Symbol;Acc:2531]	14	6994190	7025308	1	12.2345
ENSRNOG00000005492	1005.97	0.992718	0.0811465	12.2336	2.05494e-34	5.71267e-33	Hpcal1	hippocalcin-like 1 [Source:RGD Symbol;Acc:708375]	6	43001948	43109071	1	12.2336
ENSRNOG00000057620	4023.85	0.516103	0.0421906	12.2327	2.08011e-34	5.77171e-33	Slc6a8	solute carrier family 6 member 8 [Source:RGD Symbol;Acc:619711]	X	157129987	157139291	-1	12.2327
ENSRNOG00000004589	3080.33	0.565407	0.0462846	12.2159	2.5579e-34	7.08407e-33	Galnt16	polypeptide N-acetylgalactosaminyltransferase 16 [Source:RGD Symbol;Acc:1310202]	6	104068547	104250174	1	12.2159
ENSRNOG00000008788	303.323	-1.31713	0.107823	-12.2156	2.56687e-34	7.09558e-33	Mpp5	membrane palmitoylated protein 5 [Source:RGD Symbol;Acc:1308071]	6	101923785	102028592	1	12.2156
ENSRNOG00000017163	9608.6	0.807187	0.066101	12.2114	2.70114e-34	7.45271e-33	Pfkp	phosphofructokinase, platelet [Source:RGD Symbol;Acc:61893]	17	68511064	68559471	-1	12.2114
ENSRNOG00000006003	2352.25	-0.541208	0.0443559	-12.2015	3.05165e-34	8.40403e-33	Ctnna2	catenin alpha 2 [Source:RGD Symbol;Acc:1305060]	4	107881826	108008484	-1	12.2015
ENSRNOG00000050510	868.497	-0.870114	0.0713199	-12.2002	3.10239e-34	8.52781e-33	Rab1b	RAB1B, member RAS oncogene family [Source:RGD Symbol;Acc:1642882]	1	220480834	220491469	-1	12.2002
ENSRNOG00000002773	3150.44	-0.672717	0.0552504	-12.1758	4.18394e-34	1.14793e-32	Rgs4	regulator of G-protein signaling 4 [Source:RGD Symbol;Acc:3567]	13	88054817	88061108	-1	12.1758
ENSRNOG00000006965	8888.63	-0.880693	0.0723819	-12.1673	4.64074e-34	1.27089e-32	Aff4	AF4/FMR2 family, member 4 [Source:RGD Symbol;Acc:1311694]	10	38692211	38773021	1	12.1673
ENSRNOG00000018350	2306.3	-0.593354	0.0488159	-12.1549	5.39995e-34	1.47605e-32	Shtn1	shootin 1 [Source:RGD Symbol;Acc:1311558]	1	280130504	280233929	-1	12.1549
ENSRNOG00000002079	2495.22	-0.64071	0.0527599	-12.1439	6.18186e-34	1.68665e-32	Mapk10	mitogen activated protein kinase 10 [Source:RGD Symbol;Acc:3663]	14	8080275	8368254	1	12.1439
ENSRNOG00000001302	1135.33	-1.07265	0.0884141	-12.1322	7.1333e-34	1.94264e-32	Adora2a	adenosine A2a receptor [Source:RGD Symbol;Acc:2049]	20	14265252	14282873	-1	12.1322
ENSRNOG00000018233	2981.82	0.666063	0.0549025	12.1317	7.17053e-34	1.94916e-32	Gas6	growth arrest specific 6 [Source:RGD Symbol;Acc:61913]	16	81213364	81243757	-1	12.1317
ENSRNOG00000015084	3767.89	-0.524518	0.0432365	-12.1314	7.20302e-34	1.95438e-32	Necab2	N-terminal EF-hand calcium binding protein 2 [Source:RGD Symbol;Acc:621844]	19	52086325	52112629	1	12.1314
ENSRNOG00000007583	4793.71	0.529563	0.0436558	12.1304	7.2885e-34	1.97394e-32	Pygb	glycogen phosphorylase B [Source:RGD Symbol;Acc:3460]	3	146582752	146634535	1	12.1304
ENSRNOG00000023210	3776.74	0.493463	0.0407155	12.1198	8.2979e-34	2.24318e-32	Trappc10	trafficking protein particle complex 10 [Source:RGD Symbol;Acc:1311263]	20	11168298	11228625	1	12.1198
ENSRNOG00000004437	366.698	-1.31168	0.108243	-12.118	8.48531e-34	2.28963e-32	Map2k6	mitogen-activated protein kinase kinase 6 [Source:RGD Symbol;Acc:620666]	10	98706960	98823287	1	12.118
ENSRNOG00000015997	1000.77	-0.871232	0.0719732	-12.1049	9.94318e-34	2.6781e-32	Ccdc106	coiled-coil domain containing 106 [Source:RGD Symbol;Acc:1566222]	1	72331491	72335855	-1	12.1049
ENSRNOG00000018200	40744.5	-0.561177	0.0463714	-12.1018	1.03334e-33	2.77812e-32	Gad2	glutamate decarboxylase 2 [Source:RGD Symbol;Acc:2653]	17	89171250	89238040	1	12.1018
ENSRNOG00000018796	1075.63	-0.901188	0.0745392	-12.0901	1.191e-33	3.19614e-32	Herpud1	homocysteine inducible ER protein with ubiquitin like domain 1 [Source:RGD Symbol;Acc:620818]	19	11046909	11057254	-1	12.0901
ENSRNOG00000015664	541.093	-1.06813	0.0884519	-12.0758	1.41726e-33	3.79639e-32	Tmem8b	transmembrane protein 8B [Source:RGD Symbol;Acc:1310012]	5	59178846	59191975	1	12.0758
ENSRNOG00000014508	669.581	-0.990897	0.0820737	-12.0733	1.46229e-33	3.90989e-32	Mgll	monoglyceride lipase [Source:RGD Symbol;Acc:71039]	4	120671489	120771088	1	12.0733
ENSRNOG00000028185	391.37	1.18736	0.0983494	12.0729	1.46845e-33	3.91924e-32	Tstd3	thiosulfate sulfurtransferase (rhodanese)-like domain containing 3 [Source:RGD Symbol;Acc:1563572]	5	35892737	35902262	-1	12.0729
ENSRNOG00000008320	1491.29	0.735685	0.0610552	12.0495	1.95146e-33	5.19896e-32	Lypla1	lysophospholipase I [Source:RGD Symbol;Acc:3025]	5	14559334	14588422	-1	12.0495
ENSRNOG00000026293	2982.72	0.852678	0.0707913	12.0449	2.06205e-33	5.48365e-32	Jun	Jun proto-oncogene, AP-1 transcription factor subunit [Source:RGD Symbol;Acc:2943]	5	114011189	114014277	-1	12.0449
ENSRNOG00000010812	1388.46	-0.882743	0.073297	-12.0434	2.10168e-33	5.57895e-32	Osbpl6	oxysterol binding protein-like 6 [Source:RGD Symbol;Acc:1308887]	3	63353178	63454967	1	12.0434
ENSRNOG00000003881	1359.19	-0.762806	0.0634351	-12.025	2.62615e-33	6.95858e-32	Nit1	nitrilase 1 [Source:RGD Symbol;Acc:727821]	13	89722374	89725806	-1	12.025
ENSRNOG00000017149	3752.79	0.556221	0.0462642	12.0227	2.70041e-33	7.14249e-32	Fam131b	family with sequence similarity 131, member B [Source:RGD Symbol;Acc:1560653]	4	71703873	71713063	-1	12.0227
ENSRNOG00000018371	1178.72	0.869306	0.0723263	12.0192	2.81601e-33	7.43487e-32	Tubb6	tubulin, beta 6 class V [Source:RGD Symbol;Acc:1305887]	18	63130542	63140181	1	12.0192
ENSRNOG00000061215	1760.19	1.2655	0.105364	12.0107	3.12051e-33	8.22406e-32	Crym	crystallin, mu [Source:RGD Symbol;Acc:620943]	1	189944895	189960073	-1	12.0107
ENSRNOG00000009406	1239.66	-0.870104	0.0726934	-11.9695	5.13324e-33	1.35044e-31	Tm9sf4	transmembrane 9 superfamily member 4 [Source:RGD Symbol;Acc:1307768]	3	148635775	148688553	1	11.9695
ENSRNOG00000000113	258.454	-1.32988	0.111348	-11.9435	7.02428e-33	1.84463e-31	Elac1	elaC ribonuclease Z 1 [Source:RGD Symbol;Acc:1304757]	18	69706522	69723869	-1	11.9435
ENSRNOG00000018712	2364.35	-0.807719	0.0677091	-11.9293	8.33162e-33	2.18404e-31	Camk2a	calcium/calmodulin-dependent protein kinase II alpha [Source:RGD Symbol;Acc:2261]	18	56193978	56295869	1	11.9293
ENSRNOG00000047934	768.55	-1.18642	0.099461	-11.9285	8.40861e-33	2.2003e-31	RGD1566359	similar to RIKEN cDNA B230219D22 [Source:RGD Symbol;Acc:1566359]	17	9457719	9458288	-1	11.9285
ENSRNOG00000013981	1752.96	-0.63194	0.0529802	-11.9279	8.47265e-33	2.21312e-31	Ptpn5	protein tyrosine phosphatase, non-receptor type 5 [Source:RGD Symbol;Acc:3448]	1	103197915	103256823	-1	11.9279
ENSRNOG00000015540	2904	0.566175	0.0475253	11.9131	1.01111e-32	2.63641e-31	Ppp6r3	protein phosphatase 6, regulatory subunit 3 [Source:RGD Symbol;Acc:1307145]	1	218695738	218810135	-1	11.9131
ENSRNOG00000010945	30871.8	0.552583	0.0464402	11.8988	1.20038e-32	3.1244e-31	Ywhab	tyrosine 3-monooxygenase/tryptophan 5-monooxygenase activation protein, beta [Source:RGD Symbol;Acc:61998]	3	160391106	160399931	1	11.8988
ENSRNOG00000024629	7090.9	0.719548	0.0605527	11.883	1.45081e-32	3.76954e-31	Hadha	hydroxyacyl-CoA dehydrogenase/3-ketoacyl-CoA thiolase/enoyl-CoA hydratase (trifunctional protein), alpha subunit [Source:RGD Symbol;Acc:620512]	6	27589657	27629175	1	11.883
ENSRNOG00000028753	364.283	-1.8291	0.153969	-11.8797	1.50966e-32	3.91553e-31	B9d2	B9 protein domain 2 [Source:RGD Symbol;Acc:1566122]	1	82473737	82479900	1	11.8797
ENSRNOG00000001520	1562.44	-0.71971	0.0605981	-11.8768	1.56282e-32	4.04627e-31	Dlx1	distal-less homeobox 1 [Source:RGD Symbol;Acc:1309593]	3	58164931	58169521	1	11.8768
ENSRNOG00000020667	742.038	-0.848408	0.0714922	-11.8671	1.75381e-32	4.53278e-31	Shisa5	shisa family member 5 [Source:RGD Symbol;Acc:1359661]	8	117780891	117795919	1	11.8671
ENSRNOG00000016534	1188.67	0.718344	0.0605513	11.8634	1.83367e-32	4.73088e-31	Fam171a1	family with sequence similarity 171, member A1 [Source:MGI Symbol;Acc:MGI:2442917]	17	79031423	79085076	-1	11.8634
ENSRNOG00000014598	1245.6	0.707467	0.059676	11.8551	2.02422e-32	5.21333e-31	Abhd13	abhydrolase domain containing 13 [Source:RGD Symbol;Acc:1308317]	16	85315275	85330092	-1	11.8551
ENSRNOG00000001662	1797.06	-0.925565	0.0781527	-11.843	2.3383e-32	6.01173e-31	Dyrk1a	dual specificity tyrosine phosphorylation regulated kinase 1A [Source:RGD Symbol;Acc:2528]	11	34865532	34956536	1	11.843
ENSRNOG00000008338	1475.15	-0.795992	0.0672796	-11.8311	2.69585e-32	6.91887e-31	Bsdc1	BSD domain containing 1 [Source:RGD Symbol;Acc:1311622]	5	147661618	147689759	1	11.8311
ENSRNOG00000052506	743.187	-0.991978	0.0838837	-11.8256	2.87713e-32	7.37126e-31	Ak3	adenylate kinase 3 [Source:RGD Symbol;Acc:619885]	1	247144491	247169693	-1	11.8256
ENSRNOG00000016670	2058.78	0.773431	0.0654075	11.8248	2.90551e-32	7.43103e-31	Pip4k2a	phosphatidylinositol-5-phosphate 4-kinase type 2 alpha [Source:RGD Symbol;Acc:621708]	17	85533057	85557939	-1	11.8248
ENSRNOG00000000902	7617.69	0.566537	0.0479285	11.8205	3.05964e-32	7.81164e-31	Hsph1	heat shock protein family H (Hsp110) member 1 [Source:RGD Symbol;Acc:1311609]	12	6322668	6341902	-1	11.8205
ENSRNOG00000006947	4168.05	0.81291	0.0687972	11.816	3.22592e-32	8.22191e-31	Pdhx	pyruvate dehydrogenase complex, component X [Source:RGD Symbol;Acc:1566332]	3	92909725	92969050	-1	11.816
ENSRNOG00000016550	7327.48	0.443721	0.0375621	11.813	3.34423e-32	8.5087e-31	Dclk2	doublecortin-like kinase 2 [Source:RGD Symbol;Acc:1308384]	2	186116624	186245771	-1	11.813
ENSRNOG00000024089	1317.66	1.12164	0.0949583	11.812	3.38586e-32	8.59974e-31	Fndc3b	fibronectin type III domain containing 3B [Source:RGD Symbol;Acc:1311673]	2	113112902	113345577	-1	11.812
ENSRNOG00000003853	8247.81	0.611085	0.0518533	11.7849	4.67091e-32	1.18432e-30	Scoc	short coiled-coil protein [Source:RGD Symbol;Acc:1311860]	19	24584455	24614019	-1	11.7849
ENSRNOG00000007249	2429.85	-0.586084	0.0497413	-11.7826	4.79667e-32	1.21411e-30	Cdkn1b	cyclin-dependent kinase inhibitor 1B [Source:RGD Symbol;Acc:69062]	4	168689163	168693964	1	11.7826
ENSRNOG00000025060	149.94	-1.8446	0.156595	-11.7795	4.98079e-32	1.25855e-30	Nanos1	nanos C2HC-type zinc finger 1 [Source:RGD Symbol;Acc:1308194]	1	282134981	282135772	1	11.7795
ENSRNOG00000001518	798.149	0.823246	0.0699587	11.7676	5.73344e-32	1.44624e-30	Itga6	integrin subunit alpha 6 [Source:RGD Symbol;Acc:621633]	3	58443101	58515124	1	11.7676
ENSRNOG00000012442	3328.7	0.892208	0.0758504	11.7627	6.07352e-32	1.5294e-30	Cemip	cell migration-inducing hyaluronan binding protein [Source:RGD Symbol;Acc:1305254]	1	146069771	146226462	-1	11.7627
ENSRNOG00000039415	1542.96	0.732294	0.0622692	11.7601	6.26311e-32	1.57383e-30	Fchsd1	FCH and double SH3 domains 1 [Source:RGD Symbol;Acc:1308240]	18	31095613	31109025	-1	11.7601
ENSRNOG00000015143	1036.83	-0.765964	0.0651328	-11.76	6.27134e-32	1.57383e-30	Siah1	siah E3 ubiquitin protein ligase 1 [Source:RGD Symbol;Acc:620449]	19	21372163	21395767	1	11.76
ENSRNOG00000003723	5292.8	-0.50144	0.0426855	-11.7473	7.29078e-32	1.82654e-30	Wdr26	WD repeat domain 26 [Source:RGD Symbol;Acc:1565589]	13	99493120	99531959	-1	11.7473
ENSRNOG00000012263	2070.04	-0.716241	0.0610298	-11.7359	8.34115e-32	2.08614e-30	Cnot7	CCR4-NOT transcription complex, subunit 7 [Source:RGD Symbol;Acc:1305313]	16	54899452	54918613	1	11.7359
ENSRNOG00000036688	16598.6	0.693373	0.059144	11.7235	9.66331e-32	2.41271e-30	Arhgdia	Rho GDP dissociation inhibitor alpha [Source:RGD Symbol;Acc:1359547]	10	109754004	109757550	-1	11.7235
ENSRNOG00000024501	697.116	-0.938267	0.0800415	-11.7223	9.80226e-32	2.44326e-30	Rgs3	regulator of G-protein signaling 3 [Source:RGD Symbol;Acc:3566]	5	78428669	78567288	1	11.7223
ENSRNOG00000014149	670.821	-0.856925	0.0731536	-11.7141	1.07991e-31	2.68716e-30	Npy1r	neuropeptide Y receptor Y1 [Source:RGD Symbol;Acc:3198]	16	24779477	24788740	-1	11.7141
ENSRNOG00000010474	8303.61	0.497754	0.0425539	11.697	1.31992e-31	3.27883e-30	Hmces	5-hydroxymethylcytosine (hmC) binding, ES cell-specific [Source:RGD Symbol;Acc:1559800]	4	119815139	119864114	1	11.697
ENSRNOG00000050585	10238	0.722445	0.0617951	11.691	1.41747e-31	3.51524e-30	Pgam1	phosphoglycerate mutase 1 [Source:RGD Symbol;Acc:3312]	1	261158261	261165808	1	11.691
ENSRNOG00000002609	536.025	0.991897	0.084931	11.6789	1.63486e-31	4.04751e-30	Ero1b	endoplasmic reticulum oxidoreductase 1 beta [Source:RGD Symbol;Acc:1563548]	17	90710555	90756048	-1	11.6789
ENSRNOG00000001454	11587.4	-0.590231	0.0505482	-11.6766	1.67885e-31	4.14945e-30	Eif4h	eukaryotic translation initiation factor 4H [Source:RGD Symbol;Acc:1359222]	12	25093149	25109799	1	11.6766
ENSRNOG00000015914	4261.68	-0.504826	0.0432533	-11.6714	1.78495e-31	4.40427e-30	U2af2	U2 small nuclear RNA auxiliary factor 2 [Source:RGD Symbol;Acc:1310690]	1	72312727	72329856	-1	11.6714
ENSRNOG00000003226	7901.38	-0.68137	0.0584063	-11.666	1.90083e-31	4.68234e-30	Mprip	myosin phosphatase Rho interacting protein [Source:RGD Symbol;Acc:619947]	10	46018659	46133571	1	11.666
ENSRNOG00000046428	326.822	-1.15997	0.0994419	-11.6648	1.92868e-31	4.743e-30	Lrrc75b	leucine rich repeat containing 75B [Source:RGD Symbol;Acc:2318441]	20	14050465	14060264	1	11.6648
ENSRNOG00000017346	923.445	-0.893823	0.0767163	-11.651	2.26767e-31	5.56735e-30	Myt1	myelin transcription factor 1 [Source:RGD Symbol;Acc:1304899]	3	177310753	177341547	1	11.651
ENSRNOG00000007666	1084.48	-1.24107	0.106598	-11.6426	2.50382e-31	6.13685e-30	Cacnb4	calcium voltage-gated channel auxiliary subunit beta 4 [Source:RGD Symbol;Acc:68385]	3	37955069	38090526	-1	11.6426
ENSRNOG00000042464	955.887	0.794665	0.0683499	11.6264	3.02517e-31	7.40235e-30	Fbxo25	F-box protein 25 [Source:RGD Symbol;Acc:1359105]	16	80771596	80798041	-1	11.6264
ENSRNOG00000011040	1501.23	0.646008	0.0555675	11.6257	3.05251e-31	7.45686e-30	AABR07063855.1		6	52822568	52824393	-1	11.6257
ENSRNOG00000006787	9718.59	0.613484	0.0527733	11.6249	3.07999e-31	7.51151e-30	Dhcr24	24-dehydrocholesterol reductase [Source:RGD Symbol;Acc:1306529]	5	126164674	126191206	1	11.6249
ENSRNOG00000001182	1367.56	-0.794251	0.0683605	-11.6186	3.3167e-31	8.0754e-30	Ndufv3	NADH:ubiquinone oxidoreductase subunit V3 [Source:RGD Symbol;Acc:621020]	20	10265806	10275304	1	11.6186
ENSRNOG00000052080	22624.2	0.509373	0.0438634	11.6127	3.55198e-31	8.63394e-30	Camk2b	calcium/calmodulin-dependent protein kinase II beta [Source:RGD Symbol;Acc:2262]	14	86208901	86297652	-1	11.6127
ENSRNOG00000008831	4921.6	0.637189	0.0548757	11.6115	3.60255e-31	8.74243e-30	Hcn2	hyperpolarization activated cyclic nucleotide-gated potassium channel 2 [Source:RGD Symbol;Acc:620689]	7	12851739	12874215	-1	11.6115
ENSRNOG00000046168	4341.26	0.536511	0.0462106	11.6101	3.66102e-31	8.86968e-30	Ppm1l	protein phosphatase, Mg2+/Mn2+ dependent, 1L [Source:RGD Symbol;Acc:1305220]	2	166140112	166218774	1	11.6101
ENSRNOG00000001030	17656	-0.587015	0.0505802	-11.6056	3.85895e-31	9.33383e-30	Tsc22d1	TSC22 domain family, member 1 [Source:RGD Symbol;Acc:3850]	15	58554374	58658153	1	11.6056
ENSRNOG00000019804	1915.47	-0.695702	0.0599508	-11.6045	3.90763e-31	9.43607e-30	B3gat3	beta-1,3-glucuronyltransferase 3 [Source:RGD Symbol;Acc:1311968]	1	225120061	225126579	1	11.6045
ENSRNOG00000017956	2880.28	-0.678567	0.0584781	-11.6038	3.94266e-31	9.50505e-30	Golga7	golgin A7 [Source:RGD Symbol;Acc:1359725]	16	73564243	73579382	1	11.6038
ENSRNOG00000007142	3279.76	-0.532773	0.0459578	-11.5927	4.48885e-31	1.08041e-29	B3gat1	beta-1,3-glucuronyltransferase 1 [Source:RGD Symbol;Acc:70880]	8	27777179	27804515	1	11.5927
ENSRNOG00000003291	1273.12	-0.723596	0.062425	-11.5914	4.55367e-31	1.09422e-29	Creg1	cellular repressor of E1A-stimulated genes 1 [Source:RGD Symbol;Acc:1306804]	13	83972212	83984675	1	11.5914
ENSRNOG00000042502	418.397	-1.0853	0.093658	-11.5879	4.74713e-31	1.13885e-29	Smim17	small integral membrane protein 17 [Source:RGD Symbol;Acc:1559613]	1	71115043	71135764	-1	11.5879
ENSRNOG00000000122	914.031	0.845124	0.0729999	11.5771	5.38661e-31	1.29015e-29	Ak2	adenylate kinase 2 [Source:RGD Symbol;Acc:2077]	5	147185474	147204050	1	11.5771
ENSRNOG00000042980	1135.33	0.878083	0.075853	11.5761	5.4461e-31	1.30159e-29	Adam19	ADAM metallopeptidase domain 19 [Source:RGD Symbol;Acc:1585017]	10	31146107	31240582	1	11.5761
ENSRNOG00000018023	313.737	-1.20004	0.103666	-11.576	5.45205e-31	1.30159e-29	Bin3	bridging integrator 3 [Source:RGD Symbol;Acc:1308253]	15	51779839	51818699	1	11.576
ENSRNOG00000010827	3046.68	-0.619531	0.0535729	-11.5642	6.25397e-31	1.49061e-29	Ptbp2	polypyrimidine tract binding protein 2 [Source:RGD Symbol;Acc:1359267]	2	223262852	223322585	-1	11.5642
ENSRNOG00000057622	334.861	-1.46512	0.126802	-11.5544	7.01144e-31	1.66845e-29	Rbm41	RNA binding motif protein 41 [Source:RGD Symbol;Acc:1590579]	X	111269490	111325186	-1	11.5544
ENSRNOG00000007604	1666.23	0.664415	0.0575496	11.5451	7.81649e-31	1.85702e-29	Igsf8	immunoglobulin superfamily, member 8 [Source:RGD Symbol;Acc:1311500]	13	90692666	90700789	1	11.5451
ENSRNOG00000036661	959.132	1.20346	0.104372	11.5305	9.26548e-31	2.19771e-29	Rab40b	Rab40b, member RAS oncogene family [Source:RGD Symbol;Acc:1305663]	10	110557729	110585376	-1	11.5305
ENSRNOG00000029682	296.047	1.38597	0.120249	11.5258	9.78239e-31	2.31658e-29	Clic1	chloride intracellular channel 1 [Source:RGD Symbol;Acc:1303043]	20	5040337	5049166	1	11.5258
ENSRNOG00000056585	6048.93	0.464484	0.0403158	11.5211	1.03232e-30	2.44071e-29	Fscn1	fascin actin-bundling protein 1 [Source:MGI Symbol;Acc:MGI:1352745]	12	13656554	13668515	-1	11.5211
ENSRNOG00000052025	4933.36	-0.601809	0.0522604	-11.5156	1.10111e-30	2.59918e-29	Aes	amino-terminal enhancer of split [Source:RGD Symbol;Acc:2731]	7	11013681	11018160	-1	11.5156
ENSRNOG00000015932	427.787	-1.36432	0.118509	-11.5124	1.14224e-30	2.69195e-29	Plgrkt	plasminogen receptor with a C-terminal lysine [Source:RGD Symbol;Acc:1306839]	1	247502280	247514540	-1	11.5124
ENSRNOG00000038102	243.686	-1.38123	0.120069	-11.5036	1.26455e-30	2.97543e-29	Elmod3	ELMO domain containing 3 [Source:RGD Symbol;Acc:1306408]	4	100422252	100465112	-1	11.5036
ENSRNOG00000060005	474.548	-1.04124	0.0905412	-11.5002	1.31676e-30	3.09333e-29	Surf4	surfeit 4 [Source:RGD Symbol;Acc:1561980]	3	5461770	5483239	-1	11.5002
ENSRNOG00000050657	404.985	1.3583	0.118212	11.4904	1.47386e-30	3.45688e-29	Crlf3	cytokine receptor-like factor 3 [Source:MGI Symbol;Acc:MGI:1860086]	10	67383900	67401836	-1	11.4904
ENSRNOG00000021179	1550.14	0.63507	0.055326	11.4787	1.68806e-30	3.95297e-29	Naa40	N(alpha)-acetyltransferase 40, NatD catalytic subunit [Source:RGD Symbol;Acc:1565838]	1	222478021	222495382	-1	11.4787
ENSRNOG00000009690	408.887	-1.04991	0.0916393	-11.4569	2.17033e-30	5.07422e-29	Rnf219	ring finger protein 219 [Source:RGD Symbol;Acc:1564706]	15	88631794	88670349	-1	11.4569
ENSRNOG00000010208	251.199	1.81207	0.158259	11.45	2.35061e-30	5.487e-29	Timp1	TIMP metallopeptidase inhibitor 1 [Source:RGD Symbol;Acc:621675]	X	1364786	1369384	-1	11.45
ENSRNOG00000022845	352.134	-1.13883	0.0995271	-11.4424	2.56589e-30	5.98003e-29	Cep70	centrosomal protein 70 [Source:RGD Symbol;Acc:1561486]	8	107495366	107548269	1	11.4424
ENSRNOG00000029264	195.788	-1.58735	0.138751	-11.4403	2.62926e-30	6.11801e-29	Kcnn1	potassium calcium-activated channel subfamily N member 1 [Source:RGD Symbol;Acc:2962]	16	20336638	20348804	1	11.4403
ENSRNOG00000015618	812.347	-0.749722	0.0655519	-11.4371	2.72906e-30	6.34021e-29	Wnt5a	wingless-type MMTV integration site family, member 5A [Source:RGD Symbol;Acc:69250]	16	4469468	4489860	1	11.4371
ENSRNOG00000025619	1139.05	0.835622	0.0730797	11.4344	2.81472e-30	6.52892e-29	Ap1g2	adaptor-related protein complex 1, gamma 2 subunit [Source:RGD Symbol;Acc:2324507]	15	33759001	33766438	-1	11.4344
ENSRNOG00000018574	888.842	0.742406	0.0649543	11.4297	2.97265e-30	6.88437e-29	Qsox2	quiescin sulfhydryl oxidase 2 [Source:RGD Symbol;Acc:1584720]	3	3662324	3691972	-1	11.4297
ENSRNOG00000013949	1726.5	0.628786	0.055029	11.4265	3.08454e-30	7.13228e-29	Idh2	isocitrate dehydrogenase (NADP(+)) 2, mitochondrial [Source:RGD Symbol;Acc:1597139]	1	141866283	141893705	-1	11.4265
ENSRNOG00000002039	1506.86	0.787101	0.0688868	11.426	3.10031e-30	7.15747e-29	Evi5	ecotropic viral integration site 5 [Source:RGD Symbol;Acc:2322879]	14	2892753	3038237	1	11.426
ENSRNOG00000018019	2032.61	0.612077	0.0536192	11.4153	3.50885e-30	8.08794e-29	Hspa12a	heat shock protein family A (Hsp70) member 12A [Source:RGD Symbol;Acc:1305531]	1	279946811	280015358	-1	11.4153
ENSRNOG00000059903	420.713	1.04832	0.0918589	11.4122	3.63237e-30	8.35956e-29	Thbs3	thrombospondin 3 [Source:RGD Symbol;Acc:1596780]	2	188528979	188540736	1	11.4122
ENSRNOG00000013798	11734.6	0.443082	0.0388678	11.3997	4.1954e-30	9.64023e-29	Fnbp1l	formin binding protein 1-like [Source:RGD Symbol;Acc:1305386]	2	226688844	226779440	-1	11.3997
ENSRNOG00000011383	3095.94	-0.782607	0.0687101	-11.39	4.691e-30	1.07622e-28	Ndufs4	NADH:ubiquinone oxidoreductase subunit S4 [Source:RGD Symbol;Acc:1594380]	2	46372518	46476203	-1	11.39
ENSRNOG00000019629	5972.58	-0.7035	0.0618754	-11.3696	5.92384e-30	1.35695e-28	Lamp1	lysosomal-associated membrane protein 1 [Source:RGD Symbol;Acc:2989]	16	81689335	81714419	-1	11.3696
ENSRNOG00000019742	4227.59	0.591776	0.0520675	11.3656	6.20692e-30	1.41958e-28	Stat3	signal transducer and activator of transcription 3 [Source:RGD Symbol;Acc:3772]	10	88790408	88842233	-1	11.3656
ENSRNOG00000016207	2039.5	0.539712	0.0475447	11.3517	7.27468e-30	1.6612e-28	Galnt1	polypeptide N-acetylgalactosaminyltransferase 1 [Source:RGD Symbol;Acc:620358]	18	16146447	16185496	1	11.3517
ENSRNOG00000025584	16714.1	-0.355551	0.0313327	-11.3476	7.62151e-30	1.73771e-28	Agap2	ArfGAP with GTPase domain, ankyrin repeat and PH domain 2 [Source:RGD Symbol;Acc:628844]	7	70364813	70377422	1	11.3476
ENSRNOG00000060168	2156.27	0.62082	0.0547291	11.3435	7.98824e-30	1.8185e-28	Prkx	protein kinase, X-linked [Source:RGD Symbol;Acc:1564076]	X	45080963	45124270	-1	11.3435
ENSRNOG00000014665	1249.05	-0.940073	0.082957	-11.332	9.10561e-30	2.06966e-28	Dhdds	dehydrodolichyl diphosphate synthase subunit [Source:RGD Symbol;Acc:1311560]	5	152199584	152227677	-1	11.332
ENSRNOG00000018484	1918.1	0.841806	0.0743085	11.3285	9.47837e-30	2.15106e-28	Plk3	polo-like kinase 3 [Source:RGD Symbol;Acc:62039]	5	135997725	136002900	-1	11.3285
ENSRNOG00000018067	599.632	-0.977403	0.0863186	-11.3232	1.00733e-29	2.28256e-28	Smn1	survival of motor neuron 1, telomeric [Source:RGD Symbol;Acc:620755]	2	30360100	30371147	1	11.3232
ENSRNOG00000014616	2365.96	0.628817	0.0555919	11.3113	1.15356e-29	2.60988e-28	Iars	isoleucyl-tRNA synthetase [Source:RGD Symbol;Acc:621022]	17	15355529	15402649	-1	11.3113
ENSRNOG00000029938	1240.34	0.819623	0.072483	11.3078	1.20065e-29	2.71224e-28	Pik3c2b	phosphatidylinositol-4-phosphate 3-kinase, catalytic subunit type 2 beta [Source:RGD Symbol;Acc:1306541]	13	49850189	49911202	1	11.3078
ENSRNOG00000050317	2192.51	-0.753178	0.0667405	-11.2852	1.55347e-29	3.50387e-28	Uhrf1bp1l	UHRF1 binding protein 1-like [Source:RGD Symbol;Acc:1594520]	7	30408519	30455783	1	11.2852
ENSRNOG00000023431	546.65	-1.09903	0.0974502	-11.2779	1.68818e-29	3.8019e-28	LOC102555635	zinc finger protein 39-like [Source:RGD Symbol;Acc:7511312]	10	45193989	45211044	1	11.2779
ENSRNOG00000019262	3218.81	-0.611652	0.0542712	-11.2703	1.83974e-29	4.13689e-28	Trak1	trafficking kinesin protein 1 [Source:RGD Symbol;Acc:1307844]	8	130009573	130106382	1	11.2703
ENSRNOG00000005464	4128.96	-0.589461	0.0523265	-11.2651	1.9521e-29	4.38285e-28	Lgalsl	galectin-like [Source:RGD Symbol;Acc:1307414]	14	105047919	105055421	-1	11.2651
ENSRNOG00000058497	629.026	0.954561	0.084748	11.2635	1.98643e-29	4.4531e-28	Fdxr	ferredoxin reductase [Source:RGD Symbol;Acc:621648]	10	103817704	103826448	-1	11.2635
ENSRNOG00000029394	5775.69	0.427264	0.0379555	11.257	2.13956e-29	4.7891e-28	Dusp8	dual specificity phosphatase 8 [Source:RGD Symbol;Acc:1306425]	1	215030429	215033460	-1	11.257
ENSRNOG00000019776	706.352	-0.95236	0.0846411	-11.2517	2.2706e-29	5.07468e-28	Sh3gl3	SH3 domain-containing GRB2-like 3 [Source:RGD Symbol;Acc:620578]	1	144069638	144200397	1	11.2517
ENSRNOG00000000934	93.2113	-2.41546	0.214781	-11.2461	2.41955e-29	5.39937e-28	Piwil1	piwi-like RNA-mediated gene silencing 1 [Source:RGD Symbol;Acc:1306980]	12	31609053	31629881	-1	11.2461
ENSRNOG00000002753	2805	0.8408	0.0747905	11.2421	2.53372e-29	5.64559e-28	Adam11	ADAM metallopeptidase domain 11 [Source:RGD Symbol;Acc:1307515]	10	90731148	90749217	1	11.2421
ENSRNOG00000008374	4981.8	0.627314	0.055818	11.2386	2.63638e-29	5.86545e-28	Nipsnap1	nipsnap homolog 1 [Source:RGD Symbol;Acc:1310419]	14	85113578	85137454	1	11.2386
ENSRNOG00000020430	1556.25	-0.640795	0.0570359	-11.2349	2.74658e-29	6.0979e-28	Wdr11	WD repeat domain 11 [Source:RGD Symbol;Acc:1587347]	1	202770775	202816334	1	11.2349
ENSRNOG00000014371	3958.28	0.509419	0.0453427	11.2349	2.74916e-29	6.0979e-28	Cdh13	cadherin 13 [Source:RGD Symbol;Acc:619745]	19	50848736	51972103	1	11.2349
ENSRNOG00000016367	1463.94	0.742091	0.0660667	11.2325	2.82524e-29	6.25722e-28	Vasp	vasodilator-stimulated phosphoprotein [Source:RGD Symbol;Acc:1311542]	1	80170619	80185882	-1	11.2325
ENSRNOG00000010543	3527.56	0.531128	0.0472858	11.2323	2.8299e-29	6.25813e-28	Srpra	SRP receptor alpha subunit [Source:RGD Symbol;Acc:1311504]	8	36410683	36416296	1	11.2323
ENSRNOG00000001911	148.065	-1.81807	0.161915	-11.2285	2.95289e-29	6.5203e-28	Map6d1	MAP6 domain containing 1 [Source:RGD Symbol;Acc:1560102]	11	84321078	84327307	1	11.2285
ENSRNOG00000018602	3888.58	0.798926	0.0712205	11.2176	3.34073e-29	7.36562e-28	Camta1	calmodulin binding transcription activator 1 [Source:RGD Symbol;Acc:1562703]	5	168141372	169017295	-1	11.2176
ENSRNOG00000012962	438.424	-1.00916	0.0900311	-11.209	3.6832e-29	8.10855e-28	Nudt16	nudix hydrolase 16 [Source:RGD Symbol;Acc:1311387]	8	113672758	113675128	-1	11.209
ENSRNOG00000013024	531.576	0.881948	0.0787224	11.2033	3.92976e-29	8.63843e-28	Csgalnact1	chondroitin sulfate N-acetylgalactosaminyltransferase 1 [Source:RGD Symbol;Acc:1307618]	16	22979444	23074798	1	11.2033
ENSRNOG00000028699	379.491	-1.19665	0.106854	-11.1989	4.1264e-29	9.05714e-28	Sco1	SCO1 cytochrome c oxidase assembly protein [Source:RGD Symbol;Acc:1559538]	10	53595854	53608435	1	11.1989
ENSRNOG00000001870	1787.04	-0.594957	0.0531793	-11.1878	4.68154e-29	1.02603e-27	Lztr1	leucine-zipper-like transcription regulator 1 [Source:RGD Symbol;Acc:1309100]	11	87381899	87397498	1	11.1878
ENSRNOG00000001138	1007.94	-0.801744	0.0716662	-11.1872	4.71111e-29	1.03098e-27	Taok3	TAO kinase 3 [Source:RGD Symbol;Acc:1562861]	12	45037883	45182974	-1	11.1872
ENSRNOG00000018927	130.599	-1.92303	0.171975	-11.182	4.99611e-29	1.09172e-27	Sprn	shadow of prion protein homolog (zebrafish) [Source:RGD Symbol;Acc:1561845]	1	212622094	212622537	-1	11.182
ENSRNOG00000047896	3037.99	0.586121	0.0524642	11.1718	5.60097e-29	1.22208e-27	Kctd10	potassium channel tetramerization domain containing 10 [Source:RGD Symbol;Acc:1591979]	12	47992091	48010583	1	11.1718
ENSRNOG00000059801	350.728	-1.21629	0.108931	-11.1657	6.00248e-29	1.30774e-27	Lima1	LIM domain and actin binding 1 [Source:RGD Symbol;Acc:1564050]	7	141428063	141528397	-1	11.1657
ENSRNOG00000008292	3436.85	-0.527871	0.0472781	-11.1652	6.03453e-29	1.31278e-27	Hif1a	hypoxia inducible factor 1 alpha subunit [Source:RGD Symbol;Acc:61928]	6	96810907	96856052	1	11.1652
ENSRNOG00000005703	3643.27	0.661332	0.0592645	11.159	6.47232e-29	1.40594e-27	Arfgef1	ADP ribosylation factor guanine nucleotide exchange factor 1 [Source:RGD Symbol;Acc:1560793]	5	8666200	8760458	1	11.159
ENSRNOG00000019184	187.273	-1.6372	0.146855	-11.1484	7.28993e-29	1.58121e-27	Npr3	natriuretic peptide receptor 3 [Source:RGD Symbol;Acc:3196]	2	61888950	61949926	-1	11.1484
ENSRNOG00000004359	1990.2	-0.641014	0.0575654	-11.1354	8.43614e-29	1.82713e-27	Wars	tryptophanyl-tRNA synthetase [Source:RGD Symbol;Acc:1308278]	6	132771021	132802210	-1	11.1354
ENSRNOG00000023322	1164.67	-0.803779	0.0721913	-11.134	8.56826e-29	1.85301e-27	Ostc	oligosaccharyltransferase complex non-catalytic subunit [Source:RGD Symbol;Acc:1560708]	2	235816336	235831670	-1	11.134
ENSRNOG00000051711	4991.71	0.523411	0.047096	11.1137	1.07601e-28	2.32361e-27	Kpna1	karyopherin subunit alpha 1 [Source:RGD Symbol;Acc:735064]	11	67652577	67703025	-1	11.1137
ENSRNOG00000017847	1225.95	-0.747665	0.0674172	-11.0901	1.40107e-28	3.02114e-27	Rps19bp1	ribosomal protein S19 binding protein 1 [Source:RGD Symbol;Acc:1562823]	7	121485800	121489078	-1	11.0901
ENSRNOG00000005678	1728.5	0.759988	0.0685582	11.0853	1.47871e-28	3.18388e-27	Lamb1	laminin subunit beta 1 [Source:RGD Symbol;Acc:1306311]	6	50528823	50596079	1	11.0853
ENSRNOG00000018666	4871.42	-0.560483	0.0505636	-11.0847	1.48827e-28	3.19977e-27	Gpsm1	G-protein signaling modulator 1 [Source:RGD Symbol;Acc:628682]	3	3767394	3794359	1	11.0847
ENSRNOG00000013331	8759.64	0.539143	0.0486547	11.081	1.55108e-28	3.32995e-27	Sdha	succinate dehydrogenase complex flavoprotein subunit A [Source:RGD Symbol;Acc:621557]	1	31545631	31570601	1	11.081
ENSRNOG00000012629	873.604	-0.784002	0.070763	-11.0793	1.5816e-28	3.39053e-27	Rab23	RAB23, member RAS oncogene family [Source:RGD Symbol;Acc:1306867]	9	38470298	38495176	-1	11.0793
ENSRNOG00000004466	311.075	-1.34905	0.121803	-11.0757	1.64635e-28	3.52419e-27	Fam210b	family with sequence similarity 210, member B [Source:RGD Symbol;Acc:1311378]	3	170354141	170362513	1	11.0757
ENSRNOG00000015177	1060.19	0.948595	0.085706	11.068	1.79355e-28	3.83371e-27	Sun2	Sad1 and UNC84 domain containing 2 [Source:RGD Symbol;Acc:1563141]	7	120951560	120967490	-1	11.068
ENSRNOG00000010427	4602.72	-0.450201	0.0406786	-11.0673	1.80816e-28	3.85375e-27	Ipo7	importin 7 [Source:RGD Symbol;Acc:1310849]	1	174655939	174696173	1	11.0673
ENSRNOG00000002342	2331.47	-0.631342	0.0570455	-11.0674	1.80661e-28	3.85375e-27	Aldh3a2	aldehyde dehydrogenase 3 family, member A2 [Source:RGD Symbol;Acc:61866]	10	47525493	47546345	-1	11.0674
ENSRNOG00000016166	195.489	1.84186	0.166545	11.0592	1.97825e-28	4.21015e-27	Pdlim1	PDZ and LIM domain 1 [Source:RGD Symbol;Acc:68324]	1	259308296	259357056	-1	11.0592
ENSRNOG00000029212	1193.62	-1.01209	0.0915228	-11.0583	1.9987e-28	4.24752e-27	Vcan	versican [Source:RGD Symbol;Acc:619940]	2	18490102	18565842	-1	11.0583
ENSRNOG00000008177	1679.67	0.793181	0.0717312	11.0577	2.01241e-28	4.2705e-27	Pim2	Pim-2 proto-oncogene, serine/threonine kinase [Source:RGD Symbol;Acc:1560759]	X	15462016	15467875	-1	11.0577
ENSRNOG00000036701	33903.5	0.559735	0.050652	11.0506	2.17748e-28	4.61412e-27	LOC100361457	actin, gamma 1 propeptide-like [Source:RGD Symbol;Acc:2320108]	10	109519134	109520846	-1	11.0506
ENSRNOG00000011859	788.673	-0.825536	0.0747237	-11.0478	2.24536e-28	4.75111e-27	Eif5a2	eukaryotic translation initiation factor 5A2 [Source:RGD Symbol;Acc:1306196]	2	115337439	115354203	1	11.0478
ENSRNOG00000011077	2213.5	0.594802	0.0538725	11.0409	2.42529e-28	5.12447e-27	Tjp1	tight junction protein 1 [Source:RGD Symbol;Acc:1306305]	1	126146489	126227469	-1	11.0409
ENSRNOG00000004520	471.017	-1.01614	0.0922361	-11.0167	3.17505e-28	6.69903e-27	Wdr60	WD repeat domain 60 [Source:RGD Symbol;Acc:1306493]	6	144069022	144123729	-1	11.0167
ENSRNOG00000020279	18590.2	-0.372327	0.0338183	-11.0096	3.43393e-28	7.22556e-27	Syt11	synaptotagmin 11 [Source:RGD Symbol;Acc:62042]	2	188112286	188138177	-1	11.0096
ENSRNOG00000003794	332.952	-1.15325	0.10475	-11.0096	3.43443e-28	7.22556e-27	Nmral1	NmrA like redox sensor 1 [Source:RGD Symbol;Acc:1311451]	10	11046024	11055158	1	11.0096
ENSRNOG00000018812	406.269	-1.01135	0.0918836	-11.0069	3.54158e-28	7.44036e-27	Rpp25	ribonuclease P/MRP 25 subunit [Source:RGD Symbol;Acc:1305290]	8	62283336	62284716	1	11.0069
ENSRNOG00000027183	2450.92	0.542247	0.0493547	10.9867	4.42604e-28	9.28521e-27	Zfyve9	zinc finger FYVE-type containing 9 [Source:RGD Symbol;Acc:1310856]	5	128234909	128333805	-1	10.9867
ENSRNOG00000024349	9808.55	-0.426031	0.0388241	-10.9734	5.13268e-28	1.07523e-26	Cbarp	CACN beta subunit associated regulatory protein [Source:RGD Symbol;Acc:1307185]	7	12433933	12441048	1	10.9734
ENSRNOG00000005015	4114.78	-0.491034	0.0447524	-10.9722	5.19765e-28	1.08729e-26	Rabep1	rabaptin, RAB GTPase binding effector protein 1 [Source:RGD Symbol;Acc:708568]	10	57462447	57579898	1	10.9722
ENSRNOG00000026573	696.397	-0.789159	0.0719362	-10.9703	5.31194e-28	1.10962e-26	Ophn1	oligophrenin 1 [Source:RGD Symbol;Acc:1563435]	X	68189161	68563137	-1	10.9703
ENSRNOG00000040287	79.1474	3.15921	0.288001	10.9694	5.36028e-28	1.11813e-26	Cyp1b1	cytochrome P450, family 1, subfamily b, polypeptide 1 [Source:RGD Symbol;Acc:2460]	6	2307808	2316722	-1	10.9694
ENSRNOG00000051408	549.373	1.03581	0.0945485	10.9554	6.26322e-28	1.30463e-26	Magt1	magnesium transporter 1 [Source:RGD Symbol;Acc:620094]	X	77020402	77061667	-1	10.9554
ENSRNOG00000002705	1740.94	0.613748	0.0560259	10.9547	6.30786e-28	1.31207e-26	Vps4b	vacuolar protein sorting 4 homolog B [Source:RGD Symbol;Acc:1305969]	13	26825261	26850460	-1	10.9547
ENSRNOG00000012947	3173.35	0.597995	0.054614	10.9495	6.68246e-28	1.38803e-26	Metap1	methionyl aminopeptidase 1 [Source:RGD Symbol;Acc:1305545]	2	243744620	243777673	-1	10.9495
ENSRNOG00000023226	569.765	1.21034	0.110559	10.9474	6.83993e-28	1.41873e-26	S100a10	S100 calcium binding protein A10 [Source:RGD Symbol;Acc:628655]	2	193892589	193901236	1	10.9474
ENSRNOG00000005861	293.913	1.34348	0.122835	10.9373	7.64535e-28	1.58356e-26	Hsd11b1	hydroxysteroid 11-beta dehydrogenase 1 [Source:RGD Symbol;Acc:2834]	13	111926442	111972603	-1	10.9373
ENSRNOG00000019980	6321.33	0.636715	0.0582607	10.9287	8.40248e-28	1.73793e-26	Tomm20	translocase of outer mitochondrial membrane 20 [Source:RGD Symbol;Acc:708467]	19	59863421	59873411	-1	10.9287
ENSRNOG00000005138	1268.83	0.629566	0.0576454	10.9213	9.1132e-28	1.88229e-26	Pip4k2c	phosphatidylinositol-5-phosphate 4-kinase type 2 gamma [Source:RGD Symbol;Acc:621711]	7	70483942	70498995	-1	10.9213
ENSRNOG00000015787	497.856	-0.926595	0.0850571	-10.8938	1.23398e-27	2.54515e-26	P3h4	prolyl 3-hydroxylase family member 4 (non-enzymatic) [Source:RGD Symbol;Acc:620767]	10	88318817	88325326	-1	10.8938
ENSRNOG00000042821	844.479	0.774927	0.071176	10.8875	1.32247e-27	2.72384e-26	Cd59	CD59 molecule [Source:RGD Symbol;Acc:2311]	3	94010475	94028621	1	10.8875
ENSRNOG00000018788	2434.68	-0.701332	0.06444	-10.8835	1.38185e-27	2.84216e-26	Btbd2	BTB domain containing 2 [Source:RGD Symbol;Acc:1566094]	7	11930135	11942799	1	10.8835
ENSRNOG00000021031	1840.47	0.746186	0.0686129	10.8753	1.51156e-27	3.1046e-26	Grn	granulin precursor [Source:RGD Symbol;Acc:61983]	10	90376933	90383205	1	10.8753
ENSRNOG00000016371	726.23	0.832888	0.0766077	10.8721	1.5652e-27	3.21029e-26	Slc18b1	solute carrier family 18 member B1 [Source:RGD Symbol;Acc:1306962]	1	22705916	22748422	-1	10.8721
ENSRNOG00000020829	779.182	-0.84515	0.0777511	-10.8699	1.60293e-27	3.28311e-26	Them4	thioesterase superfamily member 4 [Source:RGD Symbol;Acc:1304723]	2	195553971	195577680	1	10.8699
ENSRNOG00000046502	4430.51	0.410167	0.0377446	10.8669	1.65751e-27	3.39018e-26	Lonp1	lon peptidase 1, mitochondrial [Source:RGD Symbol;Acc:621598]	9	10428853	10441177	1	10.8669
ENSRNOG00000017621	4536.49	0.496051	0.0456939	10.856	1.86823e-27	3.81585e-26	Spns1	SPNS sphingolipid transporter 1 [Source:RGD Symbol;Acc:1305613]	1	197771108	197778490	-1	10.856
ENSRNOG00000011921	4084.19	-0.59386	0.0547331	-10.8501	1.99207e-27	4.06315e-26	Dusp4	dual specificity phosphatase 4 [Source:RGD Symbol;Acc:620625]	16	61078175	61091169	-1	10.8501
ENSRNOG00000014819	7606.42	0.587845	0.054277	10.8305	2.46905e-27	5.02906e-26	Hap1	huntingtin-associated protein 1 [Source:RGD Symbol;Acc:68327]	10	88257976	88266210	-1	10.8305
ENSRNOG00000006534	1049.91	0.717256	0.0662699	10.8233	2.67093e-27	5.43274e-26	Crbn	cereblon [Source:RGD Symbol;Acc:1310533]	4	138866761	138885556	-1	10.8233
ENSRNOG00000011160	1768.06	-0.632451	0.0584384	-10.8225	2.69236e-27	5.46877e-26	Sv2b	synaptic vesicle glycoprotein 2b [Source:RGD Symbol;Acc:619716]	1	136664204	136842247	-1	10.8225
ENSRNOG00000016326	5987.9	0.582714	0.0540882	10.7734	4.5965e-27	9.32361e-26	Cx3cl1	C-X3-C motif chemokine ligand 1 [Source:RGD Symbol;Acc:620458]	19	10644244	10653800	-1	10.7734
ENSRNOG00000007732	1621.29	0.685476	0.0636516	10.7692	4.81207e-27	9.74742e-26	Slc35c1	solute carrier family 35 member C1 [Source:RGD Symbol;Acc:1309463]	3	81361056	81368442	-1	10.7692
ENSRNOG00000056697	2290.95	-0.487048	0.0452343	-10.7672	4.91578e-27	9.9438e-26	Kcnab1	potassium voltage-gated channel subfamily A member regulatory beta subunit 1 [Source:RGD Symbol;Acc:61827]	2	155718359	156009526	1	10.7672
ENSRNOG00000013844	240.655	-1.34958	0.125405	-10.7618	5.21324e-27	1.0531e-25	Fam172a	family with sequence similarity 172, member A [Source:RGD Symbol;Acc:1305526]	2	4942775	5545144	1	10.7618
ENSRNOG00000058938	10452	0.441292	0.0410186	10.7583	5.41423e-27	1.0922e-25	Camkv	CaM kinase-like vesicle-associated [Source:RGD Symbol;Acc:621488]	8	116715755	116730061	1	10.7583
ENSRNOG00000014628	998.924	-0.878335	0.0816532	-10.7569	5.49912e-27	1.10781e-25	Pomk	protein-O-mannose kinase [Source:RGD Symbol;Acc:1310810]	16	70859280	70869634	1	10.7569
ENSRNOG00000001235	5671.32	-0.46213	0.0429908	-10.7495	5.95854e-27	1.19872e-25	Gna12	G protein subunit alpha 12 [Source:RGD Symbol;Acc:71018]	12	15890170	15971212	1	10.7495
ENSRNOG00000013557	5670.55	-0.408893	0.0380693	-10.7408	6.55062e-27	1.31603e-25	Lancl1	LanC like 1 [Source:RGD Symbol;Acc:69416]	9	74014656	74048244	-1	10.7408
ENSRNOG00000015425	2001.16	0.608901	0.0567217	10.7349	6.98011e-27	1.4004e-25	Ssx2ip	SSX family member 2 interacting protein [Source:RGD Symbol;Acc:708490]	2	252263386	252296051	1	10.7349
ENSRNOG00000010800	4064.01	0.612422	0.0570563	10.7336	7.07598e-27	1.4177e-25	Hadhb	hydroxyacyl-CoA dehydrogenase/3-ketoacyl-CoA thiolase/enoyl-CoA hydratase (trifunctional protein), beta subunit [Source:RGD Symbol;Acc:620513]	6	27555412	27582995	-1	10.7336
ENSRNOG00000016635	518.347	-0.958662	0.0893398	-10.7305	7.31872e-27	1.46434e-25	LOC361646	similar to K04F10.2 [Source:RGD Symbol;Acc:1595846]	1	197098603	197265840	1	10.7305
ENSRNOG00000009887	3804.79	-0.606081	0.0564854	-10.7299	7.3706e-27	1.47195e-25	Arih1	ariadne RBR E3 ubiquitin protein ligase 1 [Source:RGD Symbol;Acc:1308131]	8	64166360	64268555	-1	10.7299
ENSRNOG00000000440	1579.53	0.639199	0.0595724	10.7298	7.37678e-27	1.47195e-25	Pbx2	PBX homeobox 2 [Source:RGD Symbol;Acc:1303084]	20	4357733	4362682	1	10.7298
ENSRNOG00000042458	4338.43	-0.454606	0.0423714	-10.7291	7.4337e-27	1.4813e-25	Stau2	staufen double-stranded RNA binding protein 2 [Source:RGD Symbol;Acc:621479]	5	2278357	2401826	1	10.7291
ENSRNOG00000017222	788.819	-0.691587	0.0644636	-10.7283	7.4939e-27	1.49128e-25	Fam175b	family with sequence similarity 175, member B [Source:RGD Symbol;Acc:1308918]	1	204861566	204887377	1	10.7283
ENSRNOG00000003929	239.81	-1.63377	0.152329	-10.7253	7.74756e-27	1.53967e-25	Pcdh19	protocadherin 19 [Source:RGD Symbol;Acc:1565392]	X	104391607	104493757	-1	10.7253
ENSRNOG00000012616	1932.53	0.595533	0.0555616	10.7184	8.34027e-27	1.65522e-25	Ppt1	palmitoyl-protein thioesterase 1 [Source:RGD Symbol;Acc:61994]	5	140538260	140558162	1	10.7184
ENSRNOG00000021510	210.941	-1.35463	0.126403	-10.7167	8.49446e-27	1.68355e-25	Tbc1d10c	TBC1 domain family, member 10C [Source:RGD Symbol;Acc:1311490]	1	219431997	219438779	-1	10.7167
ENSRNOG00000005271	1714.32	-0.578285	0.0539772	-10.7135	8.79693e-27	1.74115e-25	Rapgef5	Rap guanine nucleotide exchange factor 5 [Source:RGD Symbol;Acc:1561668]	6	145546595	145625236	1	10.7135
ENSRNOG00000001114	1404.47	0.670148	0.0625705	10.7103	9.10746e-27	1.80019e-25	Wipi2	WD repeat domain, phosphoinositide interacting 2 [Source:RGD Symbol;Acc:1359154]	12	13969586	13998172	-1	10.7103
ENSRNOG00000037613	1757.34	-0.665875	0.062198	-10.7057	9.56761e-27	1.88861e-25	Kdm6b	lysine demethylase 6B [Source:RGD Symbol;Acc:1307629]	10	56001799	56008885	-1	10.7057
ENSRNOG00000021441	2723.35	-1.07355	0.100298	-10.7037	9.78092e-27	1.92813e-25	Reln	reelin [Source:RGD Symbol;Acc:3553]	4	9347528	9773670	1	10.7037
ENSRNOG00000005428	8364.51	-0.466276	0.0435904	-10.6968	1.05394e-26	2.07487e-25	Ctbp1	C-terminal binding protein 1 [Source:RGD Symbol;Acc:2441]	14	82762190	82789319	1	10.6968
ENSRNOG00000014287	1883.11	-0.615108	0.0575135	-10.695	1.07384e-26	2.11122e-25	Stk11	serine/threonine kinase 11 [Source:RGD Symbol;Acc:1308653]	7	12440751	12457513	-1	10.695
ENSRNOG00000027124	3795.24	0.469282	0.0438937	10.6913	1.11765e-26	2.19442e-25	Tdg	thymine-DNA glycosylase [Source:RGD Symbol;Acc:620959]	7	27193998	27214236	-1	10.6913
ENSRNOG00000030151	263.475	-1.56335	0.14627	-10.6881	1.15705e-26	2.26572e-25	Thsd7a	thrombospondin type 1 domain containing 7A [Source:RGD Symbol;Acc:1566201]	4	38664066	39102807	-1	10.6881
ENSRNOG00000004139	3464.44	-0.512654	0.0479646	-10.6882	1.15622e-26	2.26572e-25	Ndel1	nudE neurodevelopment protein 1-like 1 [Source:RGD Symbol;Acc:621235]	10	55411901	55444861	-1	10.6882
ENSRNOG00000023972	9079.59	0.520132	0.0486941	10.6816	1.24082e-26	2.42653e-25	Col4a2	collagen type IV alpha 2 chain [Source:RGD Symbol;Acc:1308085]	16	83387364	83438561	-1	10.6816
ENSRNOG00000017427	415.875	-1.00261	0.0938689	-10.681	1.24984e-26	2.44093e-25	LOC100909840	profilin-2-like [Source:RGD Symbol;Acc:6501768]	2	147955196	148050438	-1	10.681
ENSRNOG00000017612	8511.49	0.489092	0.0458071	10.6772	1.30111e-26	2.53769e-25	Vps35	VPS35 retromer complex component [Source:RGD Symbol;Acc:1589784]	19	27464937	27500636	1	10.6772
ENSRNOG00000028129	2596.7	0.563884	0.0528331	10.6729	1.36265e-26	2.65419e-25	Fktn	fukutin [Source:RGD Symbol;Acc:1310087]	5	70528688	70578273	1	10.6729
ENSRNOG00000004553	480.891	-1.03188	0.0967106	-10.6697	1.41032e-26	2.74341e-25	Cox20	COX20 cytochrome C oxidase assembly factor [Source:RGD Symbol;Acc:1309105]	13	96219853	96224023	1	10.6697
ENSRNOG00000002275	1155.64	-0.626742	0.0587536	-10.6673	1.44791e-26	2.81281e-25	Fip1l1	factor interacting with PAPOLA and CPSF1 [Source:RGD Symbol;Acc:1309336]	14	36150399	36208373	-1	10.6673
ENSRNOG00000059059	854.205	0.784925	0.0735854	10.6669	1.45447e-26	2.82182e-25	Skp2	S-phase kinase associated protein 2 [Source:RGD Symbol;Acc:1562456]	2	58506151	58534211	-1	10.6669
ENSRNOG00000004755	921.41	-0.805575	0.0755429	-10.6638	1.50314e-26	2.90858e-25	Commd9	COMM domain containing 9 [Source:RGD Symbol;Acc:1307706]	3	91463660	91478097	1	10.6638
ENSRNOG00000012767	1684.34	0.737683	0.069176	10.6638	1.50251e-26	2.90858e-25	Micu3	mitochondrial calcium uptake family, member 3 [Source:RGD Symbol;Acc:1563411]	16	55045619	55132191	-1	10.6638
ENSRNOG00000027230	1733.49	0.613292	0.0575256	10.6612	1.54591e-26	2.98741e-25	Fhod3	formin homology 2 domain containing 3 [Source:RGD Symbol;Acc:2322319]	18	16650806	17332210	1	10.6612
ENSRNOG00000022686	3958.92	0.629462	0.059054	10.6591	1.58127e-26	3.05172e-25	Zdhhc2	zinc finger, DHHC-type containing 2 [Source:RGD Symbol;Acc:628681]	16	54934056	55002322	-1	10.6591
ENSRNOG00000006369	7589.92	0.484357	0.0454689	10.6525	1.69777e-26	3.27227e-25	Alg2	ALG2, alpha-1,3/1,6-mannosyltransferase [Source:RGD Symbol;Acc:1309940]	5	63187468	63192025	-1	10.6525
ENSRNOG00000003611	2389.64	0.691069	0.0648757	10.6522	1.70292e-26	3.2779e-25	Dynlt3	dynein light chain Tctex-type 3 [Source:RGD Symbol;Acc:1549755]	X	14633342	14642424	-1	10.6522
ENSRNOG00000001657	2940.77	0.469828	0.0441269	10.6472	1.79716e-26	3.45477e-25	Cldnd1	claudin domain containing 1 [Source:RGD Symbol;Acc:1359273]	11	43986386	43992598	-1	10.6472
ENSRNOG00000005386	1156.93	-0.904375	0.0849677	-10.6438	1.86456e-26	3.57966e-25	Kitlg	KIT ligand [Source:RGD Symbol;Acc:3086]	7	42269784	42351054	1	10.6438
ENSRNOG00000001058	1407.3	-0.596553	0.056065	-10.6404	1.93324e-26	3.70668e-25	Timm44	translocase of inner mitochondrial membrane 44 [Source:RGD Symbol;Acc:3864]	12	2517006	2533706	1	10.6404
ENSRNOG00000019476	3836.88	-0.837748	0.0787561	-10.6372	1.99963e-26	3.82897e-25	Agap1	ArfGAP with GTPase domain, ankyrin repeat and PH domain 1 [Source:RGD Symbol;Acc:1309244]	9	96621586	97030163	1	10.6372
ENSRNOG00000007364	2904.44	0.662798	0.0623416	10.6317	2.12174e-26	4.05751e-25	Rab15	RAB15, member RAS oncogene family [Source:RGD Symbol;Acc:735172]	6	99845954	99870024	-1	10.6317
ENSRNOG00000014004	1624.98	0.753826	0.0709435	10.6257	2.26245e-26	4.32099e-25	Ncoa7	nuclear receptor coactivator 7 [Source:RGD Symbol;Acc:1566426]	1	29225707	29385199	1	10.6257
ENSRNOG00000025209	2522.37	0.570795	0.0537816	10.6132	2.5877e-26	4.93576e-25	Plxnd1	plexin D1 [Source:RGD Symbol;Acc:1310796]	4	147854309	147893992	-1	10.6132
ENSRNOG00000016795	3772.24	0.557381	0.0525217	10.6124	2.61007e-26	4.97198e-25	Rabl6	RAB, member RAS oncogene family-like 6 [Source:RGD Symbol;Acc:1307615]	3	2806777	2832697	-1	10.6124
ENSRNOG00000050057	3738.05	-0.468657	0.0442204	-10.5982	3.03755e-26	5.77881e-25	Abca3	ATP binding cassette subfamily A member 3 [Source:RGD Symbol;Acc:1307174]	10	13723405	13779963	1	10.5982
ENSRNOG00000009683	6106.45	0.479838	0.0452904	10.5947	3.15341e-26	5.99149e-25	Sdcbp	syndecan binding protein [Source:RGD Symbol;Acc:621497]	5	19471664	19498485	1	10.5947
ENSRNOG00000012067	885.344	0.766209	0.0723483	10.5906	3.29593e-26	6.25419e-25	Fam111a	family with sequence similarity 111, member A [Source:RGD Symbol;Acc:1560913]	1	229003961	229019527	1	10.5906
ENSRNOG00000016322	2278.33	0.635013	0.059971	10.5887	3.36349e-26	6.37416e-25	Camk2n1	calcium/calmodulin-dependent protein kinase II inhibitor 1 [Source:RGD Symbol;Acc:708430]	5	156876706	156878486	1	10.5887
ENSRNOG00000037352	338.503	-1.43736	0.135919	-10.5751	3.88699e-26	7.35677e-25	RGD1562747	similar to RIKEN cDNA 1110012L19 [Source:RGD Symbol;Acc:1562747]	8	69484174	69489891	1	10.5751
ENSRNOG00000014479	2326.75	-0.552993	0.0523016	-10.5731	3.96948e-26	7.50324e-25	Cttnbp2nl	CTTNBP2 N-terminal like [Source:RGD Symbol;Acc:1310822]	2	207495055	207541645	-1	10.5731
ENSRNOG00000020769	441.553	1.04032	0.0984526	10.5667	4.25003e-26	8.02323e-25	Crebrf	CREB3 regulatory factor [Source:RGD Symbol;Acc:1310862]	10	16694792	16752205	-1	10.5667
ENSRNOG00000001368	825.247	-0.799801	0.0757186	-10.5628	4.43208e-26	8.35618e-25	Rph3a	rabphilin 3A [Source:RGD Symbol;Acc:620073]	12	41073824	41148490	1	10.5628
ENSRNOG00000029450	9287.94	0.434108	0.0411001	10.5622	4.46018e-26	8.39838e-25	Bai1		7	115766486	115828514	1	10.5622
ENSRNOG00000001259	1151.52	-0.685679	0.064931	-10.5601	4.56157e-26	8.57833e-25	Cux2	cut-like homeobox 2 [Source:RGD Symbol;Acc:1305967]	12	40018937	40219291	1	10.5601
ENSRNOG00000007500	384.317	-0.989528	0.0937242	-10.5579	4.67125e-26	8.77335e-25	Top1mt	topoisomerase (DNA) I, mitochondrial [Source:RGD Symbol;Acc:1303177]	7	116688701	116712387	-1	10.5579
ENSRNOG00000016410	3444.89	-0.594868	0.0563798	-10.5511	5.02142e-26	9.419e-25	Prelid1	PRELI domain containing 1 [Source:RGD Symbol;Acc:1308082]	17	9834242	9837303	-1	10.5511
ENSRNOG00000007434	1997.72	-0.637226	0.0603953	-10.5509	5.03014e-26	9.42335e-25	Ube2j1	ubiquitin-conjugating enzyme E2, J1 [Source:RGD Symbol;Acc:1305067]	5	48274477	48290658	1	10.5509
ENSRNOG00000001189	3118.62	0.582699	0.0552594	10.5448	5.36886e-26	1.00451e-24	Sik1	salt-inducible kinase 1 [Source:RGD Symbol;Acc:69407]	20	10668411	10680283	-1	10.5448
ENSRNOG00000007934	1037.6	-0.727068	0.0689838	-10.5397	5.66834e-26	1.05919e-24	Elfn2	extracellular leucine-rich repeat and fibronectin type III domain containing 2 [Source:RGD Symbol;Acc:1559693]	7	119894066	119896925	-1	10.5397
ENSRNOG00000034242	21947.1	0.3454	0.0327728	10.5392	5.69556e-26	1.06293e-24	Vcp	valosin-containing protein [Source:RGD Symbol;Acc:621595]	5	58426549	58445953	-1	10.5392
ENSRNOG00000038883	4452.68	0.468602	0.0444735	10.5367	5.85464e-26	1.09123e-24	LOC294154	similar to chromosome 6 open reading frame 106 isoform a [Source:RGD Symbol;Acc:1559829]	20	7331326	7397448	-1	10.5367
ENSRNOG00000055281	1129.82	-1.04804	0.0995439	-10.5284	6.38966e-26	1.18945e-24	Dcbld2	discoidin, CUB and LCCL domain containing 2 [Source:RGD Symbol;Acc:620543]	11	44241111	44292884	-1	10.5284
ENSRNOG00000008472	1657.38	-0.551187	0.0523733	-10.5242	6.68186e-26	1.24227e-24	Rbm10	RNA binding motif protein 10 [Source:RGD Symbol;Acc:631366]	X	1754861	1786978	-1	10.5242
ENSRNOG00000008428	806.309	-1.04676	0.0995688	-10.513	7.52912e-26	1.39802e-24	Drd2	dopamine receptor D2 [Source:RGD Symbol;Acc:2520]	8	53678777	53743642	1	10.513
ENSRNOG00000029447	1285.58	0.602724	0.0573448	10.5105	7.72653e-26	1.43287e-24	Epc2	enhancer of polycomb homolog 2 [Source:RGD Symbol;Acc:1307271]	3	33641616	33740461	1	10.5105
ENSRNOG00000033090	156.665	1.68002	0.159872	10.5085	7.89587e-26	1.46243e-24	Ltbp1	latent transforming growth factor beta binding protein 1 [Source:RGD Symbol;Acc:68379]	6	21203502	21600451	-1	10.5085
ENSRNOG00000026243	7698.53	0.461092	0.0439081	10.5013	8.51845e-26	1.57575e-24	Ap2a1	adaptor-related protein complex 2, alpha 1 subunit [Source:RGD Symbol;Acc:1306254]	1	100896947	100926335	-1	10.5013
ENSRNOG00000016343	516.22	1.01364	0.0965845	10.4948	9.12292e-26	1.68545e-24	Dkk3	dickkopf WNT signaling pathway inhibitor 3 [Source:RGD Symbol;Acc:621846]	1	176940693	176983045	-1	10.4948
ENSRNOG00000039587	3717.54	-0.581819	0.0554765	-10.4877	9.84324e-26	1.81625e-24	Wdr13	WD repeat domain 13 [Source:RGD Symbol;Acc:1560982]	X	15113878	15122146	1	10.4877
ENSRNOG00000002807	1524.49	0.613565	0.058512	10.4862	1.00019e-25	1.84321e-24	Sept9	septin 9 [Source:RGD Symbol;Acc:708523]	10	106264434	106348490	1	10.4862
ENSRNOG00000008354	457.573	-0.94708	0.0903333	-10.4843	1.02021e-25	1.87774e-24	Slc9a8	solute carrier family 9 member A8 [Source:RGD Symbol;Acc:1308193]	3	164174357	164222329	1	10.4843
ENSRNOG00000032293	963.984	-0.933389	0.0890821	-10.4779	1.09196e-25	2.0073e-24	Polg	DNA polymerase gamma, catalytic subunit [Source:RGD Symbol;Acc:620057]	1	141172531	141188031	-1	10.4779
ENSRNOG00000021262	3220.32	0.653896	0.0624361	10.473	1.14895e-25	2.10941e-24	Slc23a2	solute carrier family 23 member 2 [Source:RGD Symbol;Acc:619876]	3	124632492	124724252	-1	10.473
ENSRNOG00000028872	532.454	0.910267	0.0869769	10.4656	1.24253e-25	2.27838e-24	Rai14	retinoic acid induced 14 [Source:RGD Symbol;Acc:1305942]	2	60546091	60683451	-1	10.4656
ENSRNOG00000015541	207.283	1.31797	0.125939	10.4652	1.24851e-25	2.2865e-24	Gnb3	G protein subunit beta 3 [Source:RGD Symbol;Acc:708344]	4	157352372	157358262	-1	10.4652
ENSRNOG00000017071	1147.29	-0.672191	0.0642624	-10.4601	1.3172e-25	2.4093e-24	Babam1	BRISC and BRCA1 A complex member 1 [Source:RGD Symbol;Acc:1359516]	16	19792838	19798894	1	10.4601
ENSRNOG00000010091	1154.36	0.685929	0.0656032	10.4557	1.37927e-25	2.51969e-24	Efcab14	EF-hand calcium binding domain 14 [Source:RGD Symbol;Acc:1310351]	5	134593517	134633935	1	10.4557
ENSRNOG00000009439	55947.2	0.447038	0.0427815	10.4493	1.47586e-25	2.69281e-24	Eef1a1	eukaryotic translation elongation factor 1 alpha 1 [Source:RGD Symbol;Acc:67387]	8	85838869	85840818	-1	10.4493
ENSRNOG00000005249	2345.95	0.481221	0.0460574	10.4483	1.49178e-25	2.71848e-24	Snx6	sorting nexin 6 [Source:RGD Symbol;Acc:1304647]	6	75626927	75670135	-1	10.4483
ENSRNOG00000011661	3782	-0.57932	0.0554714	-10.4436	1.56782e-25	2.85352e-24	Hnrnph2	heterogeneous nuclear ribonucleoprotein H2 (H') [Source:RGD Symbol;Acc:1549784]	X	105419285	105422861	1	10.4436
ENSRNOG00000022778	1235.42	-0.698956	0.0670018	-10.4319	1.77307e-25	3.22309e-24	Pphln1	periphilin 1 [Source:RGD Symbol;Acc:1306207]	7	134603121	134695864	1	10.4319
ENSRNOG00000016091	906.721	-0.687107	0.0659024	-10.4261	1.88402e-25	3.42054e-24	Tmem169	transmembrane protein 169 [Source:RGD Symbol;Acc:1582820]	9	79630604	79654688	1	10.4261
ENSRNOG00000009539	1547.71	0.708189	0.0679288	10.4255	1.89752e-25	3.4408e-24	Khdrbs3	KH RNA binding domain containing, signal transduction associated 3 [Source:RGD Symbol;Acc:620921]	7	110031696	110179468	1	10.4255
ENSRNOG00000030127	2443.72	0.508657	0.0488294	10.417	2.07329e-25	3.75491e-24	Eml2	echinoderm microtubule associated protein like 2 [Source:RGD Symbol;Acc:621066]	1	80087684	80119012	1	10.417
ENSRNOG00000006050	582.711	-0.82749	0.079466	-10.4131	2.16002e-25	3.90716e-24	Med19	mediator complex subunit 19 [Source:RGD Symbol;Acc:1311926]	3	72080630	72091150	1	10.4131
ENSRNOG00000022373	1303.04	-0.718411	0.0690469	-10.4047	2.36053e-25	4.26461e-24	Dennd4b	DENN domain containing 4B [Source:RGD Symbol;Acc:1560320]	2	189629297	189642183	1	10.4047
ENSRNOG00000057221	3375.13	-0.461078	0.0443174	-10.404	2.37752e-25	4.29004e-24	Scn3b	sodium voltage-gated channel beta subunit 3 [Source:RGD Symbol;Acc:621657]	8	44136496	44159010	1	10.404
ENSRNOG00000023152	1503.14	0.675462	0.0649734	10.396	2.58625e-25	4.66096e-24	Tmem201	transmembrane protein 201 [Source:RGD Symbol;Acc:1583947]	5	166672450	166695134	-1	10.396
ENSRNOG00000015741	1218.26	-0.656813	0.0632085	-10.3912	2.71894e-25	4.8941e-24	Slc2a13	solute carrier family 2 member 13 [Source:RGD Symbol;Acc:621814]	7	132430853	132757558	-1	10.3912
ENSRNOG00000048989	1186.71	-0.67019	0.0645487	-10.3827	2.97218e-25	5.34339e-24	Larp7	La ribonucleoprotein domain family, member 7 [Source:RGD Symbol;Acc:1592474]	2	231867135	231881939	-1	10.3827
ENSRNOG00000031974	5830.78	-0.632231	0.0609364	-10.3753	3.21333e-25	5.76988e-24	Pcdh10	protocadherin 10 [Source:RGD Symbol;Acc:1565811]	2	136993208	137014492	1	10.3753
ENSRNOG00000049351	3585.12	0.48542	0.0468044	10.3712	3.35151e-25	6.01065e-24	Nat8l	N-acetyltransferase 8-like [Source:RGD Symbol;Acc:1305719]	14	82041616	82048251	-1	10.3712
ENSRNOG00000021237	2996.06	0.641196	0.0618325	10.3699	3.39913e-25	6.08863e-24	RGD1565616	RGD1565616 [Source:RGD Symbol;Acc:1565616]	3	123245481	123376455	-1	10.3699
ENSRNOG00000061073	1356.78	0.585722	0.0565051	10.3658	3.54687e-25	6.34552e-24	Zfp275	zinc finger protein 275 [Source:RGD Symbol;Acc:1564630]	X	157457515	157474219	-1	10.3658
ENSRNOG00000015552	1516.18	-0.587569	0.0566953	-10.3636	3.62947e-25	6.48541e-24	Ppil4	peptidylprolyl isomerase like 4 [Source:RGD Symbol;Acc:1311051]	1	1897338	1929763	1	10.3636
ENSRNOG00000011614	1122.35	0.686173	0.0662381	10.3592	3.80183e-25	6.78515e-24	Tmcc1	transmembrane and coiled-coil domain family 1 [Source:RGD Symbol;Acc:1311909]	4	147921724	148048726	-1	10.3592
ENSRNOG00000039924	486.716	-0.875642	0.0845757	-10.3534	4.04087e-25	7.20304e-24	Triqk	triple QxxK/R motif containing [Source:RGD Symbol;Acc:1561260]	5	26493212	26566370	1	10.3534
ENSRNOG00000002097	2587.14	-0.575453	0.0555912	-10.3515	4.11921e-25	7.33379e-24	Rasl11b	RAS-like family 11 member B [Source:RGD Symbol;Acc:1303099]	14	36550340	36554580	-1	10.3515
ENSRNOG00000011302	4712.76	0.557193	0.0538522	10.3467	4.33091e-25	7.70137e-24	Rab11a	RAB11a, member RAS oncogene family [Source:RGD Symbol;Acc:619762]	8	70192975	70215719	-1	10.3467
ENSRNOG00000018095	749.035	-1.06627	0.103056	-10.3465	4.33921e-25	7.70681e-24	Nkiras2	NFKB inhibitor interacting Ras-like 2 [Source:RGD Symbol;Acc:1307363]	10	88536626	88540733	1	10.3465
ENSRNOG00000017022	2458.45	-0.578548	0.0559372	-10.3428	4.51101e-25	8.00228e-24	Cerk	ceramide kinase [Source:RGD Symbol;Acc:1305019]	7	127015162	127058056	-1	10.3428
ENSRNOG00000008399	345.658	-1.01353	0.098	-10.3421	4.54301e-25	8.03966e-24	Dcaf4	DDB1 and CUL4 associated factor 4 [Source:RGD Symbol;Acc:1306241]	6	107001763	107027456	1	10.3421
ENSRNOG00000025704	238.466	1.46337	0.141495	10.3422	4.53815e-25	8.03966e-24	Yod1	YOD1 deubiquitinase [Source:RGD Symbol;Acc:1359726]	13	47440803	47443188	1	10.3422
ENSRNOG00000008689	1109.53	-0.59686	0.0577574	-10.3339	4.95045e-25	8.75015e-24	Cbx1	chromobox 1 [Source:RGD Symbol;Acc:1310714]	10	84669914	84675741	1	10.3339
ENSRNOG00000024039	732.732	0.799503	0.077372	10.3332	4.98505e-25	8.80074e-24	Serinc5	serine incorporator 5 [Source:RGD Symbol;Acc:621571]	2	22195600	22310312	1	10.3332
ENSRNOG00000060689	571.044	-0.871344	0.0843388	-10.3315	5.07709e-25	8.95248e-24	Parp11	poly (ADP-ribose) polymerase family, member 11 [Source:RGD Symbol;Acc:1561791]	4	160020472	160058729	1	10.3315
ENSRNOG00000022983	247.443	-1.24822	0.120846	-10.329	5.2087e-25	9.17354e-24	Trim17	tripartite motif-containing 17 [Source:RGD Symbol;Acc:69290]	10	45297937	45314837	1	10.329
ENSRNOG00000054669	1130.76	-0.693741	0.0672079	-10.3223	5.58582e-25	9.82597e-24	RGD1305110	similar to KIAA1841 protein [Source:RGD Symbol;Acc:1305110]	14	108305418	108372157	-1	10.3223
ENSRNOG00000006532	20315	0.619694	0.0600378	10.3217	5.61973e-25	9.8738e-24	H3f3b	H3 histone family member 3B [Source:RGD Symbol;Acc:621095]	10	104573664	104575890	-1	10.3217
ENSRNOG00000015239	415.395	0.978187	0.0949367	10.3036	6.78906e-25	1.19141e-23	Ginm1	glycoprotein integral membrane 1 [Source:RGD Symbol;Acc:1309759]	1	1870388	1885981	-1	10.3036
ENSRNOG00000023376	4239.59	0.51153	0.0496552	10.3016	6.9271e-25	1.21418e-23	Riok3	RIO kinase 3 [Source:RGD Symbol;Acc:1310833]	18	3565166	3590739	1	10.3016
ENSRNOG00000010897	1659.47	0.786851	0.0763971	10.2995	7.08329e-25	1.24008e-23	Nek6	NIMA-related kinase 6 [Source:RGD Symbol;Acc:727779]	3	22811927	22888598	1	10.2995
ENSRNOG00000003251	845.83	-0.864614	0.0839666	-10.2971	7.26035e-25	1.26957e-23	B3galt2	Beta-1,3-galactosyltransferase 2 [Source:RGD Symbol;Acc:1586615]	13	60435946	60444957	1	10.2971
ENSRNOG00000011203	3394.58	0.495258	0.0481462	10.2866	8.10254e-25	1.41515e-23	Farp1	FERM, ARH/RhoGEF and pleckstrin domain protein 1 [Source:RGD Symbol;Acc:1305346]	15	106434177	106625837	1	10.2866
ENSRNOG00000021263	803.047	-0.858777	0.0835138	-10.283	8.4027e-25	1.46584e-23	Tmem230	transmembrane protein 230 [Source:RGD Symbol;Acc:1307399]	3	124870869	124879216	-1	10.283
ENSRNOG00000046566	523.983	-1.16633	0.113534	-10.273	9.32661e-25	1.62508e-23	Tub	tubby bipartite transcription factor [Source:RGD Symbol;Acc:3918]	1	173607101	173625550	1	10.273
ENSRNOG00000016833	1745.24	-0.591249	0.0575633	-10.2713	9.49286e-25	1.65209e-23	Ide	insulin degrading enzyme [Source:RGD Symbol;Acc:2861]	1	255914447	256013495	-1	10.2713
ENSRNOG00000020086	1630.98	-0.529468	0.0515638	-10.2682	9.80088e-25	1.70369e-23	Aar2	AAR2 splicing factor homolog [Source:RGD Symbol;Acc:1311066]	3	152626757	152649609	1	10.2682
ENSRNOG00000024245	933.508	0.800853	0.0779991	10.2675	9.87583e-25	1.71469e-23	Zkscan2	zinc finger with KRAB and SCAN domains 2 [Source:RGD Symbol;Acc:1359568]	1	193437614	193459396	-1	10.2675
ENSRNOG00000013451	3189.57	-0.674299	0.0656885	-10.2651	1.01213e-24	1.75524e-23	Drosha	drosha ribonuclease III [Source:RGD Symbol;Acc:1307626]	2	62887267	62999572	1	10.2651
ENSRNOG00000011690	359.145	-1.02618	0.0999743	-10.2644	1.01929e-24	1.76557e-23	Rmdn3	regulator of microtubule dynamics 3 [Source:RGD Symbol;Acc:1308697]	3	110943826	110964452	-1	10.2644
ENSRNOG00000000302	1331.01	0.588674	0.057357	10.2633	1.03095e-24	1.78367e-23	Sesn1	sestrin 1 [Source:RGD Symbol;Acc:1307517]	20	46667121	46758305	1	10.2633
ENSRNOG00000004014	1147.31	-0.759164	0.0739779	-10.262	1.04468e-24	1.8053e-23	Chmp6	charged multivesicular body protein 6 [Source:RGD Symbol;Acc:1565325]	10	109073678	109079348	1	10.262
ENSRNOG00000015857	3055.95	0.67847	0.0661209	10.261	1.05555e-24	1.82194e-23	Ctsa	cathepsin A [Source:RGD Symbol;Acc:1309070]	3	161298962	161304625	1	10.261
ENSRNOG00000003253	3465.6	0.598099	0.0583123	10.2568	1.10284e-24	1.90133e-23	Qdpr	quinoid dihydropteridine reductase [Source:RGD Symbol;Acc:619915]	14	70164650	70178284	1	10.2568
ENSRNOG00000002977	1733.37	-0.504777	0.0492202	-10.2555	1.11829e-24	1.9257e-23	Ttc19	tetratricopeptide repeat domain 19 [Source:RGD Symbol;Acc:1582808]	10	48599321	48627374	1	10.2555
ENSRNOG00000013288	2585.27	-0.501513	0.0489115	-10.2535	1.14161e-24	1.96357e-23	Xpo7	exportin 7 [Source:RGD Symbol;Acc:1310928]	15	52357853	52443055	-1	10.2535
ENSRNOG00000010037	714.212	-1.09079	0.106402	-10.2516	1.16369e-24	1.99921e-23	Epb41	erythrocyte membrane protein band 4.1 [Source:RGD Symbol;Acc:1564762]	5	150084611	150167077	-1	10.2516
ENSRNOG00000002054	1023.03	-0.67144	0.0655244	-10.2472	1.21849e-24	2.09091e-23	Glmn	glomulin, FKBP associated protein [Source:RGD Symbol;Acc:1588600]	14	3204390	3247695	1	10.2472
ENSRNOG00000054272	3191.32	-0.429528	0.0419375	-10.2421	1.28442e-24	2.20148e-23	Dhx57	DExH-box helicase 57 [Source:RGD Symbol;Acc:1310340]	6	2921299	2961510	-1	10.2421
ENSRNOG00000061851	3550.26	0.476446	0.0465203	10.2417	1.28972e-24	2.20799e-23	Foxj3	forkhead box J3 [Source:RGD Symbol;Acc:1311770]	5	138605793	138676962	1	10.2417
ENSRNOG00000001629	3098.21	-0.575509	0.0562201	-10.2367	1.3578e-24	2.32184e-23	Wrb	tryptophan rich basic protein [Source:RGD Symbol;Acc:735104]	11	36497509	36511535	1	10.2367
ENSRNOG00000023455	2274.16	-0.492304	0.0481153	-10.2318	1.42895e-24	2.44067e-23	Pomgnt1	protein O-linked mannose N-acetylglucosaminyltransferase 1 (beta 1,2-) [Source:RGD Symbol;Acc:1359396]	5	135007343	135017218	1	10.2318
ENSRNOG00000029608	685.796	-0.845995	0.0827436	-10.2243	1.54357e-24	2.63338e-23	LOC102551716	sodium/potassium-transporting ATPase subunit beta-1-interacting protein 2-like [Source:RGD Symbol;Acc:7740967]	1	27476375	28159290	1	10.2243
ENSRNOG00000000718	2262.36	0.609646	0.0596418	10.2218	1.58397e-24	2.69917e-23	Cggbp1	CGG triplet repeat binding protein 1 [Source:RGD Symbol;Acc:1308129]	11	1896209	1915587	1	10.2218
ENSRNOG00000061782	3079.02	0.670438	0.0655925	10.2213	1.59257e-24	2.71068e-23	Tspyl2	TSPY-like 2 [Source:RGD Symbol;Acc:1563283]	X	22408118	22413741	-1	10.2213
ENSRNOG00000014981	8540	0.550267	0.0538706	10.2146	1.70566e-24	2.89983e-23	Usp14	ubiquitin specific peptidase 14 [Source:RGD Symbol;Acc:1311825]	18	1178787	1216409	-1	10.2146
ENSRNOG00000021081	2118.47	-0.614972	0.0602274	-10.2108	1.77345e-24	3.01158e-23	Vps72	vacuolar protein sorting 72 homolog [Source:RGD Symbol;Acc:1306121]	2	196277978	196289561	1	10.2108
ENSRNOG00000039559	6707.8	0.467059	0.0457526	10.2084	1.81924e-24	3.08578e-23	Fam219a	family with sequence similarity 219, member A [Source:RGD Symbol;Acc:1588668]	5	57897368	57947183	-1	10.2084
ENSRNOG00000021067	308.779	-1.16998	0.11462	-10.2074	1.83645e-24	3.11139e-23	Fxyd7	FXYD domain-containing ion transport regulator 7 [Source:RGD Symbol;Acc:620830]	1	89474601	89483988	-1	10.2074
ENSRNOG00000010711	3205.82	0.594355	0.0582466	10.2041	1.90032e-24	3.21589e-23	Dicer1	dicer 1 ribonuclease III [Source:RGD Symbol;Acc:1309381]	6	128388053	128434183	-1	10.2041
ENSRNOG00000001050	2515.88	0.456587	0.0447571	10.2014	1.95337e-24	3.30187e-23	Eif2ak1	eukaryotic translation initiation factor 2 alpha kinase 1 [Source:RGD Symbol;Acc:70883]	12	12748785	12782146	-1	10.2014
ENSRNOG00000009773	1641.1	-0.600093	0.0588364	-10.1994	1.9958e-24	3.36972e-23	Elovl4	ELOVL fatty acid elongase 4 [Source:RGD Symbol;Acc:1305630]	8	91310630	91338843	-1	10.1994
ENSRNOG00000055608	629.787	-0.885499	0.0869261	-10.1868	2.27132e-24	3.83051e-23	LOC102548695	zinc finger protein 45-like [Source:RGD Symbol;Acc:7529325]	1	81159107	81163689	-1	10.1868
ENSRNOG00000007686	10172.9	0.399446	0.0392127	10.1867	2.27435e-24	3.83122e-23	Sept3	septin 3 [Source:RGD Symbol;Acc:621745]	7	123510804	123526542	1	10.1867
ENSRNOG00000027557	617.101	-0.933546	0.0916536	-10.1856	2.29948e-24	3.86912e-23	Klf14	Kruppel-like factor 14 [Source:RGD Symbol;Acc:1306012]	4	58247876	58250798	-1	10.1856
ENSRNOG00000007881	606.324	-0.827594	0.0812867	-10.1812	2.40644e-24	4.04447e-23	Mtmr14	myotubularin related protein 14 [Source:RGD Symbol;Acc:1304842]	4	145195070	145238097	1	10.1812
ENSRNOG00000033700	629.171	0.873681	0.0858555	10.1762	2.53305e-24	4.25241e-23	Wbscr22	Williams Beuren syndrome chromosome region 22 [Source:RGD Symbol;Acc:1589742]	12	24669449	24680818	1	10.1762
ENSRNOG00000049982	312.958	-1.0242	0.100679	-10.173	2.61777e-24	4.38962e-23	Pex26	peroxisomal biogenesis factor 26 [Source:RGD Symbol;Acc:1584998]	4	153747947	153760442	1	10.173
ENSRNOG00000052002	263.54	-1.2579	0.123902	-10.1524	3.23393e-24	5.41665e-23	AABR07010468.1		2	136903813	136992193	-1	10.1524
ENSRNOG00000014117	416.627	-1.50334	0.148235	-10.1417	3.6092e-24	6.03832e-23	Hmox1	heme oxygenase 1 [Source:RGD Symbol;Acc:2806]	19	14508616	14515456	1	10.1417
ENSRNOG00000017243	2332.24	0.577726	0.057036	10.1291	4.10214e-24	6.85523e-23	Bnip3	BCL2 interacting protein 3 [Source:RGD Symbol;Acc:620800]	1	211248098	211265282	-1	10.1291
ENSRNOG00000018158	1963.24	0.542575	0.0536382	10.1155	4.71812e-24	7.87567e-23	Tmem181	transmembrane protein 181 [Source:RGD Symbol;Acc:1566403]	1	47162394	47202549	1	10.1155
ENSRNOG00000004281	485.61	-1.06432	0.105225	-10.1147	4.75318e-24	7.9252e-23	Cobl	cordon-bleu WH2 repeat protein [Source:RGD Symbol;Acc:1312002]	14	92342957	92577936	-1	10.1147
ENSRNOG00000003402	2773.38	0.454309	0.0449329	10.1108	4.94598e-24	8.23732e-23	Stx6	syntaxin 6 [Source:RGD Symbol;Acc:61915]	13	72804218	72852967	1	10.1108
ENSRNOG00000008015	4029.87	-0.524995	0.051937	-10.1083	5.07536e-24	8.44324e-23	Fos	FBJ osteosarcoma oncogene [Source:RGD Symbol;Acc:2626]	6	109300433	109303299	1	10.1083
ENSRNOG00000005286	387.269	1.05645	0.104515	10.1081	5.08775e-24	8.45429e-23	Coch	cochlin [Source:RGD Symbol;Acc:1308536]	6	72359791	72373695	1	10.1081
ENSRNOG00000032027	536.726	-0.846997	0.0838064	-10.1066	5.16522e-24	8.57334e-23	Tmem42	transmembrane protein 42 [Source:RGD Symbol;Acc:1307118]	8	132105443	132108462	1	10.1066
ENSRNOG00000021338	20688.4	0.471961	0.0467107	10.1039	5.3077e-24	8.7999e-23	Tmem132a	transmembrane protein 132A [Source:RGD Symbol;Acc:727936]	1	226912612	226924244	-1	10.1039
ENSRNOG00000017408	1330.51	0.642234	0.0635928	10.0992	5.57187e-24	9.22747e-23	Fam160a2	family with sequence similarity 160, member A2 [Source:RGD Symbol;Acc:1359585]	1	170212817	170238890	-1	10.0992
ENSRNOG00000031997	1025.48	0.808459	0.0800653	10.0975	5.66734e-24	9.37501e-23	Ttll7	tubulin tyrosine ligase like 7 [Source:RGD Symbol;Acc:1566117]	2	252771017	252850495	1	10.0975
ENSRNOG00000013581	1234.85	-0.76968	0.076252	-10.0939	5.87859e-24	9.71354e-23	Extl3	exostosin-like glycosyltransferase 3 [Source:RGD Symbol;Acc:62065]	15	48422492	48445592	-1	10.0939
ENSRNOG00000010117	13501.8	0.425183	0.0421262	10.0931	5.92822e-24	9.78456e-23	Eif3a	eukaryotic translation initiation factor 3, subunit A [Source:RGD Symbol;Acc:1307269]	1	282139823	282170017	-1	10.0931
ENSRNOG00000015085	1185.43	0.648208	0.0642579	10.0876	6.26819e-24	1.03341e-22	Dmpk	dystrophia myotonica-protein kinase [Source:RGD Symbol;Acc:1309825]	1	79989019	79999364	1	10.0876
ENSRNOG00000027193	1410.09	-0.621998	0.0617194	-10.0778	6.92402e-24	1.14025e-22	Ppp1r26	protein phosphatase 1, regulatory subunit 26 [Source:RGD Symbol;Acc:1595050]	3	7035169	7038421	1	10.0778
ENSRNOG00000018105	3059.89	-0.490733	0.0486983	-10.077	6.98268e-24	1.14863e-22	Thtpa	thiamine triphosphatase [Source:RGD Symbol;Acc:727917]	15	33755478	33759115	1	10.077
ENSRNOG00000000095	747.506	-0.678408	0.0673318	-10.0756	7.08228e-24	1.16371e-22	Gpr89b	G protein-coupled receptor 89B [Source:RGD Symbol;Acc:1304837]	2	198999946	199038702	-1	10.0756
ENSRNOG00000005877	9417.84	0.438993	0.043575	10.0744	7.16845e-24	1.17655e-22	Lrpprc	leucine-rich pentatricopeptide repeat containing [Source:RGD Symbol;Acc:1306575]	6	7984019	8066868	-1	10.0744
ENSRNOG00000051420	831.227	-0.696472	0.0691865	-10.0666	7.76232e-24	1.27261e-22	Cables2	Cdk5 and Abl enzyme substrate 2 [Source:RGD Symbol;Acc:1310089]	3	175631881	175644988	-1	10.0666
ENSRNOG00000019298	1468.73	-0.701214	0.0696966	-10.061	8.21967e-24	1.34608e-22	Dctn4	dynactin subunit 4 [Source:RGD Symbol;Acc:71023]	18	55797198	55822036	1	10.061
ENSRNOG00000019400	6235.17	0.497901	0.0495649	10.0454	9.62253e-24	1.57407e-22	Dag1	dystroglycan 1 [Source:RGD Symbol;Acc:621890]	8	116980497	116993193	-1	10.0454
ENSRNOG00000039871	488.922	-0.910598	0.0906524	-10.0449	9.66981e-24	1.58005e-22	RGD1306063	similar to HT021 [Source:RGD Symbol;Acc:1306063]	15	12872408	12889108	-1	10.0449
ENSRNOG00000002369	3756.1	-0.525474	0.0523701	-10.0339	1.0821e-23	1.76618e-22	Rgs8	regulator of G-protein signaling 8 [Source:RGD Symbol;Acc:3571]	13	71086745	71141075	1	10.0339
ENSRNOG00000023509	3926.48	0.451964	0.0450769	10.0265	1.16544e-23	1.9001e-22	Irs2	insulin receptor substrate 2 [Source:RGD Symbol;Acc:69316]	16	83824430	83848684	1	10.0265
ENSRNOG00000058586	2987.98	-0.59293	0.0591528	-10.0237	1.19924e-23	1.95304e-22	Tyro3	TYRO3 protein tyrosine kinase [Source:RGD Symbol;Acc:3923]	3	111597102	111616142	1	10.0237
ENSRNOG00000036698	3217.42	0.435148	0.0434247	10.0208	1.23562e-23	2.01006e-22	Nploc4	NPL4 homolog, ubiquitin recognition factor [Source:RGD Symbol;Acc:620794]	10	109552649	109610030	-1	10.0208
ENSRNOG00000021202	50867.4	0.449356	0.0448711	10.0144	1.31779e-23	2.14138e-22	Rtn3	reticulon 3 [Source:RGD Symbol;Acc:620988]	1	222677365	222734241	-1	10.0144
ENSRNOG00000009949	1275.01	-0.570125	0.056946	-10.0117	1.35453e-23	2.19865e-22	Pcdh18	protocadherin 18 [Source:RGD Symbol;Acc:1305870]	2	138819960	138833933	-1	10.0117
ENSRNOG00000052758	20997.6	0.493967	0.0493646	10.0065	1.42694e-23	2.31362e-22	Fam49a	family with sequence similarity 49, member A [Source:RGD Symbol;Acc:1305961]	6	37555182	37665064	1	10.0065
ENSRNOG00000014096	518.251	0.841989	0.0842295	9.99637	1.5808e-23	2.56026e-22	Nr3c1	nuclear receptor subfamily 3, group C, member 1 [Source:RGD Symbol;Acc:2741]	18	31728373	31749647	-1	9.99637
ENSRNOG00000002303	154.486	1.63816	0.163949	9.99189	1.65398e-23	2.67584e-22	Kcnj12	potassium voltage-gated channel subfamily J member 12 [Source:RGD Symbol;Acc:621660]	10	47281786	47341411	1	9.99189
ENSRNOG00000012004	1075.35	-0.603665	0.0604535	-9.9856	1.76229e-23	2.84795e-22	Ubap1	ubiquitin-associated protein 1 [Source:RGD Symbol;Acc:1305186]	5	57738321	57778723	1	9.9856
ENSRNOG00000005176	4492.13	0.574106	0.0575221	9.98061	1.85324e-23	2.98834e-22	Map7d2	MAP7 domain containing 2 [Source:RGD Symbol;Acc:1564852]	X	38397261	38468360	-1	9.98061
ENSRNOG00000009198	33667.1	0.293367	0.0293934	9.98071	1.85144e-23	2.98834e-22	Rab6b	RAB6B, member RAS oncogene family [Source:RGD Symbol;Acc:1309958]	8	111600532	111668808	1	9.98071
ENSRNOG00000028624	589.479	1.38793	0.139116	9.97674	1.92698e-23	3.10385e-22	Kif26b	kinesin family member 26B [Source:RGD Symbol;Acc:1560022]	13	96775357	97173469	-1	9.97674
ENSRNOG00000017469	159.15	1.64888	0.165393	9.96944	2.07388e-23	3.33682e-22	Anxa1	annexin A1 [Source:RGD Symbol;Acc:2118]	1	237893966	237910012	-1	9.96944
ENSRNOG00000018646	555.906	0.950285	0.0953373	9.96761	2.11254e-23	3.39531e-22	Hbegf	heparin-binding EGF-like growth factor [Source:RGD Symbol;Acc:2526]	18	29329764	29340403	-1	9.96761
ENSRNOG00000005298	803.731	-0.632378	0.0634723	-9.96305	2.21168e-23	3.55076e-22	Zfp513	zinc finger protein 513 [Source:RGD Symbol;Acc:1310456]	6	26537707	26541048	1	9.96305
ENSRNOG00000048849	687.253	0.764785	0.0768142	9.95629	2.36723e-23	3.79634e-22	Pdss1	decaprenyl diphosphate synthase subunit 1 [Source:RGD Symbol;Acc:2319976]	17	90033539	90071408	-1	9.95629
ENSRNOG00000053468	14799.2	0.64458	0.0647659	9.95247	2.46e-23	3.94083e-22	Tuba1b	tubulin, alpha 1B [Source:RGD Symbol;Acc:1565476]	7	140614752	140617721	-1	9.95247
ENSRNOG00000013712	594.102	-0.777834	0.0782067	-9.94588	2.6283e-23	4.20586e-22	Tex261	testis expressed 261 [Source:RGD Symbol;Acc:1305851]	4	115448708	115453659	-1	9.94588
ENSRNOG00000023688	478.015	-1.03327	0.103916	-9.9434	2.69461e-23	4.30727e-22	Drd1	dopamine receptor D1 [Source:RGD Symbol;Acc:2518]	17	11101306	11103541	1	9.9434
ENSRNOG00000016768	591.957	0.819919	0.0825027	9.93809	2.84236e-23	4.53852e-22	Oprl1	opioid related nociceptin receptor 1 [Source:RGD Symbol;Acc:68438]	3	177225737	177231663	1	9.93809
ENSRNOG00000016502	1160.91	-0.618319	0.0622328	-9.93558	2.91476e-23	4.64907e-22	Dscaml1	DS cell adhesion molecule-like 1 [Source:RGD Symbol;Acc:1304887]	8	49737798	50055560	1	9.93558
ENSRNOG00000004888	809.458	-0.840155	0.0846111	-9.9296	3.09484e-23	4.93095e-22	Spred2	sprouty-related, EVH1 domain containing 2 [Source:RGD Symbol;Acc:1309304]	14	104191517	104290456	1	9.9296
ENSRNOG00000048870	2327.59	0.563261	0.0567305	9.92871	3.12272e-23	4.96999e-22	St6galnac4	ST6 N-acetylgalactosaminide alpha-2,6-sialyltransferase 4 [Source:RGD Symbol;Acc:1303005]	3	11607225	11619593	1	9.92871
ENSRNOG00000052273	283.214	-1.31878	0.132834	-9.92801	3.14475e-23	4.99964e-22	RGD1305713	similar to RIKEN cDNA 3110040N11 [Source:RGD Symbol;Acc:1305713]	1	143601014	143607170	-1	9.92801
ENSRNOG00000001726	583.329	-1.12308	0.113151	-9.92545	3.22641e-23	5.12392e-22	Tmem44	transmembrane protein 44 [Source:RGD Symbol;Acc:1563737]	11	73738433	73774190	1	9.92545
ENSRNOG00000010975	6298.35	0.375417	0.0378381	9.92166	3.35143e-23	5.31674e-22	Adnp	activity-dependent neuroprotector homeobox [Source:RGD Symbol;Acc:71030]	3	164937198	164964702	-1	9.92166
ENSRNOG00000001037	325.222	-0.954542	0.0963071	-9.91144	3.71257e-23	5.88331e-22	Gpalpp1	GPALPP motifs containing 1 [Source:RGD Symbol;Acc:1307254]	15	58153275	58171049	-1	9.91144
ENSRNOG00000013013	1714.76	0.550312	0.0555319	9.90985	3.7722e-23	5.97137e-22	Tle3	transducin-like enhancer of split 3 [Source:RGD Symbol;Acc:620292]	8	66296883	66342176	1	9.90985
ENSRNOG00000002763	2118.52	-0.575736	0.0581055	-9.90846	3.82501e-23	6.04845e-22	Ulk2	unc-51 like autophagy activating kinase 2 [Source:RGD Symbol;Acc:1310181]	10	48050803	48129377	-1	9.90846
ENSRNOG00000049681	8909.7	0.471995	0.0476682	9.90167	4.09388e-23	6.46665e-22	Mapre2	microtubule-associated protein, RP/EB family, member 2 [Source:RGD Symbol;Acc:1590736]	18	15738809	15780285	1	9.90167
ENSRNOG00000017951	2150.94	0.490822	0.0496318	9.88925	4.63492e-23	7.31342e-22	Ranbp9	RAN binding protein 9 [Source:RGD Symbol;Acc:1561940]	17	24021736	24103515	-1	9.88925
ENSRNOG00000020710	2389.47	0.491711	0.0497228	9.88904	4.64452e-23	7.32072e-22	Raver1	ribonucleoprotein, PTB-binding 1 [Source:RGD Symbol;Acc:1359190]	8	22092094	22111863	-1	9.88904
ENSRNOG00000029152	452.437	0.956733	0.0967861	9.88503	4.83427e-23	7.61165e-22	Tmem69	transmembrane protein 69 [Source:RGD Symbol;Acc:1561569]	5	135394016	135397591	-1	9.88503
ENSRNOG00000038766	503.566	1.18323	0.119722	9.88315	4.92612e-23	7.74797e-22	LOC103694328	alanine and glycine-rich protein-like [Source:RGD Symbol;Acc:9319286]	19	41932221	41934611	1	9.88315
ENSRNOG00000037227	333.424	-1.06534	0.10781	-9.88162	5.00173e-23	7.85849e-22	Yes1	YES proto-oncogene 1, Src family tyrosine kinase [Source:RGD Symbol;Acc:3977]	9	121802673	121902678	1	9.88162
ENSRNOG00000019934	3620.06	0.561591	0.0568335	9.88133	5.01618e-23	7.87278e-22	Paip2	poly(A) binding protein interacting protein 2 [Source:RGD Symbol;Acc:1359176]	18	28409955	28415910	1	9.88133
ENSRNOG00000005923	2159.72	0.449211	0.0454633	9.88074	5.04602e-23	7.91116e-22	Mtmr2	myotubularin related protein 2 [Source:RGD Symbol;Acc:1311865]	8	12284528	12333316	1	9.88074
ENSRNOG00000009863	540.955	-0.781327	0.0790818	-9.87998	5.08423e-23	7.96258e-22	Prrt3	proline-rich transmembrane protein 3 [Source:RGD Symbol;Acc:1562419]	4	145450861	145454834	-1	9.87998
ENSRNOG00000046227	2953.57	0.631951	0.0639747	9.87813	5.17918e-23	8.10266e-22	Tprg1l	tumor protein p63 regulated 1-like [Source:RGD Symbol;Acc:1590079]	5	171456302	171459488	-1	9.87813
ENSRNOG00000051029	94.6687	-1.9657	0.199115	-9.87215	5.49744e-23	8.59143e-22	Rn50_10_0700.4		10	70330899	70331621	1	9.87215
ENSRNOG00000001492	1625.7	-0.610905	0.0619206	-9.86595	5.8481e-23	9.12974e-22	Slc8a2	solute carrier family 8 member A2 [Source:RGD Symbol;Acc:620194]	1	78025995	78060111	1	9.86595
ENSRNOG00000006684	463.313	-1.02964	0.104367	-9.86553	5.87216e-23	9.15758e-22	Zfp317	zinc finger protein 317 [Source:RGD Symbol;Acc:1565419]	8	19886382	19903742	1	9.86553
ENSRNOG00000006231	4033.47	0.470007	0.0476781	9.85792	6.33498e-23	9.86888e-22	Ptpro	protein tyrosine phosphatase, receptor type, O [Source:RGD Symbol;Acc:62068]	4	171250818	171461677	1	9.85792
ENSRNOG00000020596	620.965	-0.812367	0.082431	-9.85511	6.51457e-23	1.01379e-21	Atp5sl	ATP5S-like [Source:RGD Symbol;Acc:1549698]	1	82413037	82419131	1	9.85511
ENSRNOG00000002152	2901.44	0.535122	0.0543287	9.84973	6.87311e-23	1.06846e-21	Dcun1d4	defective in cullin neddylation 1 domain containing 4 [Source:RGD Symbol;Acc:1310422]	14	37210721	37294472	-1	9.84973
ENSRNOG00000009771	807.596	-0.769126	0.0780872	-9.84959	6.88261e-23	1.0688e-21	Cdh10	cadherin 10 [Source:RGD Symbol;Acc:619741]	2	69415057	69637524	1	9.84959
ENSRNOG00000052376	2029.29	0.500717	0.0508579	9.8454	7.17531e-23	1.11308e-21	Bend6	BEN domain containing 6 [Source:RGD Symbol;Acc:1310392]	9	38297322	38351024	1	9.8454
ENSRNOG00000016695	520.173	1.18763	0.120655	9.84321	7.33355e-23	1.13643e-21	Mmp2	matrix metallopeptidase 2 [Source:RGD Symbol;Acc:621316]	19	15542765	15570611	-1	9.84321
ENSRNOG00000016692	187.557	-1.34046	0.136294	-9.83506	7.95168e-23	1.23092e-21	Hsdl2	hydroxysteroid dehydrogenase like 2 [Source:RGD Symbol;Acc:1305387]	5	76812931	76848101	1	9.83506
ENSRNOG00000003537	107.193	-2.04306	0.20786	-9.829	8.44562e-23	1.30601e-21	Spta1	spectrin, alpha, erythrocytic 1 [Source:RGD Symbol;Acc:1305194]	13	92264231	92340083	1	9.829
ENSRNOG00000018198	2823.62	0.52418	0.0533684	9.82192	9.06016e-23	1.39957e-21	Dapk1	death associated protein kinase 1 [Source:RGD Symbol;Acc:1311629]	17	4297224	4454778	-1	9.82192
ENSRNOG00000028512	394.46	-0.951016	0.0968466	-9.81981	9.25177e-23	1.42767e-21	Ilvbl	ilvB acetolactate synthase like [Source:RGD Symbol;Acc:1307988]	7	14044586	14054639	-1	9.81981
ENSRNOG00000001525	1133.91	0.636369	0.0648153	9.81819	9.40172e-23	1.44928e-21	Igsf11	immunoglobulin superfamily, member 11 [Source:RGD Symbol;Acc:1308758]	11	64286694	64421248	-1	9.81819
ENSRNOG00000013057	850.482	0.777333	0.0791927	9.81571	9.63592e-23	1.48383e-21	Prc1	protein regulator of cytokinesis 1 [Source:RGD Symbol;Acc:1311754]	1	142087208	142108746	1	9.81571
ENSRNOG00000025296	1426.17	-0.70937	0.0722903	-9.81281	9.91713e-23	1.52554e-21	Lrrc8a	leucine rich repeat containing 8 family, member A [Source:RGD Symbol;Acc:1311690]	3	8802852	8828533	1	9.81281
ENSRNOG00000030034	1280.16	-1.1281	0.115008	-9.80887	1.03122e-22	1.58465e-21	Sox11	SRY box 11 [Source:RGD Symbol;Acc:69351]	6	46629974	46631983	-1	9.80887
ENSRNOG00000004342	222.972	1.18032	0.120347	9.80765	1.04374e-22	1.60221e-21	Ahr	aryl hydrocarbon receptor [Source:RGD Symbol;Acc:2074]	6	54963990	55001464	-1	9.80765
ENSRNOG00000033663	495.084	0.845188	0.0862567	9.79852	1.14252e-22	1.75203e-21	P4ha2	prolyl 4-hydroxylase subunit alpha 2 [Source:RGD Symbol;Acc:1309673]	10	39435227	39464188	1	9.79852
ENSRNOG00000043094	26445.1	0.384137	0.0392167	9.79522	1.18041e-22	1.80823e-21	Oxct1	3-oxoacid CoA transferase 1 [Source:RGD Symbol;Acc:1584008]	2	53859737	54007756	1	9.79522
ENSRNOG00000002092	414.46	-1.23154	0.12578	-9.79124	1.22777e-22	1.87883e-21	Hunk	hormonally upregulated Neu-associated kinase [Source:RGD Symbol;Acc:1565091]	11	30550141	30663465	1	9.79124
ENSRNOG00000008016	1877.39	0.576675	0.0589583	9.78107	1.35774e-22	2.07556e-21	Ckap4	cytoskeleton-associated protein 4 [Source:RGD Symbol;Acc:1311989]	7	24939498	24947595	1	9.78107
ENSRNOG00000019273	1658.91	0.542991	0.0555236	9.77946	1.37942e-22	2.10651e-21	Capn7	calpain 7 [Source:RGD Symbol;Acc:1304855]	16	7435634	7471807	1	9.77946
ENSRNOG00000005437	317.582	-1.15769	0.118414	-9.77662	1.41865e-22	2.16418e-21	Rida	reactive intermediate imine deaminase A homolog [Source:RGD Symbol;Acc:70940]	7	73256508	73270308	-1	9.77662
ENSRNOG00000002339	4785.09	-0.419201	0.042907	-9.76999	1.51466e-22	2.30826e-21	Mark1	microtubule affinity regulating kinase 1 [Source:RGD Symbol;Acc:619882]	13	102808253	102942863	-1	9.76999
ENSRNOG00000017354	1476	0.554714	0.0567851	9.76866	1.53473e-22	2.33641e-21	Zyx	zyxin [Source:RGD Symbol;Acc:620698]	4	71740532	71749386	1	9.76866
ENSRNOG00000048898	1546.53	-0.859264	0.0880047	-9.76384	1.60943e-22	2.4476e-21	Wasf3	WAS protein family, member 3 [Source:RGD Symbol;Acc:1592807]	12	10298555	10391270	-1	9.76384
ENSRNOG00000020248	14934.3	-0.297834	0.0305438	-9.75104	1.82586e-22	2.77387e-21	Ina	internexin neuronal intermediate filament protein, alpha [Source:RGD Symbol;Acc:2911]	1	266781617	266794431	1	9.75104
ENSRNOG00000017510	2901.13	0.951893	0.0976926	9.74376	1.96167e-22	2.97712e-21	Mfge8	milk fat globule-EGF factor 8 protein [Source:RGD Symbol;Acc:3083]	1	140845465	140860894	-1	9.74376
ENSRNOG00000053875	2787.73	-0.522613	0.0536388	-9.74319	1.97265e-22	2.99069e-21	Nacad	NAC alpha domain containing [Source:RGD Symbol;Acc:1559824]	14	86860608	86868598	-1	9.74319
ENSRNOG00000020425	2155.45	0.544198	0.0558648	9.74134	2.00889e-22	3.04251e-21	Stim1	stromal interaction molecule 1 [Source:RGD Symbol;Acc:1306831]	1	167373678	167533420	1	9.74134
ENSRNOG00000014405	1241.19	0.720074	0.0739713	9.7345	2.14871e-22	3.25092e-21	Aprt	adenine phosphoribosyl transferase [Source:RGD Symbol;Acc:1307758]	19	55387288	55389256	-1	9.7345
ENSRNOG00000007514	1859.75	0.519796	0.0534062	9.73288	2.18322e-22	3.29974e-21	Sox12	SRY box 12 [Source:RGD Symbol;Acc:1586313]	3	147864374	147865393	-1	9.73288
ENSRNOG00000014520	1959.73	0.683504	0.0702355	9.7316	2.21086e-22	3.33809e-21	Ing1	inhibitor of growth family, member 1 [Source:RGD Symbol;Acc:1306330]	16	83276273	83278119	-1	9.7316
ENSRNOG00000005667	10874.9	0.407182	0.041843	9.73119	2.21986e-22	3.34823e-21	Astn1	astrotactin 1 [Source:RGD Symbol;Acc:727799]	13	76055410	76370674	1	9.73119
ENSRNOG00000014872	476.083	0.808707	0.08313	9.72822	2.28556e-22	3.44379e-21	Sec24d	SEC24 homolog D, COPII coat complex component [Source:RGD Symbol;Acc:1311720]	2	227455722	227562319	1	9.72822
ENSRNOG00000009000	1474.86	-0.625677	0.0643168	-9.72805	2.2893e-22	3.44589e-21	Foxj2	forkhead box J2 [Source:RGD Symbol;Acc:1565101]	4	155653718	155679793	1	9.72805
ENSRNOG00000000917	190.721	-1.33582	0.137611	-9.70727	2.80758e-22	4.2217e-21	Nupr2	nuclear protein 2, transcriptional regulator [Source:RGD Symbol;Acc:1560258]	12	30303725	30304036	-1	9.70727
ENSRNOG00000015278	917.925	0.780712	0.0804324	9.70644	2.83043e-22	4.25171e-21	Myl12a	myosin light chain 12A [Source:RGD Symbol;Acc:1309537]	9	119325283	119332967	-1	9.70644
ENSRNOG00000018413	190.573	-1.49508	0.15408	-9.70331	2.91868e-22	4.37981e-21	Per3	period circadian clock 3 [Source:RGD Symbol;Acc:621581]	5	168086998	168123395	-1	9.70331
ENSRNOG00000027278	269.403	-1.02773	0.105919	-9.70293	2.92954e-22	4.38715e-21	Pramef8	PRAME family member 8 [Source:RGD Symbol;Acc:1564061]	5	162183327	162199050	1	9.70293
ENSRNOG00000000804	1173.97	0.704733	0.0726306	9.70298	2.9281e-22	4.38715e-21	Mrps18b	mitochondrial ribosomal protein S18B [Source:RGD Symbol;Acc:1302998]	20	3344870	3350927	1	9.70298
ENSRNOG00000004962	737.966	-0.73481	0.0757611	-9.69904	3.04349e-22	4.55317e-21	Prdm4	PR/SET domain 4 [Source:RGD Symbol;Acc:619929]	7	23960378	23985525	1	9.69904
ENSRNOG00000017434	1896.07	0.556114	0.0573488	9.69704	3.10371e-22	4.63853e-21	Mgat3	mannosyl (beta-1,4-)-glycoprotein beta-1,4-N-acetylglucosaminyltransferase [Source:RGD Symbol;Acc:3084]	7	121408829	121435022	1	9.69704
ENSRNOG00000013934	945.588	0.691395	0.0713277	9.69322	3.22192e-22	4.8103e-21	St5	suppression of tumorigenicity 5 [Source:RGD Symbol;Acc:1308995]	1	174137120	174289647	-1	9.69322
ENSRNOG00000016551	675.839	1.15515	0.119298	9.68285	3.56646e-22	5.3193e-21	Bcl2l11	BCL2 like 11 [Source:RGD Symbol;Acc:628774]	3	120726906	120764192	1	9.68285
ENSRNOG00000010417	247.78	-1.59842	0.165201	-9.67562	3.8275e-22	5.70286e-21	Nol4l	nucleolar protein 4-like [Source:RGD Symbol;Acc:1563510]	3	148909826	148932878	-1	9.67562
ENSRNOG00000001374	1341.12	-0.615365	0.0636342	-9.67035	4.03007e-22	5.9986e-21	Rasal1	RAS protein activator like 1 (GAP1 like) [Source:RGD Symbol;Acc:1311820]	12	41416218	41448668	-1	9.67035
ENSRNOG00000007882	710.775	0.768881	0.0795354	9.66717	4.15735e-22	6.18179e-21	Ablim2	actin binding LIM protein family, member 2 [Source:RGD Symbol;Acc:1303094]	14	80045078	80169472	-1	9.66717
ENSRNOG00000000521	1767.19	0.718199	0.0743084	9.66511	4.24151e-22	6.30057e-21	Cdkn1a	cyclin-dependent kinase inhibitor 1A [Source:RGD Symbol;Acc:69328]	20	6351458	6358864	1	9.66511
ENSRNOG00000003424	1122.12	0.633032	0.0655063	9.66367	4.3015e-22	6.38324e-21	Elac2	elaC ribonuclease Z 2 [Source:RGD Symbol;Acc:628882]	10	51478378	51501165	1	9.66367
ENSRNOG00000011489	3548.22	-0.576891	0.0597154	-9.66068	4.42908e-22	6.56593e-21	R3hdm4	R3H domain containing 4 [Source:RGD Symbol;Acc:1307067]	7	12611468	12618586	1	9.66068
ENSRNOG00000013167	1366.11	0.790909	0.0818718	9.66034	4.44368e-22	6.58094e-21	Hmgb2l1	high mobility group box 2-like 1 [Source:RGD Symbol;Acc:1564519]	16	36077617	36080191	-1	9.66034
ENSRNOG00000005257	5950.67	0.484003	0.0501044	9.6599	4.46306e-22	6.603e-21	Prkaca	protein kinase cAMP-activated catalytic subunit alpha [Source:RGD Symbol;Acc:3389]	19	25095089	25118860	1	9.6599
ENSRNOG00000017882	924.708	0.779611	0.0807966	9.64906	4.96084e-22	7.33207e-21	Camk1d	calcium/calmodulin-dependent protein kinase ID [Source:RGD Symbol;Acc:1560691]	17	76532611	76938956	1	9.64906
ENSRNOG00000011624	3542.44	0.902397	0.0935911	9.64192	5.31856e-22	7.85288e-21	Kcnq2	potassium voltage-gated channel subfamily Q member 2 [Source:RGD Symbol;Acc:621504]	3	176589906	176644951	-1	9.64192
ENSRNOG00000019754	563.313	-0.751392	0.0779961	-9.63372	5.76074e-22	8.49724e-21	Gdap2	ganglioside-induced differentiation-associated-protein 2 [Source:RGD Symbol;Acc:1306050]	2	202470487	202526849	1	9.63372
ENSRNOG00000007326	6194.58	0.424457	0.0440744	9.63046	5.946e-22	8.76171e-21	Prepl	prolyl endopeptidase-like [Source:RGD Symbol;Acc:1310143]	6	8318979	8346197	-1	9.63046
ENSRNOG00000016257	6816.5	0.670202	0.0695999	9.62936	6.01041e-22	8.84775e-21	Cotl1	coactosin-like F-actin binding protein 1 [Source:RGD Symbol;Acc:1305498]	19	52465087	52499433	-1	9.62936
ENSRNOG00000009248	1515.61	0.570185	0.0592441	9.62434	6.31122e-22	9.28129e-21	Pnrc2	proline-rich nuclear receptor coactivator 2 [Source:RGD Symbol;Acc:1642418]	5	154218852	154223536	-1	9.62434
ENSRNOG00000005228	2186.53	-0.61116	0.0635073	-9.62346	6.36537e-22	9.35156e-21	Gnptab	N-acetylglucosamine-1-phosphate transferase, alpha and beta subunits [Source:RGD Symbol;Acc:1564821]	7	28956512	29022868	1	9.62346
ENSRNOG00000010861	3834.35	-0.391373	0.0407309	-9.60875	7.34355e-22	1.07779e-20	Atad1	ATPase family, AAA domain containing 1 [Source:RGD Symbol;Acc:1308570]	1	251235508	251387002	-1	9.60875
ENSRNOG00000001707	961.263	0.725624	0.0755182	9.60859	7.35487e-22	1.07837e-20	Vwa5b2	von Willebrand factor A domain containing 5B2 [Source:RGD Symbol;Acc:1564491]	11	83992076	84008946	-1	9.60859
ENSRNOG00000010389	4121.64	0.709775	0.0739041	9.604	7.69012e-22	1.1264e-20	Ndrg2	NDRG family member 2 [Source:RGD Symbol;Acc:621874]	15	28305821	28314459	-1	9.604
ENSRNOG00000001056	842.467	-0.706204	0.0735708	-9.59896	8.07528e-22	1.18164e-20	Snapc2	small nuclear RNA activating complex, polypeptide 2 [Source:RGD Symbol;Acc:1304589]	12	2537275	2540668	-1	9.59896
ENSRNOG00000018322	5516.02	0.395072	0.0411591	9.59865	8.10022e-22	1.18411e-20	Picalm	phosphatidylinositol binding clathrin assembly protein [Source:RGD Symbol;Acc:621054]	1	154377247	154458425	1	9.59865
ENSRNOG00000001767	563.28	-1.15382	0.120224	-9.59724	8.21117e-22	1.19914e-20	RGD1562339	RGD1562339 [Source:RGD Symbol;Acc:1562339]	11	83048636	83094372	1	9.59724
ENSRNOG00000007981	3344.5	0.399754	0.0416617	9.59524	8.37211e-22	1.22143e-20	Klhl23	kelch-like family member 23 [Source:RGD Symbol;Acc:1307166]	3	56056925	56070614	1	9.59524
ENSRNOG00000025545	577.032	-0.81227	0.0846788	-9.59236	8.60906e-22	1.25476e-20	Tvp23a	trans-golgi network vesicle protein 23A [Source:RGD Symbol;Acc:1566405]	10	5300384	5334262	1	9.59236
ENSRNOG00000058522	1127.21	0.636857	0.0663985	9.59144	8.6868e-22	1.26483e-20	Fam214a	family with sequence similarity 214, member A [Source:RGD Symbol;Acc:1310552]	8	81863619	81941536	1	9.59144
ENSRNOG00000022523	1898.06	0.555215	0.0579052	9.58835	8.95044e-22	1.30193e-20	Fkbp5	FK506 binding protein 5 [Source:RGD Symbol;Acc:1309155]	20	7976713	8019020	-1	9.58835
ENSRNOG00000016281	2543.27	0.719592	0.0750881	9.58331	9.39877e-22	1.36579e-20	Col4a1	collagen type IV alpha 1 chain [Source:RGD Symbol;Acc:1307148]	16	83522162	83632153	1	9.58331
ENSRNOG00000042690	601.876	0.862779	0.0900381	9.58238	9.48383e-22	1.37679e-20	Zmat4	zinc finger, matrin type 4 [Source:RGD Symbol;Acc:1584398]	16	72762562	73152921	-1	9.58238
ENSRNOG00000014155	449.529	-1.03339	0.10791	-9.57636	1.00529e-21	1.45751e-20	Spg20	spastic paraplegia 20 (Troyer syndrome) [Source:RGD Symbol;Acc:1305900]	2	144522072	144548917	1	9.57636
ENSRNOG00000053452	5469.89	0.565711	0.0590742	9.57629	1.00596e-21	1.45751e-20	Actg1	actin, gamma 1 [Source:RGD Symbol;Acc:1304556]	3	75643054	75644954	1	9.57629
ENSRNOG00000001068	12026.6	0.434623	0.0454435	9.56404	1.13251e-21	1.63924e-20	Rac1	ras-related C3 botulinum toxin substrate 1 [Source:RGD Symbol;Acc:619755]	12	13090172	13111873	1	9.56404
ENSRNOG00000018939	1374.77	-0.630939	0.0660005	-9.5596	1.1821e-21	1.70934e-20	Rexo2	RNA exonuclease 2 [Source:RGD Symbol;Acc:1304874]	8	52802595	52814321	-1	9.5596
ENSRNOG00000004863	4659.71	-0.451043	0.0472041	-9.55518	1.23373e-21	1.78225e-20	Mpped2	metallophosphoesterase domain containing 2 [Source:RGD Symbol;Acc:735060]	3	97721668	97896422	1	9.55518
ENSRNOG00000006093	951.23	-0.765313	0.0801205	-9.55202	1.27187e-21	1.83554e-20	LRRTM1	leucine rich repeat transmembrane neuronal 1 [Source:RGD Symbol;Acc:1585921]	4	108301129	108316373	1	9.55202
ENSRNOG00000015075	490.779	1.07093	0.112152	9.54891	1.31062e-21	1.88961e-20	Stc1	stanniocalcin 1 [Source:RGD Symbol;Acc:621776]	15	50891127	50903162	1	9.54891
ENSRNOG00000051922	276.138	-1.25372	0.131315	-9.54742	1.32973e-21	1.91527e-20	Samd9l	sterile alpha motif domain containing 9-like [Source:MGI Symbol;Acc:MGI:1343184]	4	31229913	31299132	1	9.54742
ENSRNOG00000002912	700.611	-0.648093	0.0678978	-9.54512	1.35951e-21	1.95626e-20	Parn	poly(A)-specific ribonuclease [Source:RGD Symbol;Acc:1565449]	10	1308414	1461269	-1	9.54512
ENSRNOG00000019996	1276.6	0.616694	0.0646097	9.54491	1.36225e-21	1.95829e-20	Slc16a1	solute carrier family 16 member 1 [Source:RGD Symbol;Acc:3690]	2	207108552	207128554	1	9.54491
ENSRNOG00000046955	5334.54	-0.38815	0.0406917	-9.53879	1.44506e-21	2.0753e-20	Cbx6	chromobox 6 [Source:RGD Symbol;Acc:1307314]	7	121050302	121058029	-1	9.53879
ENSRNOG00000061367	257.533	1.22905	0.128907	9.53442	1.50731e-21	2.16258e-20	Atp7a	ATPase copper transporting alpha [Source:RGD Symbol;Acc:2179]	X	77076106	77193644	1	9.53442
ENSRNOG00000010119	610.61	1.21635	0.127598	9.53269	1.53257e-21	2.19669e-20	Zmat3	zinc finger, matrin type 3 [Source:RGD Symbol;Acc:620134]	2	118721334	118745766	-1	9.53269
ENSRNOG00000021904	406.766	-1.00646	0.105619	-9.52914	1.58597e-21	2.27102e-20	Tecpr2	tectonin beta-propeller repeat containing 2 [Source:RGD Symbol;Acc:1307503]	6	135313008	135402814	1	9.52914
ENSRNOG00000060530	1656.54	0.686758	0.0721043	9.5245	1.65831e-21	2.37228e-20	Cdc34	cell division cycle 34 [Source:RGD Symbol;Acc:1305411]	7	12899958	12905339	-1	9.5245
ENSRNOG00000055673	855.216	-0.787317	0.0826963	-9.52059	1.72206e-21	2.46109e-20	Gpr52	G protein-coupled receptor 52 [Source:RGD Symbol;Acc:1587949]	13	78326545	78329680	-1	9.52059
ENSRNOG00000004362	1608.87	0.616623	0.0647997	9.51582	1.80287e-21	2.57408e-20	Rps6ka5	ribosomal protein S6 kinase A5 [Source:RGD Symbol;Acc:1308336]	6	124557913	124735778	-1	9.51582
ENSRNOG00000020602	2477.8	0.692837	0.0728198	9.5144	1.82762e-21	2.60688e-20	LOC100911483	NADH dehydrogenase [ubiquinone] 1 alpha subcomplex subunit 13-like [Source:RGD Symbol;Acc:6492821]	16	21275311	21282246	1	9.5144
ENSRNOG00000013386	3555.14	0.599871	0.0630943	9.50753	1.95235e-21	2.7821e-20	Psmb5	proteasome subunit beta 5 [Source:RGD Symbol;Acc:61879]	15	33259043	33263659	-1	9.50753
ENSRNOG00000015582	1064.6	0.664588	0.0699557	9.50013	2.0963e-21	2.98433e-20	Me2	malic enzyme 2 [Source:RGD Symbol;Acc:1310321]	18	69738686	69784099	-1	9.50013
ENSRNOG00000004033	1070.5	-0.942508	0.099336	-9.48808	2.35322e-21	3.34685e-20	Sema6a	semaphorin 6A [Source:RGD Symbol;Acc:1305493]	18	41333551	41389510	-1	9.48808
ENSRNOG00000001377	2017.17	0.509979	0.0538027	9.47868	2.57526e-21	3.65911e-20	Ddx54	DEAD-box helicase 54 [Source:RGD Symbol;Acc:1562539]	12	41470557	41485122	-1	9.47868
ENSRNOG00000003332	245.116	-1.12093	0.118544	-9.45583	3.20478e-21	4.54918e-20	Nt5m	5',3'-nucleotidase, mitochondrial [Source:RGD Symbol;Acc:1309622]	10	46216884	46243077	1	9.45583
ENSRNOG00000014336	725.9	0.740238	0.0782883	9.45529	3.22143e-21	4.5684e-20	Mcm5	minichromosome maintenance complex component 5 [Source:RGD Symbol;Acc:1306616]	19	14523554	14561278	1	9.45529
ENSRNOG00000042449	3254.94	-0.53812	0.056993	-9.44186	3.66205e-21	5.18825e-20	Cdc42se2	CDC42 small effector 2 [Source:RGD Symbol;Acc:1563924]	10	40054400	40122915	-1	9.44186
ENSRNOG00000014352	328.191	-1.12248	0.118906	-9.44012	3.7234e-21	5.2701e-20	Smim12	small integral membrane protein 12 [Source:RGD Symbol;Acc:1591379]	5	145311375	145315185	1	9.44012
ENSRNOG00000016687	355.601	1.13027	0.119791	9.4353	3.89868e-21	5.51288e-20	Ssc5d	scavenger receptor cysteine rich family member with 5 domains [Source:RGD Symbol;Acc:1565772]	1	72443758	72461547	-1	9.4353
ENSRNOG00000011007	6242.24	0.441013	0.0468132	9.42069	4.48145e-21	6.33085e-20	Ube2o	ubiquitin-conjugating enzyme E2O [Source:RGD Symbol;Acc:1310297]	10	105506955	105552986	-1	9.42069
ENSRNOG00000019933	3264.8	0.444161	0.047153	9.41957	4.52931e-21	6.39232e-20	Ubqln4	ubiquilin 4 [Source:RGD Symbol;Acc:1308273]	2	187915751	187931035	1	9.41957
ENSRNOG00000010598	1782.31	-0.583409	0.0619428	-9.41851	4.5753e-21	6.45105e-20	Hs3st1	heparan sulfate-glucosamine 3-sulfotransferase 1 [Source:RGD Symbol;Acc:71084]	14	75852060	75882693	1	9.41851
ENSRNOG00000001158	1758.06	0.526453	0.0559019	9.41743	4.62265e-21	6.51156e-20	Abcg1	ATP binding cassette subfamily G member 1 [Source:RGD Symbol;Acc:620294]	20	9743269	9840489	1	9.41743
ENSRNOG00000025406	400.014	0.948172	0.100812	9.40532	5.1871e-21	7.29966e-20	Iqgap2	IQ motif containing GTPase activating protein 2 [Source:RGD Symbol;Acc:2321734]	2	26167199	26438790	-1	9.40532
ENSRNOG00000005964	4261.72	-0.665152	0.0707643	-9.39955	5.47987e-21	7.7043e-20	Nr4a3	nuclear receptor subfamily 4, group A, member 3 [Source:RGD Symbol;Acc:61882]	5	63781801	63821637	1	9.39955
ENSRNOG00000051135	1723.37	0.612524	0.0651782	9.39768	5.57793e-21	7.83467e-20	Tug1	taurine up-regulated 1 (non-protein coding) [Source:RGD Symbol;Acc:9685395]	14	83878295	83887584	-1	9.39768
ENSRNOG00000020263	73967.5	0.488667	0.0520193	9.39396	5.7784e-21	8.10851e-20	Atp1a3	ATPase Na+/K+ transporting subunit alpha 3 [Source:RGD Symbol;Acc:2169]	1	81852429	81881549	-1	9.39396
ENSRNOG00000048831	567.367	-0.73364	0.0781097	-9.39243	5.86309e-21	8.21951e-20	Sowahc	sosondowah ankyrin repeat domain family member C [Source:RGD Symbol;Acc:1595666]	20	28815039	28819505	1	9.39243
ENSRNOG00000017673	10721.8	-0.399593	0.0425453	-9.39217	5.87791e-21	8.23244e-20	Brsk1	BR serine/threonine kinase 1 [Source:RGD Symbol;Acc:1563268]	1	72701610	72727112	-1	9.39217
ENSRNOG00000021032	1006.37	0.688962	0.0733857	9.38823	6.1016e-21	8.5376e-20	Sphk2	sphingosine kinase 2 [Source:RGD Symbol;Acc:1307757]	1	101692973	101697277	-1	9.38823
ENSRNOG00000033575	260.302	1.09434	0.116578	9.38714	6.16497e-21	8.61806e-20	Emid1	EMI domain containing 1 [Source:RGD Symbol;Acc:1593795]	14	85357222	85398532	-1	9.38714
ENSRNOG00000031475	459.488	1.08784	0.115893	9.38665	6.19388e-21	8.65026e-20	Col16a1	collagen type XVI alpha 1 chain [Source:RGD Symbol;Acc:1310982]	5	148257642	148311645	1	9.38665
ENSRNOG00000017838	2857.21	0.541612	0.0577154	9.38418	6.34072e-21	8.84692e-20	Gmcl1	germ cell-less, spermatogenesis associated 1 [Source:RGD Symbol;Acc:1359265]	4	118478075	118534280	-1	9.38418
ENSRNOG00000013479	6734.13	0.430049	0.0458288	9.38381	6.3631e-21	8.86973e-20	Stard7	StAR-related lipid transfer domain containing 7 [Source:RGD Symbol;Acc:1307613]	3	119698652	119727347	1	9.38381
ENSRNOG00000019027	2831.24	0.536001	0.0571754	9.37468	6.93888e-21	9.66318e-20	Habp4	hyaluronan binding protein 4 [Source:RGD Symbol;Acc:1306486]	17	1679627	1701623	1	9.37468
ENSRNOG00000021138	954.698	0.638906	0.0681585	9.37383	6.99494e-21	9.73203e-20	Cers2	ceramide synthase 2 [Source:RGD Symbol;Acc:1310059]	2	196487656	196496986	1	9.37383
ENSRNOG00000011599	767.282	0.760807	0.0811886	9.37086	7.1946e-21	1.00004e-19	Gldc	glycine decarboxylase [Source:RGD Symbol;Acc:1308660]	1	248297331	248377093	-1	9.37086
ENSRNOG00000000596	7394.51	-0.363726	0.0388419	-9.36427	7.6579e-21	1.06343e-19	Fyn	FYN proto-oncogene, Src family tyrosine kinase [Source:RGD Symbol;Acc:2641]	20	44436403	44630317	1	9.36427
ENSRNOG00000004519	3432.93	0.514431	0.0550625	9.34268	9.39287e-21	1.30313e-19	Atg2b	autophagy related 2B [Source:RGD Symbol;Acc:1304878]	6	129449449	129509720	-1	9.34268
ENSRNOG00000003232	752.567	0.702001	0.075225	9.33202	1.03873e-20	1.43973e-19	Slc9a3r1	SLC9A3 regulator 1 [Source:RGD Symbol;Acc:708538]	10	103713045	103730145	1	9.33202
ENSRNOG00000001795	1461.58	-0.771923	0.0827288	-9.33077	1.05104e-20	1.45543e-19	Itgb5	integrin subunit beta 5 [Source:RGD Symbol;Acc:628869]	11	70056500	70172372	-1	9.33077
ENSRNOG00000016071	2385.69	0.527802	0.056587	9.32727	1.08638e-20	1.50294e-19	P3h3	prolyl 3-hydroxylase 3 [Source:RGD Symbol;Acc:1305699]	4	157359332	157372861	-1	9.32727
ENSRNOG00000027290	407.853	-0.987327	0.105866	-9.3262	1.09734e-20	1.51668e-19	Pcdhga7	protocadherin gamma subfamily A, 7 [Source:RGD Symbol;Acc:1305108]	18	30864216	30866645	1	9.3262
ENSRNOG00000015625	2520.63	-0.629413	0.0675236	-9.32138	1.14833e-20	1.58567e-19	MGC116202	hypothetical protein LOC688735 [Source:RGD Symbol;Acc:1585272]	19	37237523	37245217	-1	9.32138
ENSRNOG00000001126	2307.85	0.435557	0.0467785	9.31106	1.26569e-20	1.74608e-19	Fbxw8	F-box and WD repeat domain containing 8 [Source:RGD Symbol;Acc:1306032]	12	44046217	44138138	1	9.31106
ENSRNOG00000003567	431.643	-0.969203	0.104106	-9.30976	1.28117e-20	1.76578e-19	Ppox	protoporphyrinogen oxidase [Source:RGD Symbol;Acc:1310543]	13	89650094	89654244	-1	9.30976
ENSRNOG00000005397	4546.8	0.465047	0.049958	9.30876	1.29328e-20	1.7808e-19	Maea	macrophage erythroblast attacher [Source:RGD Symbol;Acc:1309877]	14	82664249	82697673	-1	9.30876
ENSRNOG00000053061	2567.32	0.493759	0.0530833	9.3016	1.38354e-20	1.9033e-19	Ubl4a	ubiquitin-like 4A [Source:RGD Symbol;Acc:1563983]	X	156340925	156343777	1	9.3016
ENSRNOG00000020822	2259.8	0.567651	0.061059	9.29677	1.4477e-20	1.98971e-19	Atp8b2	ATPase phospholipid transporting 8B2 [Source:RGD Symbol;Acc:1597731]	2	189285953	189307108	-1	9.29677
ENSRNOG00000048782	1868.69	0.646962	0.0696227	9.29239	1.50861e-20	2.07149e-19	Wnt7a	wingless-type MMTV integration site family, member 7A [Source:RGD Symbol;Acc:69079]	4	122994425	123040609	-1	9.29239
ENSRNOG00000001465	4042.8	0.750878	0.0808432	9.28808	1.57097e-20	2.15511e-19	Ids	iduronate 2-sulfatase [Source:MGI Symbol;Acc:MGI:96417]	8	69449801	69466618	-1	9.28808
ENSRNOG00000021663	134.164	-1.96791	0.212166	-9.27533	1.77066e-20	2.42678e-19	RGD1561849	similar to RIKEN cDNA 3110035E14 [Source:RGD Symbol;Acc:1561849]	5	9355507	9381214	-1	9.27533
ENSRNOG00000015756	643.695	-0.700129	0.0754977	-9.27351	1.80113e-20	2.46623e-19	Nphp1	nephrocystin 1 [Source:RGD Symbol;Acc:1308136]	3	120316047	120373500	-1	9.27351
ENSRNOG00000016167	1357.16	0.567353	0.0611821	9.27318	1.80678e-20	2.47167e-19	Spata2L	spermatogenesis associated 2-like [Source:RGD Symbol;Acc:1560840]	19	56032610	56037077	-1	9.27318
ENSRNOG00000061246	4954.54	0.48389	0.0521839	9.27278	1.8135e-20	2.47856e-19	Fam49b	family with sequence similarity 49, member B [Source:RGD Symbol;Acc:1307697]	7	104516391	104556419	-1	9.27278
ENSRNOG00000030101	202.794	1.16802	0.126095	9.26299	1.98782e-20	2.71429e-19	Traip	TRAF-interacting protein [Source:RGD Symbol;Acc:1309761]	8	116730641	116750709	1	9.26299
ENSRNOG00000009681	1431.29	0.608905	0.0657391	9.26245	1.99795e-20	2.72559e-19	Flot2	flotillin 2 [Source:RGD Symbol;Acc:70993]	10	65304902	65329312	-1	9.26245
ENSRNOG00000045524	1568.71	-0.624903	0.0674798	-9.2606	2.03286e-20	2.76834e-19	Slc39a3	solute carrier family 39 member 3 [Source:RGD Symbol;Acc:1310863]	7	11545024	11553370	1	9.2606
ENSRNOG00000002240	2312.18	-0.403713	0.0435947	-9.26059	2.03306e-20	2.76834e-19	Dirc2	disrupted in renal carcinoma 2 [Source:RGD Symbol;Acc:1310939]	11	68198709	68272758	1	9.26059
ENSRNOG00000029798	824.133	-0.631332	0.0681925	-9.25808	2.08137e-20	2.83152e-19	Lrrc4c	leucine rich repeat containing 4C [Source:RGD Symbol;Acc:1311013]	3	85421426	86819375	1	9.25808
ENSRNOG00000005417	514.111	-0.98411	0.106397	-9.24945	2.25653e-20	3.06696e-19	Zhx2	zinc fingers and homeoboxes 2 [Source:RGD Symbol;Acc:727926]	7	97559841	97695739	1	9.24945
ENSRNOG00000007030	771.235	-0.703272	0.0760416	-9.24851	2.27636e-20	3.09106e-19	Epha7	Eph receptor A7 [Source:RGD Symbol;Acc:70957]	5	43603043	43757549	1	9.24851
ENSRNOG00000061684	4953.81	0.54788	0.0592551	9.24611	2.32811e-20	3.15842e-19	Ndufa9	NADH:ubiquinone oxidoreductase subunit A9 [Source:RGD Symbol;Acc:1307307]	4	159371259	159399634	-1	9.24611
ENSRNOG00000060262	5747.85	0.54758	0.0592577	9.24066	2.44984e-20	3.32049e-19	Prps1	phosphoribosyl pyrophosphate synthetase 1 [Source:RGD Symbol;Acc:61955]	X	111798233	111820266	1	9.24066
ENSRNOG00000009244	1769.14	0.725016	0.0784873	9.23737	2.52635e-20	3.42104e-19	Abhd4	abhydrolase domain containing 4 [Source:RGD Symbol;Acc:1311858]	15	32894938	32906850	1	9.23737
ENSRNOG00000010170	5190.71	0.733918	0.0794534	9.23709	2.53289e-20	3.42674e-19	Tubb4b	tubulin, beta 4B class IVb [Source:RGD Symbol;Acc:735101]	3	2441733	2444281	-1	9.23709
ENSRNOG00000008103	23186.7	0.592277	0.0641417	9.23389	2.60979e-20	3.52754e-19	Mdh1	malate dehydrogenase 1 [Source:RGD Symbol;Acc:3072]	14	106378942	106393670	-1	9.23389
ENSRNOG00000025000	1227.28	-0.553931	0.0600505	-9.22443	2.8508e-20	3.84975e-19	Cep104	centrosomal protein 104 [Source:RGD Symbol;Acc:708505]	5	171262278	171294559	1	9.22443
ENSRNOG00000004474	5279.27	0.388495	0.042163	9.21411	3.13859e-20	4.2345e-19	Klhdc2	kelch domain containing 2 [Source:RGD Symbol;Acc:1306504]	6	91595823	91610799	1	9.21411
ENSRNOG00000014866	164.181	1.41944	0.154054	9.21392	3.14421e-20	4.23819e-19	Pign	phosphatidylinositol glycan anchor biosynthesis, class N [Source:RGD Symbol;Acc:1311346]	13	25513892	25652473	-1	9.21392
ENSRNOG00000013533	4413.77	-0.374477	0.0406501	-9.21222	3.19456e-20	4.30212e-19	Acin1	apoptotic chromatin condensation inducer 1 [Source:RGD Symbol;Acc:1311945]	15	33288374	33333417	-1	9.21222
ENSRNOG00000023129	112.004	-1.6938	0.1839	-9.21045	3.24752e-20	4.36944e-19	Mfsd9	major facilitator superfamily domain containing 9 [Source:RGD Symbol;Acc:1562212]	9	47496984	47516460	-1	9.21045
ENSRNOG00000010233	518.755	0.723268	0.0785304	9.21004	3.26018e-20	4.38247e-19	Cald1	caldesmon 1 [Source:RGD Symbol;Acc:2256]	4	62220736	62291489	1	9.21004
ENSRNOG00000019485	942.293	-0.66519	0.0722847	-9.20236	3.50174e-20	4.70288e-19	Bckdk	branched chain ketoacid dehydrogenase kinase [Source:RGD Symbol;Acc:2198]	1	199351628	199356881	1	9.20236
ENSRNOG00000013290	3128.09	-0.541003	0.058814	-9.19855	3.62819e-20	4.86826e-19	Nrip3	nuclear receptor interacting protein 3 [Source:RGD Symbol;Acc:1304777]	1	174385424	174411141	-1	9.19855
ENSRNOG00000011146	484.97	-0.991193	0.107822	-9.19284	3.82597e-20	5.12896e-19	Gyg1	glycogenin 1 [Source:RGD Symbol;Acc:621785]	2	104916738	104958034	-1	9.19284
ENSRNOG00000022248	3044.27	0.409612	0.0445698	9.19036	3.91533e-20	5.24398e-19	Fbxl16	F-box and leucine-rich repeat protein 16 [Source:RGD Symbol;Acc:1309127]	10	15183803	15186978	1	9.19036
ENSRNOG00000054557	1493.89	-0.501477	0.0545697	-9.18967	3.94044e-20	5.2728e-19	Lsm14b	LSM family member 14B [Source:RGD Symbol;Acc:1563798]	3	175408629	175417610	1	9.18967
ENSRNOG00000022730	930.577	-0.7066	0.0769303	-9.18494	4.11769e-20	5.50498e-19	Zfp57	zinc finger protein 57 [Source:RGD Symbol;Acc:1302981]	20	2014170	2020537	-1	9.18494
ENSRNOG00000014846	1917.24	0.508424	0.0553811	9.18046	4.29265e-20	5.73367e-19	Anp32a	acidic nuclear phosphoprotein 32 family member A [Source:RGD Symbol;Acc:2116]	8	67295727	67333247	1	9.18046
ENSRNOG00000010488	3561.8	-0.535444	0.0583901	-9.17013	4.72462e-20	6.30492e-19	Zmiz1	zinc finger, MIZ-type containing 1 [Source:RGD Symbol;Acc:1311620]	16	1749191	1954614	1	9.17013
ENSRNOG00000034015	4011.29	0.431906	0.0471844	9.15356	5.50852e-20	7.34436e-19	Capn2	calpain 2 [Source:RGD Symbol;Acc:2268]	13	100878650	100928811	-1	9.15356
ENSRNOG00000009982	1868.87	0.545331	0.0595765	9.15346	5.51407e-20	7.34509e-19	Pnp	purine nucleoside phosphorylase [Source:RGD Symbol;Acc:1597189]	15	27875911	27883350	1	9.15346
ENSRNOG00000006148	3665.78	-0.410117	0.0448487	-9.14446	5.99258e-20	7.97528e-19	RGD1310352	similar to HTGN29 protein; keratinocytes associated transmembrane protein 2 [Source:RGD Symbol;Acc:1310352]	10	37757146	37769776	1	9.14446
ENSRNOG00000005587	3224.74	-0.512197	0.0560267	-9.14201	6.1304e-20	8.15133e-19	Suclg1	succinate-CoA ligase, alpha subunit [Source:RGD Symbol;Acc:619821]	4	101180404	101210746	1	9.14201
ENSRNOG00000028105	3249.32	-0.445212	0.0487187	-9.13841	6.33794e-20	8.41967e-19	Hars	histidyl-tRNA synthetase [Source:RGD Symbol;Acc:1310695]	18	29611547	29629087	-1	9.13841
ENSRNOG00000056612	413.346	-0.878893	0.0961865	-9.13738	6.39843e-20	8.49235e-19	Unc13c	unc-13 homolog C [Source:RGD Symbol;Acc:628592]	8	80203609	80631926	-1	9.13738
ENSRNOG00000009910	308.966	-0.942848	0.103192	-9.13683	6.43122e-20	8.52818e-19	Swap70	SWAP switching B-cell complex 70 [Source:RGD Symbol;Acc:1305579]	1	174862698	174924078	1	9.13683
ENSRNOG00000017704	690.011	0.676765	0.0740732	9.13643	6.4546e-20	8.55147e-19	Sema3f	semaphorin 3F [Source:RGD Symbol;Acc:1308514]	8	116437696	116469915	-1	9.13643
ENSRNOG00000003901	4766.28	0.654088	0.0715949	9.13596	6.48292e-20	8.58126e-19	Cfap36	cilia and flagella associated protein 36 [Source:RGD Symbol;Acc:1311732]	14	113618964	113644779	-1	9.13596
ENSRNOG00000001297	2066.42	-0.548127	0.0600335	-9.13035	6.82781e-20	9.02965e-19	Prmt2	protein arginine methyltransferase 2 [Source:RGD Symbol;Acc:1565519]	20	13156241	13212606	1	9.13035
ENSRNOG00000032134	10416.6	0.558299	0.0611508	9.12987	6.8584e-20	9.06196e-19	Uqcrc1	ubiquinol-cytochrome c reductase core protein I [Source:RGD Symbol;Acc:1303314]	8	117679278	117691071	1	9.12987
ENSRNOG00000011887	5999.86	0.418428	0.045858	9.12443	7.21162e-20	9.52011e-19	RGD1307929	similar to CG14967-PA [Source:RGD Symbol;Acc:1307929]	10	65523193	65552348	1	9.12443
ENSRNOG00000008257	300.633	0.965446	0.105817	9.12377	7.25558e-20	9.56955e-19	Mfap2	microfibrillar-associated protein 2 [Source:RGD Symbol;Acc:1306031]	5	159534202	159539750	1	9.12377
ENSRNOG00000046949	606.367	-0.787401	0.0863398	-9.11979	7.52687e-20	9.91848e-19	Kcnb1	potassium voltage-gated channel subfamily B member 1 [Source:RGD Symbol;Acc:2954]	3	163850785	163935617	-1	9.11979
ENSRNOG00000013587	1404.32	0.776255	0.0851424	9.11714	7.71337e-20	1.01551e-18	Fam135a	family with sequence similarity 135, member A [Source:RGD Symbol;Acc:1304927]	9	30255459	30321323	-1	9.11714
ENSRNOG00000001575	1142.74	-0.687215	0.0754901	-9.10338	8.75605e-20	1.15176e-18	Grik1	glutamate ionotropic receptor kainate type subunit 1 [Source:RGD Symbol;Acc:2732]	11	27811957	27971359	-1	9.10338
ENSRNOG00000007131	1236.57	-0.488261	0.0536503	-9.1008	8.96687e-20	1.17843e-18	Paxip1	PAX interacting protein 1 [Source:RGD Symbol;Acc:1307547]	4	3959640	4008326	1	9.1008
ENSRNOG00000015953	2019.91	0.468904	0.0515329	9.09912	9.10634e-20	1.1957e-18	Oaz2	ornithine decarboxylase antizyme 2 [Source:RGD Symbol;Acc:1562933]	8	71216178	71228713	1	9.09912
ENSRNOG00000017023	15363	0.37458	0.0411672	9.09899	9.1175e-20	1.19609e-18	Tcf25	transcription factor 25 [Source:RGD Symbol;Acc:1309054]	19	56179111	56213310	1	9.09899
ENSRNOG00000003675	568.023	0.818995	0.0901056	9.08928	9.96996e-20	1.30676e-18	Ptchd1	patched domain containing 1 [Source:RGD Symbol;Acc:1564527]	X	42558931	42614242	1	9.08928
ENSRNOG00000006803	4835.47	0.33789	0.0371785	9.08833	1.00575e-19	1.31706e-18	Dnajc10	DnaJ heat shock protein family (Hsp40) member C10 [Source:RGD Symbol;Acc:1307813]	3	67538289	67578306	1	9.08833
ENSRNOG00000008850	1801.24	-0.487991	0.0537002	-9.08732	1.01507e-19	1.32808e-18	Ttc5	tetratricopeptide repeat domain 5 [Source:RGD Symbol;Acc:1311284]	15	27698362	27716008	-1	9.08732
ENSRNOG00000021102	859.466	0.717016	0.0789186	9.08552	1.03207e-19	1.34913e-18	Scn1b	sodium voltage-gated channel beta subunit 1 [Source:RGD Symbol;Acc:3631]	1	89550738	89560719	-1	9.08552
ENSRNOG00000006004	2056.03	-0.598617	0.0659129	-9.08194	1.06654e-19	1.39295e-18	Phc2	polyhomeotic homolog 2 [Source:RGD Symbol;Acc:1307912]	5	146882756	146931444	1	9.08194
ENSRNOG00000008271	3278.8	0.452379	0.0498417	9.07633	1.12296e-19	1.46533e-18	Fam91a1	family with sequence similarity 91, member A1 [Source:RGD Symbol;Acc:1586304]	7	98302953	98342367	1	9.07633
ENSRNOG00000002908	2390.75	0.561543	0.0618797	9.07475	1.1394e-19	1.48546e-18	Slc35a4	solute carrier family 35, member A4 [Source:RGD Symbol;Acc:628792]	18	29506128	29509296	1	9.07475
ENSRNOG00000006328	1685.41	0.717118	0.0790502	9.07167	1.17207e-19	1.52535e-18	Wwp1	WW domain containing E3 ubiquitin protein ligase 1 [Source:RGD Symbol;Acc:1311734]	5	33609136	33664435	-1	9.07167
ENSRNOG00000004518	4449.25	0.464178	0.0511677	9.07169	1.17183e-19	1.52535e-18	Cacnb1	calcium voltage-gated channel auxiliary subunit beta 1 [Source:RGD Symbol;Acc:68382]	10	85954138	85974651	-1	9.07169
ENSRNOG00000051204	3007.77	0.525899	0.0579748	9.07118	1.17737e-19	1.53089e-18	Dopey2	dopey family member 2 [Source:RGD Symbol;Acc:1306097]	11	33925498	34027435	1	9.07118
ENSRNOG00000051487	279.149	1.17831	0.129924	9.06921	1.19886e-19	1.55746e-18	Kremen1	kringle containing transmembrane protein 1 [Source:RGD Symbol;Acc:620789]	14	85438707	85484275	-1	9.06921
ENSRNOG00000028353	391.833	-0.842803	0.0930245	-9.06001	1.30438e-19	1.69304e-18	Sox13	SRY box 13 [Source:RGD Symbol;Acc:1309674]	13	50434702	50479657	1	9.06001
ENSRNOG00000018164	4231.66	0.486279	0.0536861	9.05782	1.33089e-19	1.72593e-18	Spcs2	signal peptidase complex subunit 2 [Source:RGD Symbol;Acc:1311253]	1	164829896	164849749	-1	9.05782
ENSRNOG00000051719	967.178	0.613486	0.0677327	9.05746	1.33522e-19	1.73002e-18			6	132116518	132183434	-1	9.05746
ENSRNOG00000054259	668.091	0.657543	0.0726054	9.05638	1.3485e-19	1.74568e-18	Klf11	Kruppel-like factor 11 [Source:RGD Symbol;Acc:1306646]	6	43829945	43841651	1	9.05638
ENSRNOG00000016012	1966.49	0.480903	0.053154	9.04736	1.46463e-19	1.89436e-18	Spats2l	spermatogenesis associated, serine-rich 2-like [Source:RGD Symbol;Acc:1309930]	9	64643281	64843960	1	9.04736
ENSRNOG00000011572	31245.6	0.377728	0.0417517	9.04701	1.46935e-19	1.89879e-18	Klc1	kinesin light chain 1 [Source:RGD Symbol;Acc:621411]	6	136330383	136373721	1	9.04701
ENSRNOG00000016180	1365.38	0.540002	0.0596939	9.0462	1.48035e-19	1.91133e-18	Pdp1	pyruvate dehyrogenase phosphatase catalytic subunit 1 [Source:RGD Symbol;Acc:620393]	5	25577451	25584288	-1	9.0462
ENSRNOG00000014548	571.492	0.785602	0.0868619	9.04426	1.50686e-19	1.94385e-18	Nedd9	neural precursor cell expressed, developmentally down-regulated 9 [Source:RGD Symbol;Acc:1306276]	17	22984844	23179701	1	9.04426
ENSRNOG00000028941	730.146	0.825844	0.0913277	9.04264	1.52934e-19	1.97112e-18	Zbed3	zinc finger, BED-type containing 3 [Source:RGD Symbol;Acc:1309665]	2	25041185	25052127	1	9.04264
ENSRNOG00000005041	3655.39	0.657328	0.0727492	9.03553	1.63209e-19	2.09988e-18	Crip2	cysteine-rich protein 2 [Source:RGD Symbol;Acc:1302959]	6	137953545	137958490	1	9.03553
ENSRNOG00000003815	3425.4	-0.445814	0.0493399	-9.03557	1.63151e-19	2.09988e-18	Slc25a11	solute carrier family 25 member 11 [Source:RGD Symbol;Acc:708476]	10	57265704	57268081	-1	9.03557
ENSRNOG00000011138	6396.19	-0.556136	0.0615518	-9.03526	1.63613e-19	2.10322e-18	Rpl29	ribosomal protein L29 [Source:RGD Symbol;Acc:62069]	8	115131367	115133401	1	9.03526
ENSRNOG00000023238	3814.37	0.56982	0.0630926	9.03149	1.69357e-19	2.17517e-18	Dgkd	diacylglycerol kinase, delta [Source:RGD Symbol;Acc:1563309]	9	94980409	95069714	1	9.03149
ENSRNOG00000010331	8493.44	0.509888	0.0564698	9.02938	1.72645e-19	2.21547e-18	Ctsb	cathepsin B [Source:RGD Symbol;Acc:621509]	15	46316741	46337612	1	9.02938
ENSRNOG00000019288	563.287	0.837295	0.092905	9.01237	2.01647e-19	2.58537e-18	Ogfod1	2-oxoglutarate and iron-dependent oxygenase domain containing 1 [Source:RGD Symbol;Acc:1308848]	19	11425105	11451278	-1	9.01237
ENSRNOG00000000852	12956.9	-0.474706	0.0526779	-9.01149	2.03273e-19	2.60168e-18	Prrc2a	proline-rich coiled-coil 2A [Source:RGD Symbol;Acc:1303025]	20	5139882	5155293	-1	9.01149
ENSRNOG00000032410	678.874	-0.666313	0.0739399	-9.01154	2.03185e-19	2.60168e-18	Mtus2	microtubule associated tumor suppressor candidate 2 [Source:RGD Symbol;Acc:1562533]	12	8111667	8418966	-1	9.01154
ENSRNOG00000037815	100.646	-1.69067	0.187763	-9.00431	2.17025e-19	2.77528e-18	Acad10	acyl-CoA dehydrogenase family, member 10 [Source:RGD Symbol;Acc:1310159]	12	40417944	40460561	1	9.00431
ENSRNOG00000026754	4843.6	0.387598	0.0430497	9.0035	2.1864e-19	2.7935e-18	Usp47	ubiquitin specific peptidase 47 [Source:RGD Symbol;Acc:1310411]	1	176854653	176937763	1	9.0035
ENSRNOG00000045771	1620.08	-1.38288	0.153692	-8.99771	2.30477e-19	2.94218e-18	Chl1	cell adhesion molecule L1-like [Source:RGD Symbol;Acc:620122]	4	70252366	70330803	1	8.99771
ENSRNOG00000017118	270.263	1.14373	0.127141	8.9958	2.34528e-19	2.9913e-18	P4ha3	prolyl 4-hydroxylase subunit alpha 3 [Source:RGD Symbol;Acc:735150]	1	165295847	165330322	1	8.9958
ENSRNOG00000007099	1112.89	0.696245	0.0775191	8.9816	2.66849e-19	3.40059e-18	S100pbp	S100P binding protein [Source:RGD Symbol;Acc:1564943]	5	147335242	147375009	-1	8.9816
ENSRNOG00000005689	1177.79	-0.667435	0.0743254	-8.97991	2.70989e-19	3.45036e-18	Yeats4	YEATS domain containing 4 [Source:RGD Symbol;Acc:1305741]	7	60287531	60294796	-1	8.97991
ENSRNOG00000000060	21565.1	0.588739	0.0655761	8.97795	2.75861e-19	3.50936e-18	Cplx1	complexin 1 [Source:RGD Symbol;Acc:70944]	14	2194933	2226598	1	8.97795
ENSRNOG00000020416	1530.36	-0.491999	0.0548052	-8.97723	2.7768e-19	3.52945e-18	Zfr2	zinc finger RNA binding protein 2 [Source:RGD Symbol;Acc:1304737]	7	11335478	11353713	-1	8.97723
ENSRNOG00000030210	122.649	-1.53908	0.171531	-8.97258	2.89658e-19	3.67851e-18	Fndc1	fibronectin type III domain containing 1 [Source:RGD Symbol;Acc:1310640]	1	47605262	47687504	1	8.97258
ENSRNOG00000001269	8937.41	-0.381816	0.0426316	-8.95616	3.36173e-19	4.26554e-18	Ppp1cc	protein phosphatase 1 catalytic subunit gamma [Source:RGD Symbol;Acc:3377]	12	39864295	39882030	-1	8.95616
ENSRNOG00000016472	464.727	-0.855208	0.0954944	-8.95559	3.37927e-19	4.2841e-18	March4	membrane associated ring-CH-type finger 4 [Source:RGD Symbol;Acc:1590797]	9	79782845	79898912	-1	8.95559
ENSRNOG00000038933	2329.87	-0.424226	0.0473928	-8.95128	3.51386e-19	4.45089e-18	Spcs3	signal peptidase complex subunit 3 [Source:RGD Symbol;Acc:1588184]	16	40050734	40058822	1	8.95128
ENSRNOG00000001247	4630.8	0.471996	0.0527574	8.94655	3.66768e-19	4.64172e-18	Clip1	CAP-GLY domain containing linker protein 1 [Source:RGD Symbol;Acc:67404]	12	38345456	38452652	1	8.94655
ENSRNOG00000025167	968.34	0.588902	0.0658552	8.94237	3.80912e-19	4.81659e-18	Sema4b	semaphorin 4B [Source:RGD Symbol;Acc:1307872]	1	141986145	142014398	1	8.94237
ENSRNOG00000042838	2197.81	0.740904	0.0828964	8.93771	3.97328e-19	5.01986e-18	Junb	JunB proto-oncogene, AP-1 transcription factor subunit [Source:RGD Symbol;Acc:2944]	19	26092974	26094756	-1	8.93771
ENSRNOG00000001083	1457.56	-0.671331	0.0751262	-8.93605	4.0333e-19	5.0913e-18	Kdelr2	KDEL endoplasmic reticulum protein retention receptor 2 [Source:RGD Symbol;Acc:1304618]	12	13192453	13210758	-1	8.93605
ENSRNOG00000019832	1670.05	-0.601986	0.0674139	-8.92971	4.2714e-19	5.38724e-18	Bbs1	Bardet-Biedl syndrome 1 [Source:RGD Symbol;Acc:1307581]	1	220147327	220165678	-1	8.92971
ENSRNOG00000015225	892.151	0.702642	0.0787042	8.92763	4.35233e-19	5.4846e-18	Gramd3	GRAM domain containing 3 [Source:RGD Symbol;Acc:1311016]	18	51492196	51591026	1	8.92763
ENSRNOG00000053168	206.557	-1.27899	0.143303	-8.92508	4.45368e-19	5.60751e-18	LOC102553088	collagen alpha-1(XXV) chain-like [Source:RGD Symbol;Acc:7687817]	2	230476320	230479594	1	8.92508
ENSRNOG00000000893	1248.76	0.592536	0.0663954	8.92434	4.48351e-19	5.64025e-18	Tmem248	transmembrane protein 248 [Source:RGD Symbol;Acc:1303319]	12	29933906	29958050	-1	8.92434
ENSRNOG00000017997	316.537	-0.906174	0.101548	-8.92357	4.51493e-19	5.67492e-18	Nek4	NIMA-related kinase 4 [Source:RGD Symbol;Acc:1304995]	16	7035068	7075554	1	8.92357
ENSRNOG00000011814	5035.82	-0.427971	0.0479757	-8.92058	4.63837e-19	5.8251e-18	Cbx3	chromobox 3 [Source:RGD Symbol;Acc:1549705]	4	81244469	81257897	1	8.92058
ENSRNOG00000019740	6880.17	0.368241	0.0412846	8.91957	4.68086e-19	5.87344e-18	Hdgfrp3	hepatoma-derived growth factor, related protein 3 [Source:RGD Symbol;Acc:628773]	1	143702853	143751789	-1	8.91957
ENSRNOG00000001316	9235.65	-0.31944	0.0358149	-8.9192	4.69659e-19	5.88815e-18	Anapc5	anaphase-promoting complex subunit 5 [Source:RGD Symbol;Acc:1306125]	12	39209129	39242690	1	8.9192
ENSRNOG00000020938	1263.19	0.619532	0.0695379	8.90927	5.13677e-19	6.43453e-18	Ppp1r15a	protein phosphatase 1, regulatory subunit 15A [Source:RGD Symbol;Acc:621526]	1	101511901	101514974	-1	8.90927
ENSRNOG00000011559	5692.3	0.525857	0.0590455	8.90596	5.29273e-19	6.62424e-18	Cnn3	calponin 3 [Source:RGD Symbol;Acc:71044]	2	225005019	225036188	1	8.90596
ENSRNOG00000047179	15683.3	0.328764	0.0369478	8.89807	5.68254e-19	7.10004e-18	Aplp2	amyloid beta precursor like protein 2 [Source:RGD Symbol;Acc:2128]	8	32298532	32328839	-1	8.89807
ENSRNOG00000014746	1743.86	0.538635	0.0605337	8.89811	5.68071e-19	7.10004e-18	Dzip1l	DAZ interacting zinc finger protein 1-like [Source:RGD Symbol;Acc:1311430]	8	107875991	107916294	1	8.89811
ENSRNOG00000039469	377.537	-0.832291	0.0935761	-8.89428	5.88016e-19	7.34072e-18	Pcdhb19	protocadherin beta 19 [Source:RGD Symbol;Acc:1549697]	18	30574627	30577035	1	8.89428
ENSRNOG00000028992	417.525	-0.845106	0.0950718	-8.88913	6.15873e-19	7.68195e-18	Acan	aggrecan [Source:RGD Symbol;Acc:68358]	1	140762758	140824441	1	8.88913
ENSRNOG00000000981	1488.57	0.584199	0.0657262	8.88837	6.20112e-19	7.72828e-18	Scarb1	scavenger receptor class B, member 1 [Source:RGD Symbol;Acc:2302]	12	36694960	36761455	1	8.88837
ENSRNOG00000013653	857.507	0.690422	0.0776893	8.88696	6.28059e-19	7.82069e-18	Pdlim7	PDZ and LIM domain 7 [Source:RGD Symbol;Acc:628769]	17	9653561	9668712	1	8.88696
ENSRNOG00000019758	2200.24	0.538424	0.0605888	8.88653	6.30467e-19	7.84403e-18	Ipo13	importin 13 [Source:RGD Symbol;Acc:620071]	5	136728740	136748980	-1	8.88653
ENSRNOG00000012815	2661.97	-0.408024	0.0459231	-8.88494	6.39535e-19	7.95013e-18	Chst10	carbohydrate sulfotransferase 10 [Source:RGD Symbol;Acc:621216]	9	45528928	45559140	-1	8.88494
ENSRNOG00000018276	1637.07	0.546414	0.0615677	8.87502	6.99224e-19	8.68478e-18	Mgat4a	mannosyl (alpha-1,3-)-glycoprotein beta-1,4-N-acetylglucosaminyltransferase, isozyme A [Source:RGD Symbol;Acc:1305650]	9	44033436	44126919	-1	8.87502
ENSRNOG00000025715	5301.23	-0.527174	0.0594178	-8.87232	7.16356e-19	8.89007e-18	Dynlrb1	dynein light chain roadblock-type 1 [Source:RGD Symbol;Acc:619910]	3	150761329	150782493	1	8.87232
ENSRNOG00000003108	244.3	-1.14576	0.129146	-8.87175	7.20029e-19	8.92812e-18	Acbd4	acyl-CoA binding domain containing 4 [Source:RGD Symbol;Acc:1308404]	10	91187593	91196572	1	8.87175
ENSRNOG00000014331	1315.15	-0.506302	0.0570857	-8.86915	7.3709e-19	9.13197e-18	Zfp717	zinc finger protein 717 [Source:RGD Symbol;Acc:2319964]	8	23275936	23282989	-1	8.86915
ENSRNOG00000024737	4051.84	0.578091	0.0651921	8.8675	7.48065e-19	9.26013e-18	Tnrc6a	trinucleotide repeat containing 6a [Source:RGD Symbol;Acc:1307268]	1	193076430	193146394	1	8.8675
ENSRNOG00000011849	6181.44	-0.312428	0.0352348	-8.86703	7.51214e-19	9.29129e-18	Ndufs1	NADH dehydrogenase (ubiquinone) Fe-S protein 1 [Source:RGD Symbol;Acc:1359670]	9	69919867	69953182	-1	8.86703
ENSRNOG00000033608	781.797	-0.585422	0.0660673	-8.86099	7.93038e-19	9.80036e-18	Cd276	Cd276 molecule [Source:RGD Symbol;Acc:727815]	8	63318019	63350269	-1	8.86099
ENSRNOG00000008194	708.989	-0.651182	0.0735061	-8.85888	8.082e-19	9.97933e-18	Znfx1	zinc finger, NFX1-type containing 1 [Source:RGD Symbol;Acc:1306344]	3	163787101	163847671	-1	8.85888
ENSRNOG00000036798	3524.42	-0.367706	0.0415314	-8.85369	8.46695e-19	1.04459e-17	Dusp3	dual specificity phosphatase 3 [Source:RGD Symbol;Acc:1560049]	10	89904560	89918427	-1	8.85369
ENSRNOG00000002636	5155.65	-0.465172	0.0525413	-8.85345	8.48528e-19	1.04597e-17	Abat	4-aminobutyrate aminotransferase [Source:RGD Symbol;Acc:620948]	10	7093405	7200499	-1	8.85345
ENSRNOG00000005165	461.233	-0.820324	0.0927176	-8.84756	8.94525e-19	1.10175e-17	Smcr8	Smith-Magenis syndrome chromosome region, candidate 8 [Source:RGD Symbol;Acc:1564621]	10	47018974	47026465	1	8.84756
ENSRNOG00000052424	506.722	0.737112	0.0833246	8.84627	9.04911e-19	1.11361e-17	RGD1306556	similar to hypothetical protein A530094D01 [Source:RGD Symbol;Acc:1306556]	12	49419582	49561038	1	8.84627
ENSRNOG00000004032	1509.74	-0.562479	0.0635882	-8.84565	9.09985e-19	1.11892e-17	Tmem94	transmembrane protein 94 [Source:MGI Symbol;Acc:MGI:1919197]	10	104320743	104343396	1	8.84565
ENSRNOG00000021061	929.55	0.584715	0.0661037	8.84541	9.11905e-19	1.12034e-17	Map4k2	mitogen activated protein kinase kinase kinase kinase 2 [Source:RGD Symbol;Acc:1308199]	1	221710670	221725656	1	8.84541
ENSRNOG00000015121	1813.37	0.600668	0.0679246	8.84316	9.30488e-19	1.14222e-17	N4bp1	Nedd4 binding protein 1 [Source:RGD Symbol;Acc:1305179]	19	21218465	21266964	1	8.84316
ENSRNOG00000010880	879.215	0.595174	0.067308	8.84255	9.35609e-19	1.14729e-17	Gpr27	G protein-coupled receptor 27 [Source:RGD Symbol;Acc:71067]	4	132137793	132138926	1	8.84255
ENSRNOG00000038973	1804.29	-0.449032	0.0507812	-8.84248	9.3618e-19	1.14729e-17	Acd	ACD, shelterin complex subunit and telomerase recruitment factor [Source:RGD Symbol;Acc:1565053]	19	37665296	37667987	-1	8.84248
ENSRNOG00000051377	467.023	-0.808734	0.0914869	-8.83989	9.58151e-19	1.17324e-17	Zfp874b	zinc finger protein 874b [Source:RGD Symbol;Acc:1594209]	1	37853553	37863756	-1	8.83989
ENSRNOG00000008372	378.21	-0.850413	0.0962055	-8.83954	9.61154e-19	1.17593e-17	Vamp7	vesicle-associated membrane protein 7 [Source:RGD Symbol;Acc:621558]	12	18996591	19030381	1	8.83954
ENSRNOG00000017253	552.478	-0.70428	0.0796887	-8.83789	9.75404e-19	1.19238e-17	Ccdc107	coiled-coil domain containing 107 [Source:RGD Symbol;Acc:1560252]	5	58995249	58997953	1	8.83789
ENSRNOG00000050016	635.649	-0.664925	0.0752884	-8.83171	1.0309e-18	1.25917e-17	Gtf3a	general transcription factor III A [Source:RGD Symbol;Acc:619746]	12	9856842	9864791	-1	8.83171
ENSRNOG00000010107	365.83	1.04046	0.117818	8.83106	1.03689e-18	1.26544e-17	Palld	palladin, cytoskeletal associated protein [Source:RGD Symbol;Acc:2322545]	16	31734944	31946242	1	8.83106
ENSRNOG00000038980	1151.11	0.744339	0.084327	8.82681	1.077e-18	1.3133e-17	Lypd6	LY6/PLAUR domain containing 6 [Source:RGD Symbol;Acc:1587119]	3	35679750	35707410	1	8.82681
ENSRNOG00000009639	805.969	-0.744706	0.0844045	-8.82306	1.11375e-18	1.35698e-17	Zrsr1	zinc finger (CCCH type), RNA binding motif and serine/arginine rich 1 [Source:RGD Symbol;Acc:1561824]	14	107750162	107751892	1	8.82306
ENSRNOG00000000901	983.095	-0.607742	0.0689148	-8.81874	1.15751e-18	1.40913e-17	Crcp	CGRP receptor component [Source:RGD Symbol;Acc:620753]	12	30125168	30180115	-1	8.81874
ENSRNOG00000026447	261.128	-1.03763	0.117669	-8.81817	1.16348e-18	1.41523e-17	Disp3	dispatched RND transporter family member 3 [Source:RGD Symbol;Acc:1305820]	5	165052871	165083487	-1	8.81817
ENSRNOG00000001470	2591.73	0.428818	0.048646	8.81507	1.1961e-18	1.45371e-17	Limk1	LIM domain kinase 1 [Source:RGD Symbol;Acc:62055]	12	25036605	25070539	1	8.81507
ENSRNOG00000028668	273.528	-1.09138	0.123926	-8.80669	1.28898e-18	1.5653e-17	Slc28a2	solute carrier family 28 member 2 [Source:RGD Symbol;Acc:61840]	3	114355798	114647382	1	8.80669
ENSRNOG00000025792	2443.99	0.557944	0.0633793	8.80325	1.32913e-18	1.61272e-17	Crk	CRK proto-oncogene, adaptor protein [Source:RGD Symbol;Acc:2405]	10	63829807	63852780	1	8.80325
ENSRNOG00000006761	2104.13	-0.487725	0.0554642	-8.7935	1.44966e-18	1.75752e-17	Sh3gl2	SH3 domain-containing GRB2-like 2 [Source:RGD Symbol;Acc:620276]	5	103479767	103654247	1	8.7935
ENSRNOG00000009071	3709.82	-0.358669	0.0408027	-8.79032	1.49128e-18	1.80649e-17	Gripap1	GRIP1 associated protein 1 [Source:RGD Symbol;Acc:621249]	X	15523929	15553720	-1	8.79032
ENSRNOG00000012698	1391.49	-0.503794	0.0573204	-8.78908	1.50787e-18	1.82508e-17	Chsy1	chondroitin sulfate synthase 1 [Source:RGD Symbol;Acc:1311904]	1	127010588	127071570	1	8.78908
ENSRNOG00000002989	2651.03	0.447819	0.0509753	8.78501	1.56346e-18	1.8908e-17	Nmt1	N-myristoyltransferase 1 [Source:RGD Symbol;Acc:628642]	10	91126689	91160720	1	8.78501
ENSRNOG00000004874	1063.8	-0.533679	0.0607792	-8.78062	1.62581e-18	1.9646e-17	Flrt3	fibronectin leucine rich transmembrane protein 3 [Source:RGD Symbol;Acc:1566005]	3	134683065	134696654	-1	8.78062
ENSRNOG00000036664	1857.83	-0.428379	0.0487913	-8.77983	1.63723e-18	1.97678e-17	Narf	nuclear prelamin A recognition factor [Source:RGD Symbol;Acc:1310894]	10	110445797	110463727	1	8.77983
ENSRNOG00000003878	869.73	-0.634076	0.0722334	-8.77814	1.66194e-18	2.00496e-17	Thsd7b	thrombospondin type 1 domain containing 7B [Source:RGD Symbol;Acc:1306938]	13	46169963	46930858	1	8.77814
ENSRNOG00000027728	1275.72	0.614872	0.0700473	8.77796	1.66469e-18	2.00663e-17	Ibtk	inhibitor of Bruton tyrosine kinase [Source:RGD Symbol;Acc:1311697]	8	93324476	93390305	-1	8.77796
ENSRNOG00000008471	5546.93	-0.867739	0.0988716	-8.77643	1.68745e-18	2.0324e-17	Kif21b	kinesin family member 21B [Source:RGD Symbol;Acc:1306206]	13	52976507	53023103	1	8.77643
ENSRNOG00000018569	8197.48	-0.358631	0.0408707	-8.77476	1.71269e-18	2.06111e-17	Ahcyl1	adenosylhomocysteinase-like 1 [Source:RGD Symbol;Acc:1309768]	2	210438893	210473761	-1	8.77476
ENSRNOG00000050197	4727.91	0.40098	0.0457224	8.76989	1.78838e-18	2.15044e-17	Pdia6	protein disulfide isomerase family A, member 6 [Source:RGD Symbol;Acc:628688]	6	42568220	42585652	1	8.76989
ENSRNOG00000020385	627.297	-0.707931	0.0807399	-8.76805	1.81789e-18	2.18414e-17	Fads3	fatty acid desaturase 3 [Source:RGD Symbol;Acc:628876]	1	226091774	226108332	1	8.76805
ENSRNOG00000022939	1749.04	-0.485738	0.0554116	-8.766	1.85123e-18	2.22238e-17	Gpkow	G patch domain and KOW motifs [Source:RGD Symbol;Acc:1583600]	X	15636563	15651332	-1	8.766
ENSRNOG00000028837	294.273	-0.998462	0.113964	-8.76121	1.93159e-18	2.31696e-17	AC128207.1		7	2909704	2912491	-1	8.76121
ENSRNOG00000006247	10763.6	0.306864	0.0350414	8.75718	2.00202e-18	2.39948e-17	Copa	coatomer protein complex subunit alpha [Source:RGD Symbol;Acc:1310525]	13	90467265	90508932	1	8.75718
ENSRNOG00000013492	8893.76	0.408084	0.0466296	8.75161	2.10331e-18	2.51884e-17	Cap1	adenylate cyclase associated protein 1 [Source:RGD Symbol;Acc:620309]	5	140559206	140585408	-1	8.75161
ENSRNOG00000012415	4209.19	0.650825	0.0743772	8.75033	2.12732e-18	2.54552e-17	Mpc1	mitochondrial pyruvate carrier 1 [Source:RGD Symbol;Acc:620902]	1	53026608	53038229	-1	8.75033
ENSRNOG00000050706	614.005	-1.16611	0.133266	-8.75023	2.12915e-18	2.54563e-17	Col25a1	collagen type XXV alpha 1 chain [Source:RGD Symbol;Acc:1590105]	2	235596123	235715057	1	8.75023
ENSRNOG00000030983	458.393	0.749076	0.0856633	8.74441	2.24177e-18	2.67811e-17	B3galt5	Beta-1,3-galactosyltransferase 5 [Source:RGD Symbol;Acc:1306727]	11	36634662	36683672	1	8.74441
ENSRNOG00000016905	2744.03	-0.413849	0.047345	-8.74113	2.30791e-18	2.75488e-17	Hmg20a	high mobility group 20A [Source:RGD Symbol;Acc:1564760]	8	61080103	61157611	1	8.74113
ENSRNOG00000054605	491.747	0.770131	0.0881141	8.74015	2.32792e-18	2.77651e-17	Unkl	unkempt family like zinc finger [Source:RGD Symbol;Acc:1565247]	10	14547172	14590762	1	8.74015
ENSRNOG00000004147	60.6904	2.18632	0.250157	8.73976	2.33602e-18	2.78391e-17	Abca8a	ATP-binding cassette, subfamily A (ABC1), member 8a [Source:RGD Symbol;Acc:1307333]	10	98319480	98390384	-1	8.73976
ENSRNOG00000004149	299.953	-0.982115	0.112377	-8.73944	2.34275e-18	2.78968e-17	Mgat4c	MGAT4 family, member C [Source:RGD Symbol;Acc:1307871]	7	44009069	44024456	1	8.73944
ENSRNOG00000059334	1212.48	0.514816	0.0589242	8.73691	2.39574e-18	2.85047e-17	Fbxl3	F-box and leucine-rich repeat protein 3 [Source:RGD Symbol;Acc:1305660]	15	93647310	93667395	-1	8.73691
ENSRNOG00000059243	235.561	-1.02197	0.116997	-8.73508	2.43487e-18	2.89468e-17	AABR07051787.1		3	21373213	21381013	-1	8.73508
ENSRNOG00000016545	1565.55	-0.546468	0.0625632	-8.73466	2.4439e-18	2.90306e-17	Ift140	intraflagellar transport 140 [Source:RGD Symbol;Acc:2318759]	10	14373679	14461160	1	8.73466
ENSRNOG00000003682	940.975	-0.54779	0.0627325	-8.73216	2.49851e-18	2.96554e-17	Hook2	hook microtubule-tethering protein 2 [Source:RGD Symbol;Acc:1310171]	19	26106838	26119352	1	8.73216
ENSRNOG00000061544	6872.5	0.57938	0.0663669	8.72995	2.54788e-18	3.0217e-17	Spock2	SPARC/osteonectin, cwcv and kazal like domains proteoglycan 2 [Source:RGD Symbol;Acc:1308568]	20	29655226	29677926	1	8.72995
ENSRNOG00000018992	16368	-0.607891	0.0696709	-8.72517	2.65777e-18	3.14949e-17	Dpysl3	dihydropyrimidinase-like 3 [Source:RGD Symbol;Acc:2410]	18	37716143	37819097	-1	8.72517
ENSRNOG00000005279	974.166	0.672625	0.0772025	8.71248	2.97311e-18	3.5175e-17	Ndufaf7	NADH:ubiquinone oxidoreductase complex assembly factor 7 [Source:RGD Symbol;Acc:1311578]	6	1534594	1545828	1	8.71248
ENSRNOG00000055446	3992.13	-0.461137	0.0529282	-8.71251	2.97208e-18	3.5175e-17	Amfr	autocrine motility factor receptor [Source:RGD Symbol;Acc:1311551]	19	11473541	11508102	1	8.71251
ENSRNOG00000022162	5033.23	0.427937	0.0491208	8.71193	2.9875e-18	3.53168e-17	Pbx3	PBX homeobox 3 [Source:RGD Symbol;Acc:1307198]	3	13182024	13525983	-1	8.71193
ENSRNOG00000008034	6980.1	0.431	0.0495315	8.70154	3.27401e-18	3.86728e-17	Tmeff1	transmembrane protein with EGF-like and two follistatin-like domains 1 [Source:RGD Symbol;Acc:62005]	5	64326733	64412523	1	8.70154
ENSRNOG00000002075	1743.95	-0.955336	0.109832	-8.69817	3.37291e-18	3.9809e-17	Cnot6l	CCR4-NOT transcription complex, subunit 6-like [Source:RGD Symbol;Acc:1309128]	14	15059387	15146586	1	8.69817
ENSRNOG00000009482	225.383	-1.25061	0.143789	-8.69754	3.3916e-18	3.99975e-17	Emx2	empty spiracles homeobox 2 [Source:RGD Symbol;Acc:1564797]	1	280633938	280640946	1	8.69754
ENSRNOG00000008901	407.43	0.914575	0.105222	8.69183	3.56647e-18	4.20261e-17	Coro2a	coronin 2A [Source:RGD Symbol;Acc:1309719]	5	62156839	62187930	-1	8.69183
ENSRNOG00000006136	663.584	-0.974898	0.112181	-8.69037	3.61254e-18	4.25349e-17	Pdpk1	3-phosphoinositide dependent protein kinase-1 [Source:RGD Symbol;Acc:620307]	10	13451624	13515448	-1	8.69037
ENSRNOG00000007359	376.436	0.822306	0.0946629	8.68667	3.73206e-18	4.3907e-17	Gca	grancalcin [Source:RGD Symbol;Acc:1306589]	3	48626038	48661317	1	8.68667
ENSRNOG00000019532	5097.06	0.523274	0.0602432	8.68603	3.75333e-18	4.41219e-17	Emc10	ER membrane protein complex subunit 10 [Source:RGD Symbol;Acc:1303214]	1	100495119	100501437	-1	8.68603
ENSRNOG00000004160	1061.22	0.583167	0.0672135	8.67633	4.08734e-18	4.80099e-17	Prps2	phosphoribosyl pyrophosphate synthetase 2 [Source:RGD Symbol;Acc:3415]	X	28435507	28472880	1	8.67633
ENSRNOG00000014650	2138.7	-0.466531	0.0537991	-8.67172	4.25636e-18	4.99554e-17	Sema4g	semaphorin 4G [Source:RGD Symbol;Acc:1310436]	1	264741911	264753397	1	8.67172
ENSRNOG00000002585	1725.76	0.480584	0.0554856	8.66141	4.65953e-18	5.46436e-17	Cul4b	cullin 4B [Source:RGD Symbol;Acc:1564494]	X	124832628	124870329	-1	8.66141
ENSRNOG00000052357	1629.66	-0.869214	0.100356	-8.66132	4.66342e-18	5.46456e-17	Fosl2	FOS like 2, AP-1 transcription factor subunit [Source:RGD Symbol;Acc:2628]	6	25598936	25616995	-1	8.66132
ENSRNOG00000000368	645.317	-0.729367	0.0842114	-8.66115	4.67026e-18	5.46822e-17	Grik2	glutamate ionotropic receptor kainate type subunit 2 [Source:RGD Symbol;Acc:2733]	20	53789760	54517709	-1	8.66115
ENSRNOG00000060665	9025.42	0.377288	0.0435669	8.65998	4.71853e-18	5.52034e-17	Afap1	actin filament associated protein 1 [Source:RGD Symbol;Acc:619959]	14	79919717	79988110	-1	8.65998
ENSRNOG00000045740	726.339	0.788036	0.091017	8.65812	4.7961e-18	5.60664e-17	Tmx3	thioredoxin-related transmembrane protein 3 [Source:RGD Symbol;Acc:1592777]	18	87580424	87610390	1	8.65812
ENSRNOG00000018102	4531.22	0.347907	0.040191	8.65635	4.87113e-18	5.68982e-17	Coa5	cytochrome C oxidase assembly factor 5 [Source:RGD Symbol;Acc:1565095]	9	44011471	44024876	-1	8.65635
ENSRNOG00000007432	702.591	-0.705383	0.0815418	-8.65058	5.12386e-18	5.98028e-17	Polr3b	RNA polymerase III subunit B [Source:RGD Symbol;Acc:1565311]	7	24745051	24851227	-1	8.65058
ENSRNOG00000017783	674.66	-0.848193	0.0981474	-8.64203	5.52213e-18	6.44e-17	Sfrp1	secreted frizzled-related protein 1 [Source:RGD Symbol;Acc:621074]	16	73372007	73410777	-1	8.64203
ENSRNOG00000009338	1003.63	0.70373	0.0814321	8.64191	5.52788e-18	6.4416e-17	Kras	KRAS proto-oncogene, GTPase [Source:RGD Symbol;Acc:2981]	4	179486105	179515558	-1	8.64191
ENSRNOG00000017647	376.293	-0.88824	0.102801	-8.64037	5.60292e-18	6.52388e-17	Zc3h8	zinc finger CCCH type containing 8 [Source:RGD Symbol;Acc:1310458]	3	121471810	121488540	-1	8.64037
ENSRNOG00000042333	1511.94	0.65356	0.0756655	8.63749	5.74629e-18	6.68552e-17	Dnal1	dynein, axonemal, light chain 1 [Source:RGD Symbol;Acc:1591349]	6	107596782	107625214	1	8.63749
ENSRNOG00000029185	1694.97	0.468009	0.054236	8.62912	6.18272e-18	7.18759e-17	Rasa1	RAS p21 protein activator 1 [Source:RGD Symbol;Acc:3537]	2	13616822	13696426	-1	8.62912
ENSRNOG00000037540	351.592	-0.952225	0.110366	-8.62791	6.24857e-18	7.25841e-17	Tmem256	transmembrane protein 256 [Source:RGD Symbol;Acc:1563438]	10	56445647	56447138	1	8.62791
ENSRNOG00000000470	3537.52	0.352288	0.0408708	8.61956	6.72115e-18	7.8012e-17	Vps52	VPS52 GARP complex subunit [Source:RGD Symbol;Acc:3618]	20	5432004	5441706	-1	8.61956
ENSRNOG00000012799	1029.28	-0.617331	0.0716234	-8.61913	6.74676e-18	7.82476e-17	Prkaa1	protein kinase AMP-activated catalytic subunit alpha 1 [Source:RGD Symbol;Acc:3387]	2	54857688	54893404	1	8.61913
ENSRNOG00000007371	292.045	-0.919954	0.106752	-8.61771	6.83036e-18	7.91547e-17	Rbmx2	RNA binding motif protein, X-linked 2 [Source:RGD Symbol;Acc:1562693]	X	135550834	135558440	1	8.61771
ENSRNOG00000059445	432.362	0.911268	0.105775	8.61512	6.98694e-18	8.09055e-17	Aifm2	apoptosis inducing factor, mitochondria associated 2 [Source:RGD Symbol;Acc:1304964]	20	31339787	31352906	1	8.61512
ENSRNOG00000016137	11972.6	0.419364	0.0486876	8.61337	7.09433e-18	8.20843e-17	Rad23b	RAD23 homolog B, nucleotide excision repair protein [Source:RGD Symbol;Acc:1562958]	5	72103704	72141700	1	8.61337
ENSRNOG00000021891	1761.67	0.523028	0.0607267	8.61282	7.12847e-18	8.24145e-17	Zdhhc8	zinc finger, DHHC-type containing 8 [Source:RGD Symbol;Acc:1308875]	11	86903122	86915715	1	8.61282
ENSRNOG00000000622	4011.08	-0.555611	0.0645221	-8.61117	7.23215e-18	8.35476e-17	Hint1	histidine triad nucleotide binding protein 1 [Source:RGD Symbol;Acc:1593411]	10	40208223	40211975	1	8.61117
ENSRNOG00000016206	1209.28	0.504698	0.0586262	8.60875	7.38584e-18	8.52561e-17	Uvrag	UV radiation resistance associated [Source:RGD Symbol;Acc:1589754]	1	163844818	164101578	-1	8.60875
ENSRNOG00000034254	64483.7	-0.428238	0.0497571	-8.60657	7.52772e-18	8.68257e-17	Actb	actin, beta [Source:RGD Symbol;Acc:628837]	12	13715843	13718841	1	8.60657
ENSRNOG00000052873	556.337	0.771801	0.0897024	8.60402	7.69738e-18	8.87129e-17	Npnt	nephronectin [Source:MGI Symbol;Acc:MGI:2148811]	2	238002990	238068694	-1	8.60402
ENSRNOG00000011066	7369.65	0.639153	0.0743315	8.59868	8.0636e-18	9.28608e-17	March6	membrane associated ring-CH-type finger 6 [Source:RGD Symbol;Acc:1565757]	2	84536669	84608712	-1	8.59868
ENSRNOG00000020636	1043.56	-0.603725	0.0702182	-8.59784	8.1231e-18	9.34728e-17	Spint2	serine peptidase inhibitor, Kunitz type, 2 [Source:RGD Symbol;Acc:735123]	1	87199313	87221892	-1	8.59784
ENSRNOG00000048250	130.835	1.45381	0.169133	8.59565	8.27943e-18	9.51972e-17	Tmem159	transmembrane protein 159 [Source:RGD Symbol;Acc:727895]	1	189870622	189889484	1	8.59565
ENSRNOG00000012206	5827.05	-0.359815	0.0418754	-8.59252	8.50853e-18	9.7755e-17	Dennd5a	DENN domain containing 5A [Source:RGD Symbol;Acc:1306759]	1	174524047	174588529	-1	8.59252
ENSRNOG00000014534	63.5899	-2.07824	0.241925	-8.59044	8.66346e-18	9.94573e-17	Rn50_10_0700.3		10	70329052	70330036	1	8.59044
ENSRNOG00000019240	3512.22	0.39578	0.0460838	8.58826	8.82949e-18	1.01284e-16	Ampd2	adenosine monophosphate deaminase 2 [Source:RGD Symbol;Acc:2110]	2	210861625	210874304	-1	8.58826
ENSRNOG00000004229	55.3752	-2.45147	0.285475	-8.58732	8.90202e-18	1.02037e-16	Tac3	tachykinin 3 [Source:RGD Symbol;Acc:3809]	7	71023976	71030582	1	8.58732
ENSRNOG00000009264	5418.76	-0.448163	0.0521978	-8.58587	9.01548e-18	1.03257e-16	Erc1	ELKS/RAB6-interacting/CAST family member 1 [Source:RGD Symbol;Acc:628733]	4	152087379	152380184	-1	8.58587
ENSRNOG00000020875	3482.63	-0.396651	0.0462052	-8.58457	9.1178e-18	1.04347e-16	Celf3	CUGBP, Elav-like family member 3 [Source:RGD Symbol;Acc:1563168]	2	195719543	195730274	1	8.58457
ENSRNOG00000012002	895.211	0.726003	0.0845849	8.58314	9.23218e-18	1.05574e-16	Iqgap1	IQ motif containing GTPase activating protein 1 [Source:RGD Symbol;Acc:1311884]	1	142525046	142615673	-1	8.58314
ENSRNOG00000052637	1173.79	0.601614	0.0701099	8.58101	9.40429e-18	1.07459e-16	Samd1	sterile alpha motif domain containing 1 [Source:RGD Symbol;Acc:7529921]	19	25120128	25122233	1	8.58101
ENSRNOG00000058733	3904.9	0.410029	0.0478037	8.57735	9.70806e-18	1.10844e-16	Asap1	ArfGAP with SH3 domain, ankyrin repeat and PH domain 1 [Source:RGD Symbol;Acc:1307379]	7	104669672	104801045	-1	8.57735
ENSRNOG00000001603	265.616	-0.946962	0.110448	-8.57386	1.00073e-17	1.14172e-16	N6amt1	N-6 adenine-specific DNA methyltransferase 1 (putative) [Source:RGD Symbol;Acc:1311843]	11	27004320	27016941	1	8.57386
ENSRNOG00000011058	998.008	0.690968	0.080611	8.57163	1.0203e-17	1.16314e-16	Utrn	utrophin [Source:RGD Symbol;Acc:3947]	1	6451810	6970040	-1	8.57163
ENSRNOG00000006094	194.007	1.36268	0.159004	8.5701	1.03396e-17	1.1778e-16	Cd44	CD44 molecule (Indian blood group) [Source:RGD Symbol;Acc:2307]	3	92696313	92783658	-1	8.5701
ENSRNOG00000004537	715.384	0.856499	0.0999656	8.56794	1.05351e-17	1.19914e-16	Rxrg	retinoid X receptor gamma [Source:RGD Symbol;Acc:620046]	13	85818427	85868552	1	8.56794
ENSRNOG00000015898	462.727	-0.859274	0.100338	-8.56379	1.09214e-17	1.24216e-16	Fer	FER tyrosine kinase [Source:RGD Symbol;Acc:1306273]	9	111597037	111862670	1	8.56379
ENSRNOG00000004839	3188.82	0.46457	0.054258	8.56224	1.10699e-17	1.25806e-16	B4galnt1	beta-1,4-N-acetyl-galactosaminyl transferase 1 [Source:RGD Symbol;Acc:620490]	7	70452579	70459880	1	8.56224
ENSRNOG00000043141	944.955	-0.630168	0.0736052	-8.56146	1.11447e-17	1.26559e-16	Ap3s2	adaptor-related protein complex 3, sigma 2 subunit [Source:RGD Symbol;Acc:1586888]	1	141612963	141655894	-1	8.56146
ENSRNOG00000060753	611.726	0.632692	0.0739049	8.56089	1.12001e-17	1.27091e-16	Esyt1	extended synaptotagmin 1 [Source:RGD Symbol;Acc:3053]	7	2924603	2941122	-1	8.56089
ENSRNOG00000007506	2338.38	0.577042	0.0674075	8.5605	1.12378e-17	1.27419e-16	Ndufaf4	NADH:ubiquinone oxidoreductase complex assembly factor 4 [Source:RGD Symbol;Acc:735162]	5	39251337	39257512	1	8.5605
ENSRNOG00000021153	1334.13	0.608975	0.0711407	8.56015	1.12721e-17	1.2771e-16	Fkbp2	FK506 binding protein 2 [Source:RGD Symbol;Acc:1560660]	1	222232351	222235102	-1	8.56015
ENSRNOG00000014875	1692.57	0.473119	0.0552791	8.55873	1.14118e-17	1.29193e-16	Ash2l	ASH2 like histone lysine methyltransferase complex subunit [Source:RGD Symbol;Acc:1305632]	16	71011332	71032790	1	8.55873
ENSRNOG00000049221	2653.4	-0.409895	0.0479002	-8.55728	1.15559e-17	1.30724e-16	Kdm4b	lysine demethylase 4B [Source:RGD Symbol;Acc:1588576]	9	10653216	10734073	-1	8.55728
ENSRNOG00000002810	1631.42	0.696862	0.0814845	8.55208	1.20887e-17	1.36647e-16	Gfpt2	glutamine-fructose-6-phosphate transaminase 2 [Source:RGD Symbol;Acc:1303097]	10	35279236	35325508	1	8.55208
ENSRNOG00000050843	535.708	-0.732747	0.0857099	-8.54915	1.23996e-17	1.40053e-16	Mut	methylmalonyl CoA mutase [Source:RGD Symbol;Acc:1587662]	9	23323936	23352668	-1	8.54915
ENSRNOG00000008001	1704.91	0.640233	0.0748896	8.54902	1.24138e-17	1.40105e-16	Rab3b	RAB3B, member RAS oncogene family [Source:RGD Symbol;Acc:620922]	5	128501847	128568188	1	8.54902
ENSRNOG00000005063	3531.37	-0.507387	0.0593815	-8.54453	1.29063e-17	1.45552e-16	Atl1	atlastin GTPase 1 [Source:RGD Symbol;Acc:1359232]	6	92229686	92370421	1	8.54453
ENSRNOG00000015858	98.3152	-1.73041	0.202693	-8.53709	1.37641e-17	1.55107e-16	Hyal1	hyaluronoglucosaminidase 1 [Source:RGD Symbol;Acc:1303060]	8	116332796	116335435	1	8.53709
ENSRNOG00000029855	1339.42	0.539797	0.0632365	8.53616	1.38752e-17	1.5624e-16	Letmd1	LETM1 domain containing 1 [Source:RGD Symbol;Acc:1596738]	7	142106465	142119899	1	8.53616
ENSRNOG00000000258	963.891	-0.509248	0.0596646	-8.53518	1.39939e-17	1.57456e-16	Prmt7	protein arginine methyltransferase 7 [Source:RGD Symbol;Acc:1304869]	19	38189605	38237308	1	8.53518
ENSRNOG00000018232	1819.59	0.455799	0.0534177	8.53274	1.42927e-17	1.60695e-16	Srf	serum response factor [Source:RGD Symbol;Acc:1559787]	9	16737642	16747225	1	8.53274
ENSRNOG00000015835	10439.6	0.341353	0.0400615	8.52072	1.58563e-17	1.78138e-16	Cacna2d2	calcium voltage-gated channel auxiliary subunit alpha2delta 2 [Source:RGD Symbol;Acc:631360]	8	116154736	116284985	1	8.52072
ENSRNOG00000025523	627.879	-0.651798	0.0765033	-8.51987	1.59739e-17	1.79322e-16	C1H10orf76	chromosome 1 open reading frame, human C10orf76 [Source:RGD Symbol;Acc:9299787]	1	265575448	265757389	-1	8.51987
ENSRNOG00000016070	364.314	-0.847978	0.0995374	-8.51919	1.60671e-17	1.80231e-16	Trpc3	transient receptor potential cation channel, subfamily C, member 3 [Source:RGD Symbol;Acc:61973]	2	123329875	123407496	-1	8.51919
ENSRNOG00000010174	315.526	0.900613	0.105865	8.50722	1.78161e-17	1.99698e-16	Enpp4	ectonucleotide pyrophosphatase/phosphodiesterase 4 [Source:RGD Symbol;Acc:1308689]	9	19448269	19457946	1	8.50722
ENSRNOG00000000961	495.387	-0.730909	0.0859322	-8.50566	1.80573e-17	2.02247e-16	Glt1d1	glycosyltransferase 1 domain containing 1 [Source:RGD Symbol;Acc:1304896]	12	32666635	32740732	-1	8.50566
ENSRNOG00000003019	2130.72	0.447543	0.0526229	8.50473	1.82023e-17	2.03716e-16	Ubn1	ubinuclein 1 [Source:RGD Symbol;Acc:1311582]	10	10690224	10725655	-1	8.50473
ENSRNOG00000000075	1168.61	0.553085	0.0650417	8.50354	1.83897e-17	2.05656e-16	Mtf2	metal response element binding transcription factor 2 [Source:RGD Symbol;Acc:1304727]	14	2658267	2700977	-1	8.50354
ENSRNOG00000053334	18161.3	0.502329	0.0591019	8.49938	1.90602e-17	2.12993e-16	Stmn4	stathmin 4 [Source:RGD Symbol;Acc:69349]	15	43007908	43025852	1	8.49938
ENSRNOG00000002069	849.099	-0.610436	0.0718268	-8.49872	1.91688e-17	2.14045e-16	Slc35a5	solute carrier family 35, member A5 [Source:RGD Symbol;Acc:1564361]	11	60613882	60634851	1	8.49872
ENSRNOG00000039323	361.443	-1.25565	0.147842	-8.49319	2.01042e-17	2.24319e-16	Dgkk	diacylglycerol kinase kappa [Source:RGD Symbol;Acc:1561510]	X	16442899	16537888	-1	8.49319
ENSRNOG00000010260	1427.87	0.478854	0.0563867	8.49232	2.02545e-17	2.25824e-16	Dixdc1	DIX domain containing 1 [Source:RGD Symbol;Acc:1309902]	8	55091235	55162421	-1	8.49232
ENSRNOG00000001130	1268.3	-1.01266	0.119249	-8.49196	2.03178e-17	2.26358e-16	Nos1	nitric oxide synthase 1 [Source:RGD Symbol;Acc:3184]	12	44213943	44520341	-1	8.49196
ENSRNOG00000010252	1172.68	0.539925	0.0636118	8.4878	2.10578e-17	2.34425e-16	Hexa	hexosaminidase subunit alpha [Source:RGD Symbol;Acc:2792]	8	64325435	64350773	1	8.4878
ENSRNOG00000021046	167.813	-1.23956	0.14611	-8.48373	2.18096e-17	2.42611e-16	Sult2b1	sulfotransferase family 2B member 1 [Source:RGD Symbol;Acc:1308882]	1	101710959	101773508	-1	8.48373
ENSRNOG00000018704	5312.85	-0.396545	0.0467511	-8.48204	2.21273e-17	2.45782e-16	Nolc1	nucleolar and coiled-body phosphoprotein 1 [Source:RGD Symbol;Acc:621578]	1	265829108	265839818	1	8.48204
ENSRNOG00000031852	1221.23	-0.891784	0.105138	-8.48204	2.21281e-17	2.45782e-16	Lsamp	limbic system-associated membrane protein [Source:RGD Symbol;Acc:71102]	11	58803140	59110562	-1	8.48204
ENSRNOG00000011876	3989.38	0.390093	0.046009	8.47863	2.27869e-17	2.52909e-16	Fxr2	FMR1 autosomal homolog 2 [Source:RGD Symbol;Acc:1307011]	10	56237755	56257890	1	8.47863
ENSRNOG00000023086	766.51	0.726291	0.0856839	8.4764	2.32262e-17	2.5759e-16	LOC100360828	cAMP-regulated phosphoprotein 19-like [Source:RGD Symbol;Acc:2321330]	8	81949877	81968589	1	8.4764
ENSRNOG00000016029	802.295	-0.710798	0.0838627	-8.47574	2.33583e-17	2.5886e-16	Rb1	RB transcriptional corepressor 1 [Source:RGD Symbol;Acc:3540]	15	55083140	55209342	-1	8.47574
ENSRNOG00000015597	668.164	-0.641318	0.0756955	-8.47233	2.40528e-17	2.66356e-16	LOC100125364	hypothetical protein LOC100125364 [Source:RGD Symbol;Acc:1642424]	1	56949712	56952431	1	8.47233
ENSRNOG00000019138	132.3	-1.31047	0.154718	-8.47003	2.45331e-17	2.7147e-16	Clec11a	C-type lectin domain family 11, member A [Source:RGD Symbol;Acc:3627]	1	100289295	100293558	-1	8.47003
ENSRNOG00000000809	6118.31	-0.474169	0.0559969	-8.46778	2.5011e-17	2.7655e-16	Atat1	alpha tubulin acetyltransferase 1 [Source:RGD Symbol;Acc:1303066]	20	3351303	3364565	1	8.46778
ENSRNOG00000024410	449.488	-1.03113	0.121841	-8.46293	2.60734e-17	2.88081e-16	Blvrb	biliverdin reductase B [Source:RGD Symbol;Acc:1306080]	1	84256159	84274075	1	8.46293
ENSRNOG00000005662	310.106	-0.807573	0.0954343	-8.46208	2.62658e-17	2.89988e-16	Grm7	glutamate metabotropic receptor 7 [Source:RGD Symbol;Acc:619857]	4	142780987	143367578	1	8.46208
ENSRNOG00000012568	7175.15	0.490853	0.0580516	8.45547	2.77954e-17	3.06646e-16	Madd	MAP-kinase activating death domain [Source:RGD Symbol;Acc:619922]	3	79960301	80003032	-1	8.45547
ENSRNOG00000016630	1516.76	0.519044	0.0614032	8.45305	2.8379e-17	3.1285e-16	Tln1	talin 1 [Source:RGD Symbol;Acc:1306247]	5	59033636	59063592	-1	8.45305
ENSRNOG00000012879	657.024	-0.643332	0.0761298	-8.45047	2.90129e-17	3.19599e-16	Fabp3	fatty acid binding protein 3 [Source:RGD Symbol;Acc:69048]	5	148528725	148535565	1	8.45047
ENSRNOG00000016368	1106.72	0.547258	0.0647725	8.44893	2.93996e-17	3.23615e-16	Ppp1r14c	protein phosphatase 1, regulatory (inhibitor) subunit 14c [Source:RGD Symbol;Acc:620538]	1	39811314	39923057	1	8.44893
ENSRNOG00000014945	1710.84	-0.479644	0.0567705	-8.44882	2.94255e-17	3.23659e-16	Kpna3	karyopherin subunit alpha 3 [Source:RGD Symbol;Acc:1311339]	15	41698281	41770112	-1	8.44882
ENSRNOG00000003206	11647.1	0.343533	0.0406849	8.44375	3.07325e-17	3.37782e-16	Actr3	ARP3 actin related protein 3 homolog [Source:RGD Symbol;Acc:71024]	13	41695183	41738658	-1	8.44375
ENSRNOG00000022980	5612.7	0.602056	0.0713303	8.44039	3.16269e-17	3.47353e-16	Sdhd	succinate dehydrogenase complex subunit D [Source:RGD Symbol;Acc:735231]	8	55028125	55037604	-1	8.44039
ENSRNOG00000014152	240.924	-0.94491	0.112026	-8.43474	3.31941e-17	3.64293e-16	Kcnip3	potassium voltage-gated channel interacting protein 3 [Source:RGD Symbol;Acc:70888]	3	120023917	120087136	-1	8.43474
ENSRNOG00000009724	290.733	-0.967088	0.114731	-8.42921	3.48019e-17	3.81653e-16	Tstd2	thiosulfate sulfurtransferase like domain containing 2 [Source:RGD Symbol;Acc:1310893]	5	61704222	61734011	-1	8.42921
ENSRNOG00000022576	129.899	-1.35465	0.160719	-8.42871	3.49482e-17	3.82972e-16	Nudt12	nudix hydrolase 12 [Source:RGD Symbol;Acc:1310902]	9	105680670	105693357	-1	8.42871
ENSRNOG00000002364	3153.65	0.438399	0.0520307	8.42577	3.58374e-17	3.92423e-16	Rnf112	ring finger protein 112 [Source:RGD Symbol;Acc:3986]	10	47719014	47725172	-1	8.42577
ENSRNOG00000017852	10851.7	0.321008	0.0381182	8.42139	3.72047e-17	4.07092e-16	Nars	asparaginyl-tRNA synthetase [Source:RGD Symbol;Acc:1307238]	18	59986360	60002569	-1	8.42139
ENSRNOG00000006102	1052.35	-0.587351	0.0697803	-8.41714	3.85803e-17	4.2183e-16	Pole4	DNA polymerase epsilon 4, accessory subunit [Source:RGD Symbol;Acc:1307793]	4	113491644	113497455	-1	8.41714
ENSRNOG00000045943	289.138	-0.981848	0.116651	-8.41695	3.86421e-17	4.21879e-16	Rnf170	ring finger protein 170 [Source:RGD Symbol;Acc:1590842]	16	70687487	70705128	-1	8.41695
ENSRNOG00000002028	4829.34	0.529259	0.0628801	8.41695	3.86397e-17	4.21879e-16	Tmem50b	transmembrane protein 50B [Source:RGD Symbol;Acc:1307561]	11	31719443	31752243	-1	8.41695
ENSRNOG00000005616	1382.93	0.692094	0.0822397	8.41557	3.90988e-17	4.26549e-16	Ncoa3	nuclear receptor coactivator 3 [Source:RGD Symbol;Acc:620109]	3	162692185	162787548	1	8.41557
ENSRNOG00000032471	731.908	-0.601412	0.0715575	-8.4046	4.29329e-17	4.68029e-16	Asb3	ankyrin repeat and SOCS box-containing 3 [Source:RGD Symbol;Acc:1308462]	14	115391609	115446152	1	8.4046
ENSRNOG00000019099	473.613	0.788301	0.0938297	8.40141	4.41162e-17	4.80572e-16	Zfp334	zinc finger protein 334 [Source:RGD Symbol;Acc:1592574]	3	162057482	162059524	-1	8.40141
ENSRNOG00000002347	1050.58	0.615338	0.0732586	8.39953	4.48273e-17	4.87957e-16	Rgl1	ral guanine nucleotide dissociation stimulator,-like 1 [Source:RGD Symbol;Acc:1308947]	13	69909096	70174565	-1	8.39953
ENSRNOG00000027645	225.113	1.01745	0.121189	8.3955	4.63903e-17	5.04597e-16	Syndig1l	synapse differentiation inducing 1-like [Source:RGD Symbol;Acc:1589004]	6	108393628	108415093	-1	8.3955
ENSRNOG00000053560	179.333	1.12295	0.133807	8.39234	4.76567e-17	5.1799e-16	Rhou	ras homolog family member U [Source:MGI Symbol;Acc:MGI:1916831]	19	56435577	56441733	1	8.39234
ENSRNOG00000020302	685.204	-0.600699	0.0716622	-8.38236	5.18763e-17	5.63436e-16	Klhl17	kelch-like family member 17 [Source:RGD Symbol;Acc:708444]	5	173654860	173659675	-1	8.38236
ENSRNOG00000019023	1639.39	-0.459493	0.0548538	-8.37668	5.44425e-17	5.90872e-16	Tars	threonyl-tRNA synthetase [Source:RGD Symbol;Acc:1359527]	2	61394770	61414102	-1	8.37668
ENSRNOG00000011394	9943.95	0.288733	0.0344769	8.37468	5.53751e-17	6.00551e-16	Kif3c	kinesin family member 3C [Source:RGD Symbol;Acc:621538]	6	27768943	27815611	1	8.37468
ENSRNOG00000020813	909.091	0.721455	0.0861657	8.37288	5.62268e-17	6.09238e-16	Ltbp3	latent transforming growth factor beta binding protein 3 [Source:RGD Symbol;Acc:62057]	1	221099998	221116096	1	8.37288
ENSRNOG00000013162	9336.32	0.404894	0.0483581	8.37281	5.6259e-17	6.09238e-16	Zcchc12	zinc finger CCHC-type containing 12 [Source:RGD Symbol;Acc:1359439]	X	122808605	122811789	1	8.37281
ENSRNOG00000024930	843.04	-0.655138	0.0782618	-8.37111	5.70802e-17	6.17676e-16	Smim19	small integral membrane protein 19 [Source:RGD Symbol;Acc:2318364]	16	74408183	74422215	1	8.37111
ENSRNOG00000007416	201.743	-1.02703	0.122737	-8.36769	5.8757e-17	6.35353e-16	Clp1	cleavage and polyadenylation factor I subunit 1 [Source:RGD Symbol;Acc:1307679]	3	72125273	72128973	-1	8.36769
ENSRNOG00000001596	13849.5	0.626802	0.074935	8.36462	6.03115e-17	6.51684e-16	Atp5g3	ATP synthase, H+ transporting, mitochondrial Fo complex, subunit C3 (subunit 9) [Source:RGD Symbol;Acc:620052]	3	60811210	60813869	-1	8.36462
ENSRNOG00000012840	6017.04	0.597113	0.0714097	8.36179	6.17744e-17	6.67e-16	Sparc	secreted protein acidic and cysteine rich [Source:RGD Symbol;Acc:3742]	10	40742400	40764185	-1	8.36179
ENSRNOG00000005264	387.677	-0.812197	0.0971562	-8.3597	6.28771e-17	6.78161e-16	Sav1	salvador family WW domain containing protein 1 [Source:RGD Symbol;Acc:1307253]	6	92376093	92398525	-1	8.3597
ENSRNOG00000054063	530.856	-0.706249	0.084483	-8.35966	6.29003e-17	6.78161e-16	Nat6	N-acetyltransferase 6 [Source:RGD Symbol;Acc:6496422]	8	116336441	116339690	1	8.35966
ENSRNOG00000001273	706.251	-0.664155	0.0794507	-8.35933	6.30737e-17	6.79532e-16	Psmg3	proteasome assembly chaperone 3 [Source:RGD Symbol;Acc:2319950]	12	16899025	16901934	1	8.35933
ENSRNOG00000015576	1802.32	0.439771	0.0526116	8.35881	6.33533e-17	6.82045e-16	Hsdl1	hydroxysteroid dehydrogenase like 1 [Source:RGD Symbol;Acc:1308433]	19	52210859	52217728	-1	8.35881
ENSRNOG00000021101	1945.83	0.451251	0.0539905	8.35797	6.3804e-17	6.86395e-16	Sema6c	semaphorin 6C [Source:RGD Symbol;Acc:3659]	2	196334626	196344008	1	8.35797
ENSRNOG00000017714	426.817	-0.755616	0.0904078	-8.35787	6.38627e-17	6.86524e-16	Usp3	ubiquitin specific peptidase 3 [Source:RGD Symbol;Acc:1308852]	8	72207972	72284873	-1	8.35787
ENSRNOG00000007136	803.986	0.721019	0.0862743	8.35729	6.41752e-17	6.89379e-16	Anxa7	annexin A7 [Source:RGD Symbol;Acc:621173]	15	4254499	4281287	1	8.35729
ENSRNOG00000052405	345.978	-1.09275	0.130835	-8.35219	6.70105e-17	7.19311e-16	Cdh4	cadherin 4 [Source:RGD Symbol;Acc:621091]	3	175144495	175279761	1	8.35219
ENSRNOG00000054514	1343.09	0.487658	0.058483	8.33846	7.52634e-17	8.07311e-16	Mkln1	muskelin 1 [Source:RGD Symbol;Acc:620076]	4	58693384	58817691	1	8.33846
ENSRNOG00000002821	2293.09	-0.507601	0.0608807	-8.33764	7.57862e-17	8.12327e-16	Phlpp1	PH domain and leucine rich repeat protein phosphatase 1 [Source:RGD Symbol;Acc:621308]	13	26172243	26394505	1	8.33764
ENSRNOG00000026833	4113.19	0.341561	0.0410314	8.32436	8.47824e-17	9.08091e-16	Ube4a	ubiquitination factor E4A [Source:RGD Symbol;Acc:1303173]	8	49229717	49271834	-1	8.32436
ENSRNOG00000042086	213.939	-1.07941	0.129789	-8.31665	9.04828e-17	9.68443e-16	Rab26	RAB26, member RAS oncogene family [Source:RGD Symbol;Acc:620890]	10	13893290	13898855	-1	8.31665
ENSRNOG00000009397	1066.05	-0.514533	0.0618934	-8.31322	9.31389e-17	9.96145e-16	Kbtbd4	kelch repeat and BTB domain containing 4 [Source:RGD Symbol;Acc:1310234]	3	79728796	79735838	1	8.31322
ENSRNOG00000024563	297.404	-0.901364	0.108442	-8.31191	9.41753e-17	1.0065e-15	Ganc	glucosidase, alpha; neutral C [Source:RGD Symbol;Acc:2660]	3	112173907	112226023	1	8.31191
ENSRNOG00000013847	1930.9	0.582558	0.0701371	8.30599	9.8988e-17	1.05717e-15	Nova2	NOVA alternative splicing regulator 2 [Source:RGD Symbol;Acc:1308032]	1	79831534	79865807	1	8.30599
ENSRNOG00000051372	873.138	0.749914	0.0903532	8.29981	1.04281e-16	1.11289e-15	Mycn	v-myc avian myelocytomatosis viral oncogene neuroblastoma derived homolog [Source:RGD Symbol;Acc:1584995]	6	38222555	38228379	-1	8.29981
ENSRNOG00000011320	244.361	-1.07816	0.129942	-8.29727	1.06534e-16	1.13611e-15	Igfbpl1	insulin-like growth factor binding protein-like 1 [Source:RGD Symbol;Acc:1305656]	5	61395408	61410812	-1	8.29727
ENSRNOG00000056870	26681	0.394064	0.0475075	8.29478	1.08782e-16	1.15924e-15	Gdi1	GDP dissociation inhibitor 1 [Source:RGD Symbol;Acc:2676]	X	156400736	156407404	-1	8.29478
ENSRNOG00000019507	6097.06	0.352039	0.0424482	8.29337	1.10082e-16	1.17224e-15	Hnrnpul2	heterogeneous nuclear ribonucleoprotein U-like 2 [Source:RGD Symbol;Acc:1562784]	1	225015616	225027710	1	8.29337
ENSRNOG00000012343	236.031	-1.15608	0.139449	-8.29032	1.12943e-16	1.20184e-15	Pdp2	pyruvate dehyrogenase phosphatase catalytic subunit 2 [Source:RGD Symbol;Acc:628812]	19	597427	601469	-1	8.29032
ENSRNOG00000026277	305.626	-0.870974	0.105103	-8.28682	1.16315e-16	1.23683e-15	Zc3h6	zinc finger CCCH type containing 6 [Source:RGD Symbol;Acc:1311061]	3	121499195	121551433	1	8.28682
ENSRNOG00000036678	1077.22	0.533185	0.0643458	8.28624	1.16886e-16	1.24143e-15	Aspscr1	ASPSCR1, UBX domain containing tether for SLC2A4 [Source:RGD Symbol;Acc:1588666]	10	109851854	109888623	1	8.28624
ENSRNOG00000012802	3523.99	-0.825953	0.0996791	-8.28612	1.17002e-16	1.24143e-15	Tenm3	teneurin transmembrane protein 3 [Source:RGD Symbol;Acc:1306641]	16	46731403	46926245	1	8.28612
ENSRNOG00000014915	2048.84	0.502354	0.0606255	8.28618	1.16943e-16	1.24143e-15	Gsr	glutathione-disulfide reductase [Source:RGD Symbol;Acc:621747]	16	62197617	62241361	-1	8.28618
ENSRNOG00000014230	19990.9	0.54313	0.0655787	8.2821	1.21019e-16	1.28313e-15	Map1a	microtubule-associated protein 1A [Source:RGD Symbol;Acc:3042]	3	113251778	113272186	1	8.2821
ENSRNOG00000010980	770.445	0.573723	0.0692742	8.28191	1.21219e-16	1.28433e-15	Proser1	proline and serine rich 1 [Source:RGD Symbol;Acc:1309403]	2	142686724	142706359	1	8.28191
ENSRNOG00000007141	894.859	-0.621687	0.0751163	-8.27632	1.27041e-16	1.34505e-15	Preb	prolactin regulatory element binding [Source:RGD Symbol;Acc:61929]	6	26784088	26787874	1	8.27632
ENSRNOG00000010971	1573.47	0.41397	0.0500329	8.27395	1.29587e-16	1.37101e-15	Snx18	sorting nexin 18 [Source:RGD Symbol;Acc:1310367]	2	45454782	45480798	-1	8.27395
ENSRNOG00000010017	469.46	0.791318	0.0956415	8.27379	1.29763e-16	1.37121e-15	Wee1	WEE1 G2 checkpoint kinase [Source:RGD Symbol;Acc:1307895]	1	174767960	174786361	1	8.27379
ENSRNOG00000020010	2065.68	-0.577666	0.069819	-8.27377	1.29792e-16	1.37121e-15	Kctd13	potassium channel tetramerization domain containing 13 [Source:RGD Symbol;Acc:735189]	1	198360627	198378934	1	8.27377
ENSRNOG00000062115	82.0547	-1.73456	0.209664	-8.27305	1.30579e-16	1.37853e-15	Rn60_Y_0010.1		Y	984689	985340	1	8.27305
ENSRNOG00000008686	160.826	-1.26852	0.153364	-8.27136	1.32444e-16	1.39722e-15	Tigd5	tigger transposable element derived 5 [Source:RGD Symbol;Acc:1311576]	7	116943057	116945576	1	8.27136
ENSRNOG00000016686	364.219	-0.813192	0.0984236	-8.26216	1.43058e-16	1.50811e-15	Tmem167a	transmembrane protein 167A [Source:RGD Symbol;Acc:2323318]	2	18937458	18943561	1	8.26216
ENSRNOG00000016062	684.392	0.62365	0.0754922	8.26111	1.44323e-16	1.52035e-15	Snta1	syntrophin, alpha 1 [Source:RGD Symbol;Acc:1307068]	3	149874030	149905944	-1	8.26111
ENSRNOG00000016087	1550.18	0.454121	0.0549821	8.25943	1.46365e-16	1.54076e-15	Hars2	histidyl-tRNA synthetase 2 [Source:RGD Symbol;Acc:1308426]	18	29629184	29638721	1	8.25943
ENSRNOG00000016316	670.093	0.712811	0.0863303	8.25679	1.49643e-16	1.57414e-15	Mcm2	minichromosome maintenance complex component 2 [Source:RGD Symbol;Acc:1305577]	4	120825699	120840111	-1	8.25679
ENSRNOG00000013442	1285.24	-0.510812	0.0618727	-8.25585	1.50829e-16	1.58549e-15	Ciz1	CDKN1A interacting zinc finger protein 1 [Source:RGD Symbol;Acc:1305336]	3	11392791	11410180	1	8.25585
ENSRNOG00000056009	1981.41	0.481321	0.0583236	8.2526	1.5499e-16	1.62806e-15	Rab11fip5	RAB11 family interacting protein 5 [Source:RGD Symbol;Acc:1592069]	4	117115076	117153907	-1	8.2526
ENSRNOG00000013323	385.305	0.812271	0.0984381	8.25159	1.56301e-16	1.64066e-15	Rnf217	ring finger protein 217 [Source:RGD Symbol;Acc:1306836]	1	28301922	28390837	1	8.25159
ENSRNOG00000004165	817.526	0.561266	0.0680277	8.25055	1.57664e-16	1.65379e-15	Prkd1	protein kinase D1 [Source:RGD Symbol;Acc:620964]	6	71035332	71349249	-1	8.25055
ENSRNOG00000016885	462.978	-0.858651	0.104135	-8.24557	1.64378e-16	1.72298e-15	Klf6	Kruppel-like factor 6 [Source:RGD Symbol;Acc:62389]	17	67887939	67945037	-1	8.24557
ENSRNOG00000010086	456.645	0.717882	0.0871091	8.24118	1.70518e-16	1.78606e-15	Plagl2	PLAG1 like zinc finger 2 [Source:RGD Symbol;Acc:1307999]	3	148709531	148722742	-1	8.24118
ENSRNOG00000061139	372.709	-0.918019	0.111422	-8.23911	1.73503e-16	1.81604e-15	Taf1a	TATA-box binding protein associated factor, RNA polymerase I subunit A [Source:RGD Symbol;Acc:1305698]	13	101790865	101806900	1	8.23911
ENSRNOG00000019730	545.015	-0.782263	0.0950026	-8.23412	1.8088e-16	1.89191e-15	Inppl1	inositol polyphosphate phosphatase-like 1 [Source:RGD Symbol;Acc:68396]	1	166899894	166912524	-1	8.23412
ENSRNOG00000006118	503.425	0.75162	0.0913302	8.2297	1.87686e-16	1.96169e-15	Klf10	Kruppel-like factor 10 [Source:RGD Symbol;Acc:621652]	7	77156006	77162148	-1	8.2297
ENSRNOG00000036684	2186.66	-0.497724	0.0604802	-8.22953	1.8795e-16	1.96307e-15	Pcyt2	phosphate cytidylyltransferase 2, ethanolamine [Source:RGD Symbol;Acc:619970]	10	109788350	109795697	-1	8.22953
ENSRNOG00000050848	2718.38	0.427925	0.0520014	8.2291	1.88621e-16	1.96868e-15	Dtx1	deltex E3 ubiquitin ligase 1 [Source:RGD Symbol;Acc:1585380]	12	41385241	41414754	1	8.2291
ENSRNOG00000013674	1977.05	0.568802	0.0691252	8.22858	1.89448e-16	1.97591e-15	Megf10	multiple EGF-like domains 10 [Source:RGD Symbol;Acc:735084]	18	52215682	52366238	1	8.22858
ENSRNOG00000014000	2273.86	-0.41125	0.0499949	-8.22584	1.93833e-16	2.0202e-15	Kif2a	kinesin family member 2A [Source:RGD Symbol;Acc:70974]	2	38147601	38208719	-1	8.22584
ENSRNOG00000011937	903.955	0.657813	0.0800087	8.22177	2.0052e-16	2.08842e-15	Sgtb	small glutamine rich tetratricopeptide repeat containing beta [Source:RGD Symbol;Acc:727976]	2	34186091	34219802	1	8.22177
ENSRNOG00000014859	1069.48	-0.884376	0.107572	-8.22126	2.01382e-16	2.09591e-15	Rnf152	ring finger protein 152 [Source:RGD Symbol;Acc:1305251]	13	25186106	25262469	-1	8.22126
ENSRNOG00000039819	1964.38	0.481186	0.0585383	8.22003	2.03455e-16	2.11599e-15	Cdk8	cyclin-dependent kinase 8 [Source:RGD Symbol;Acc:1560888]	12	10496504	10561340	-1	8.22003
ENSRNOG00000002258	213.556	-1.01086	0.123067	-8.21393	2.1406e-16	2.22471e-15	Tmem150c	transmembrane protein 150C [Source:RGD Symbol;Acc:1306105]	14	11095163	11166428	1	8.21393
ENSRNOG00000020388	1521.92	0.415925	0.0506806	8.20678	2.27205e-16	2.35966e-15	Inpp5f	inositol polyphosphate-5-phosphatase F [Source:RGD Symbol;Acc:1305777]	1	200037749	200116524	1	8.20678
ENSRNOG00000018243	1415.6	0.601622	0.0733583	8.20114	2.38113e-16	2.4712e-15	Ubfd1	ubiquitin family domain containing 1 [Source:RGD Symbol;Acc:1306614]	1	192025357	192037025	1	8.20114
ENSRNOG00000009971	946.88	0.64137	0.0782173	8.19985	2.40691e-16	2.49619e-15	Plekha8	pleckstrin homology domain containing A8 [Source:RGD Symbol;Acc:1563940]	4	84770375	84820887	1	8.19985
ENSRNOG00000049785	1875.08	-0.457155	0.0557577	-8.19897	2.42465e-16	2.51282e-15	Ranbp3	RAN binding protein 3 [Source:RGD Symbol;Acc:1589604]	9	10344992	10369937	-1	8.19897
ENSRNOG00000017893	208.401	-1.14008	0.139096	-8.19636	2.4778e-16	2.56609e-15	Baiap3	BAI1-associated protein 3 [Source:RGD Symbol;Acc:10059729]	10	14599197	14613878	-1	8.19636
ENSRNOG00000030149	2024.62	-0.489384	0.0597188	-8.19481	2.50991e-16	2.59752e-15	Adgrl3	adhesion G protein-coupled receptor L3 [Source:RGD Symbol;Acc:620836]	14	28393394	28967980	-1	8.19481
ENSRNOG00000006828	385.907	-1.06577	0.130092	-8.19245	2.55971e-16	2.6472e-15	Baz1a	bromodomain adjacent to zinc finger domain, 1A [Source:RGD Symbol;Acc:1306199]	6	75793960	75874235	-1	8.19245
ENSRNOG00000015294	915.851	-0.531446	0.0648789	-8.19136	2.58286e-16	2.66926e-15	RGD1306215	similar to hypothetical protein MGC36831 [Source:RGD Symbol;Acc:1306215]	3	2678956	2680622	-1	8.19136
ENSRNOG00000014928	2874.67	-0.580539	0.07088	-8.19045	2.60258e-16	2.68775e-15	Apba1	amyloid beta precursor protein binding family A member 1 [Source:RGD Symbol;Acc:620844]	1	241594565	241796513	1	8.19045
ENSRNOG00000010580	10542.1	0.565936	0.0691039	8.18965	2.61991e-16	2.70374e-15	Acot7	acyl-CoA thioesterase 7 [Source:RGD Symbol;Acc:628856]	5	169357517	169450219	1	8.18965
ENSRNOG00000023220	831.992	0.620786	0.0758704	8.1822	2.78719e-16	2.87437e-15	Cnot11	CCR4-NOT transcription complex, subunit 11 [Source:RGD Symbol;Acc:1560909]	9	46270122	46279995	1	8.1822
ENSRNOG00000014793	173.516	-1.12269	0.137223	-8.18154	2.80233e-16	2.88795e-15	Gpr149	G protein-coupled receptor 149 [Source:RGD Symbol;Acc:619890]	2	152839117	152911553	-1	8.18154
ENSRNOG00000008443	3737.29	0.428467	0.0524	8.17684	2.91384e-16	3.00077e-15	Fam234b	family with sequence similarity 234, member B [Source:RGD Symbol;Acc:1306151]	4	168976859	169019561	1	8.17684
ENSRNOG00000003084	3017.71	0.336496	0.0411641	8.17451	2.97081e-16	3.0573e-15	Parp1	poly (ADP-ribose) polymerase 1 [Source:RGD Symbol;Acc:2053]	13	98857177	98889716	1	8.17451
ENSRNOG00000018382	569.162	0.737892	0.0902755	8.17378	2.98878e-16	3.07364e-15	Inpp4b	inositol polyphosphate-4-phosphatase type II B [Source:RGD Symbol;Acc:620470]	19	29597905	29968424	-1	8.17378
ENSRNOG00000033915	777.669	0.556247	0.0680813	8.17032	3.07561e-16	3.16072e-15	Gpt	glutamic--pyruvic transaminase [Source:RGD Symbol;Acc:621720]	7	117759083	117761931	1	8.17032
ENSRNOG00000005924	2286.1	0.55895	0.0684171	8.16974	3.09058e-16	3.17388e-15	Dstn	destrin, actin depolymerizing factor [Source:RGD Symbol;Acc:1588366]	3	138024508	138051298	1	8.16974
ENSRNOG00000014661	590.31	-0.679015	0.0831339	-8.16773	3.14248e-16	3.22493e-15	Zfp385d	zinc finger protein 385D [Source:RGD Symbol;Acc:1359606]	15	6200829	6587367	-1	8.16773
ENSRNOG00000039717	1304.57	-0.527113	0.0645425	-8.16691	3.16384e-16	3.24459e-15	Ipo11	importin 11 [Source:RGD Symbol;Acc:1311133]	2	37954161	38110567	-1	8.16691
ENSRNOG00000026403	1216.79	-0.554934	0.0679765	-8.16361	3.25151e-16	3.33217e-15	Naf1	nuclear assembly factor 1 ribonucleoprotein [Source:RGD Symbol;Acc:1306802]	16	24578678	24612732	-1	8.16361
ENSRNOG00000018066	1019.94	0.546339	0.066939	8.16174	3.30236e-16	3.38193e-15	Bccip	BRCA2 and CDKN1A interacting protein [Source:RGD Symbol;Acc:1307362]	1	205777130	205790175	1	8.16174
ENSRNOG00000012988	409.917	-0.736377	0.0902335	-8.16079	3.32833e-16	3.40615e-15	Lix1	limb and CNS expressed 1 [Source:RGD Symbol;Acc:1309454]	1	59156251	59214452	1	8.16079
ENSRNOG00000003463	2853.58	-0.843846	0.103464	-8.15596	3.46418e-16	3.54272e-15	Srebf1	sterol regulatory element binding transcription factor 1 [Source:RGD Symbol;Acc:69423]	10	46570996	46593009	-1	8.15596
ENSRNOG00000013572	804.213	-0.659914	0.0809348	-8.15365	3.53101e-16	3.60855e-15	Lxn	latexin [Source:RGD Symbol;Acc:68361]	2	164628566	164634434	-1	8.15365
ENSRNOG00000047960	1879.16	0.422062	0.0517696	8.1527	3.55887e-16	3.6345e-15	Rab9b	RAB9B, member RAS oncogene family [Source:RGD Symbol;Acc:1562951]	X	107531404	107542510	-1	8.1527
ENSRNOG00000000418	481.959	-0.790459	0.0969625	-8.15221	3.57328e-16	3.64668e-15	Zbtb12	zinc finger and BTB domain containing 12 [Source:RGD Symbol;Acc:1302958]	20	4572100	4574956	1	8.15221
ENSRNOG00000009867	129.997	1.59893	0.196209	8.14914	3.66523e-16	3.73793e-15	Tgfb3	transforming growth factor, beta 3 [Source:RGD Symbol;Acc:3851]	6	109913757	109935533	-1	8.14914
ENSRNOG00000016447	1286.63	-0.574041	0.0704457	-8.14871	3.67839e-16	3.74874e-15	RGD1310553	similar to expressed sequence AI597479 [Source:RGD Symbol;Acc:1310553]	9	49903085	49913744	1	8.14871
ENSRNOG00000030579	365.64	-0.875488	0.107464	-8.14681	3.73644e-16	3.80527e-15	Zfp853	zinc finger protein 853 [Source:RGD Symbol;Acc:1563095]	12	13323547	13328510	1	8.14681
ENSRNOG00000021298	1849.07	0.56363	0.0691957	8.14545	3.77887e-16	3.84316e-15	Dstyk	dual serine/threonine and tyrosine protein kinase [Source:RGD Symbol;Acc:735051]	13	49195325	49243316	1	8.14545
ENSRNOG00000012329	6066.91	0.454738	0.0558269	8.1455	3.77729e-16	3.84316e-15	Saraf	store-operated calcium entry-associated regulatory factor [Source:RGD Symbol;Acc:1303011]	16	61735181	61753476	-1	8.1455
ENSRNOG00000020032	3169.07	0.472372	0.0579977	8.14468	3.80299e-16	3.86502e-15	Impdh1	inosine monophosphate dehydrogenase 1 [Source:RGD Symbol;Acc:1311108]	4	56478384	56493923	-1	8.14468
ENSRNOG00000013469	1869.72	-0.556331	0.0683089	-8.14435	3.81337e-16	3.87288e-15	Txndc5	thioredoxin domain containing 5 [Source:RGD Symbol;Acc:2323973]	17	26925828	26953970	1	8.14435
ENSRNOG00000019163	854.828	-0.538387	0.0661537	-8.13844	4.00411e-16	4.0638e-15	Syt6	synaptotagmin 6 [Source:RGD Symbol;Acc:62012]	2	206064179	206127907	1	8.13844
ENSRNOG00000012477	17430.1	0.5641	0.0693176	8.13791	4.02159e-16	4.07872e-15	Eef1a2	eukaryotic translation elongation factor 1 alpha 2 [Source:RGD Symbol;Acc:3781]	3	176657107	176666282	-1	8.13791
ENSRNOG00000009355	2597.02	-0.438886	0.0539328	-8.13765	4.03032e-16	4.08476e-15	Ogfr	opioid growth factor receptor [Source:RGD Symbol;Acc:69324]	3	175930505	176099987	1	8.13765
ENSRNOG00000042037	2357.69	-0.598511	0.0735667	-8.13562	4.09825e-16	4.15075e-15	Smim7	small integral membrane protein 7 [Source:RGD Symbol;Acc:1588793]	16	18975746	18979651	1	8.13562
ENSRNOG00000015220	3415.88	0.5096	0.0626535	8.13362	4.16667e-16	4.21714e-15	Crtac1	cartilage acidic protein 1 [Source:RGD Symbol;Acc:621085]	1	261514141	261669586	-1	8.13362
ENSRNOG00000010369	1260	-0.484281	0.0595556	-8.13157	4.23762e-16	4.28305e-15	Dhx29	DExH-box helicase 29 [Source:RGD Symbol;Acc:2318361]	2	44787002	44837831	1	8.13157
ENSRNOG00000008301	307.842	1.32585	0.163049	8.13162	4.23579e-16	4.28305e-15	Tagln2	transgelin 2 [Source:RGD Symbol;Acc:1310840]	13	90807199	90814119	-1	8.13162
ENSRNOG00000000249	194.929	-1.09324	0.134569	-8.12405	4.50882e-16	4.55403e-15	Mettl23	methyltransferase like 23 [Source:RGD Symbol;Acc:1306284]	10	105787935	105792598	1	8.12405
ENSRNOG00000018122	867.313	0.675576	0.083207	8.11922	4.69199e-16	4.73579e-15	Tspan17	tetraspanin 17 [Source:RGD Symbol;Acc:1311167]	17	10356936	10364570	-1	8.11922
ENSRNOG00000048363	67.0046	-1.88469	0.232191	-8.11697	4.77972e-16	4.82103e-15	Dnah5	dynein, axonemal, heavy chain 5 [Source:RGD Symbol;Acc:1560828]	2	80948658	81143447	1	8.11697
ENSRNOG00000000130	2055.85	0.448733	0.0552957	8.11515	4.85182e-16	4.89039e-15	Dnajb5	DnaJ heat shock protein family (Hsp40) member B5 [Source:RGD Symbol;Acc:1307453]	5	58393233	58401870	1	8.11515
ENSRNOG00000022267	975.612	0.564012	0.0695038	8.11484	4.86408e-16	4.8994e-15	Rn50_X_0747.1		X	73894785	73895415	-1	8.11484
ENSRNOG00000001736	4331.15	0.418986	0.0516365	8.11415	4.8919e-16	4.92404e-15	Bdh1	3-hydroxybutyrate dehydrogenase 1 [Source:RGD Symbol;Acc:620131]	11	72578533	72614176	-1	8.11415
ENSRNOG00000026128	488.207	0.893614	0.110139	8.11353	4.91701e-16	4.94593e-15	Cpne8	copine 8 [Source:RGD Symbol;Acc:1307939]	7	131623181	131798236	-1	8.11353
ENSRNOG00000019831	1964.24	-0.555051	0.0684681	-8.10671	5.2009e-16	5.22791e-15	Samd4b	sterile alpha motif domain containing 4B [Source:RGD Symbol;Acc:1305597]	1	85324043	85362241	1	8.10671
ENSRNOG00000046280	500.834	-0.763113	0.0941417	-8.10601	5.23085e-16	5.25443e-15	Tceal5	transcription elongation factor A like 5 [Source:RGD Symbol;Acc:1594149]	X	106746701	106747303	-1	8.10601
ENSRNOG00000013620	1240.2	-0.552515	0.0681805	-8.10371	5.33102e-16	5.3514e-15	Cdk13	cyclin-dependent kinase 13 [Source:RGD Symbol;Acc:1311226]	17	49833400	49921550	1	8.10371
ENSRNOG00000000161	772.217	0.664634	0.0820656	8.09882	5.54938e-16	5.56679e-15	Chm	CHM, Rab escort protein 1 [Source:RGD Symbol;Acc:2340]	X	84666900	84821775	-1	8.09882
ENSRNOG00000022455	720.827	0.577608	0.0713628	8.09396	5.7756e-16	5.78978e-15	Cptp	ceramide-1-phosphate transfer protein [Source:RGD Symbol;Acc:1359656]	5	173314228	173318313	-1	8.09396
ENSRNOG00000014035	1583.73	-0.478411	0.0591296	-8.09089	5.92303e-16	5.93352e-15	Arhgef4	Rho guanine nucleotide exchange factor 4 [Source:RGD Symbol;Acc:1586179]	9	41295909	41302501	1	8.09089
ENSRNOG00000032639	2340.12	0.522579	0.0646466	8.08363	6.28662e-16	6.29347e-15	Foxo6	forkhead box O6 [Source:RGD Symbol;Acc:1595858]	5	139208046	139227196	-1	8.08363
ENSRNOG00000002525	95.8888	-1.87713	0.232245	-8.08256	6.34224e-16	6.34483e-15	Ptgs2	prostaglandin-endoperoxide synthase 2 [Source:RGD Symbol;Acc:620349]	13	67351087	67359335	1	8.08256
ENSRNOG00000021249	146.983	-1.18672	0.146911	-8.0778	6.59452e-16	6.59273e-15	Ap5s1	adaptor-related protein complex 5, sigma 1 subunit [Source:RGD Symbol;Acc:1561852]	3	123754057	123757359	1	8.0778
ENSRNOG00000013351	3622.33	-0.486615	0.0602624	-8.07494	6.75124e-16	6.74482e-15	Stxbp5	syntaxin binding protein 5 [Source:RGD Symbol;Acc:708517]	1	3858909	4011511	-1	8.07494
ENSRNOG00000002452	1815.89	0.47105	0.0583739	8.06954	7.05636e-16	7.04486e-15	Txndc11	thioredoxin domain containing 11 [Source:RGD Symbol;Acc:1307538]	10	4578469	4635953	1	8.06954
ENSRNOG00000014613	9754.08	0.318909	0.039534	8.06672	7.22098e-16	7.20432e-15	Ddah1	dimethylarginine dimethylaminohydrolase 1 [Source:RGD Symbol;Acc:70968]	2	251634431	251766014	1	8.06672
ENSRNOG00000059827	8581.29	0.581843	0.0721692	8.0622	7.4931e-16	7.47075e-15	LOC691995	hypothetical protein LOC691995 [Source:RGD Symbol;Acc:1593297]	10	57669530	57671080	-1	8.0622
ENSRNOG00000020216	686.118	-0.6483	0.0804154	-8.06188	7.51301e-16	7.48552e-15	Gmpr2	guanosine monophosphate reductase 2 [Source:RGD Symbol;Acc:628875]	15	34352914	34362032	1	8.06188
ENSRNOG00000021886	970.057	-0.583834	0.0724655	-8.05671	7.83743e-16	7.80347e-15	B4galt7	beta-1,4-galactosyltransferase 7 [Source:RGD Symbol;Acc:1309214]	17	9550028	9558634	-1	8.05671
ENSRNOG00000021954	842.118	-0.590775	0.073336	-8.05573	7.90078e-16	7.86122e-15	Spg11	spastic paraplegia 11 (autosomal recessive) [Source:RGD Symbol;Acc:1562529]	3	113999719	114065170	-1	8.05573
ENSRNOG00000050473	738.575	0.704807	0.0875035	8.05462	7.97288e-16	7.9276e-15	Rps27l	ribosomal protein S27-like [Source:RGD Symbol;Acc:1595396]	8	72741155	72746090	1	8.05462
ENSRNOG00000052574	488.677	0.727624	0.090358	8.05268	8.10013e-16	8.04868e-15	Lbr	lamin B receptor [Source:MGI Symbol;Acc:MGI:2138281]	13	100431390	100450209	-1	8.05268
ENSRNOG00000012210	895.224	0.739039	0.0918051	8.05009	8.27357e-16	8.21547e-15	Sptlc2	serine palmitoyltransferase, long chain base subunit 2 [Source:RGD Symbol;Acc:1305447]	6	111339136	111417954	-1	8.05009
ENSRNOG00000019276	1503.36	-0.488901	0.0607348	-8.04976	8.29549e-16	8.23168e-15	RGD735029	SEL1 domain containing protein RGD735029 [Source:RGD Symbol;Acc:735029]	18	31396922	31409907	1	8.04976
ENSRNOG00000004549	1735.31	0.421846	0.0524077	8.04931	8.32607e-16	8.25645e-15	Dhx40	DEAH-box helicase 40 [Source:RGD Symbol;Acc:1359618]	10	74080590	74119032	-1	8.04931
ENSRNOG00000017751	7565.87	0.406143	0.0504587	8.04901	8.34654e-16	8.27118e-15	Arl6ip1	ADP-ribosylation factor like GTPase 6 interacting protein 1 [Source:RGD Symbol;Acc:735205]	1	187770160	187779675	-1	8.04901
ENSRNOG00000001432	378.025	0.76869	0.0955476	8.0451	8.6175e-16	8.53393e-15	Dtx2	deltex E3 ubiquitin ligase 2 [Source:RGD Symbol;Acc:1561790]	12	23687966	23727564	-1	8.0451
ENSRNOG00000016698	2769.72	0.368363	0.0458118	8.0408	8.92547e-16	8.83297e-15	Rnmt	RNA (guanine-7-) methyltransferase [Source:RGD Symbol;Acc:1309242]	18	64084795	64108246	1	8.0408
ENSRNOG00000016468	151.301	-1.1558	0.143744	-8.04065	8.93649e-16	8.83793e-15	Tpmt	thiopurine S-methyltransferase [Source:RGD Symbol;Acc:1585162]	17	18029124	18047714	1	8.04065
ENSRNOG00000021048	5006.27	-0.407179	0.0507246	-8.02724	9.96869e-16	9.85212e-15	Lmtk3	lemur tyrosine kinase 3 [Source:RGD Symbol;Acc:1588641]	1	101783621	101792496	1	8.02724
ENSRNOG00000058898	27417.3	0.301734	0.0375894	8.02711	9.97958e-16	9.85626e-15	Nedd4	neural precursor cell expressed, developmentally down-regulated 4, E3 ubiquitin protein ligase [Source:RGD Symbol;Acc:3157]	8	79323408	79408833	1	8.02711
ENSRNOG00000017752	861.417	-0.585002	0.072911	-8.02351	1.02764e-15	1.01426e-14	Mccc2	methylcrotonoyl-CoA carboxylase 2 [Source:RGD Symbol;Acc:1310279]	2	30175018	30246010	-1	8.02351
ENSRNOG00000018673	3457.51	0.365629	0.0456086	8.01668	1.08642e-15	1.07156e-14	Sec22b	SEC22 homolog B, vesicle trafficking protein [Source:RGD Symbol;Acc:1309988]	2	200076054	200098076	1	8.01668
ENSRNOG00000023753	2944.64	0.637567	0.0795349	8.01619	1.0908e-15	1.07515e-14	Afdn	afadin, adherens junction formation factor [Source:RGD Symbol;Acc:708561]	1	53715693	53802658	-1	8.01619
ENSRNOG00000021269	7706.46	-0.370449	0.0462235	-8.01431	1.10753e-15	1.09092e-14	Chgb	chromogranin B [Source:RGD Symbol;Acc:2339]	3	125428260	125441594	1	8.01431
ENSRNOG00000016387	2219.12	-0.604535	0.0754353	-8.01396	1.11072e-15	1.09332e-14	Rpl34	ribosomal protein L34 [Source:RGD Symbol;Acc:1309402]	2	235850334	235852708	-1	8.01396
ENSRNOG00000004574	700.756	-0.658877	0.0822792	-8.00782	1.16762e-15	1.14857e-14	Ofd1	OFD1, centriole and centriolar satellite protein [Source:RGD Symbol;Acc:1562231]	X	29562165	29602925	1	8.00782
ENSRNOG00000006069	689.497	0.606251	0.0757783	8.00032	1.24093e-15	1.21986e-14	Eif2ak3	eukaryotic translation initiation factor 2 alpha kinase 3 [Source:RGD Symbol;Acc:70884]	4	98648545	98709694	1	8.00032
ENSRNOG00000008463	3162.97	0.385584	0.0482081	7.99832	1.26125e-15	1.23901e-14	Rundc3b	RUN domain containing 3B [Source:RGD Symbol;Acc:1587590]	4	22445414	22586689	1	7.99832
ENSRNOG00000011156	15818.9	0.284498	0.035575	7.99715	1.27335e-15	1.25006e-14	Clstn3	calsyntenin 3 [Source:RGD Symbol;Acc:621153]	4	157043925	157078130	-1	7.99715
ENSRNOG00000020533	1638.34	0.667317	0.0834515	7.99647	1.28037e-15	1.25611e-14	Htra1	HtrA serine peptidase 1 [Source:RGD Symbol;Acc:69235]	1	201499028	201548513	1	7.99647
ENSRNOG00000050714	14386.7	-0.386141	0.0482999	-7.99466	1.29936e-15	1.27389e-14	Islr2	immunoglobulin superfamily containing leucine-rich repeat 2 [Source:RGD Symbol;Acc:6497037]	8	62984552	62987182	-1	7.99466
ENSRNOG00000004035	494.516	-0.676633	0.0846874	-7.98977	1.35191e-15	1.32453e-14	Krr1	KRR1, small subunit processome component homolog [Source:RGD Symbol;Acc:1306183]	7	54756043	54767471	1	7.98977
ENSRNOG00000017365	71.2883	-1.7515	0.219255	-7.98841	1.36694e-15	1.33837e-14	Klhl35	kelch-like family member 35 [Source:RGD Symbol;Acc:1565895]	1	164425475	164430934	1	7.98841
ENSRNOG00000020060	1930.51	-0.78755	0.098697	-7.97948	1.46954e-15	1.43786e-14	Atf5	activating transcription factor 5 [Source:RGD Symbol;Acc:628902]	1	100808241	100810522	-1	7.97948
ENSRNOG00000057794	56.8425	-2.11901	0.26564	-7.97701	1.49926e-15	1.46596e-14	Adamts5	ADAM metallopeptidase with thrombospondin type 1 motif, 5 [Source:RGD Symbol;Acc:735196]	11	25410975	25456836	-1	7.97701
ENSRNOG00000018345	5802.61	0.31887	0.0399809	7.97555	1.51706e-15	1.48238e-14	Abce1	ATP binding cassette subfamily E member 1 [Source:RGD Symbol;Acc:1305301]	19	31867981	31892863	1	7.97555
ENSRNOG00000029061	921.958	-0.594751	0.0745743	-7.97528	1.52039e-15	1.48465e-14	Hirip3	HIRA interacting protein 3 [Source:RGD Symbol;Acc:1306463]	1	198298138	198301161	1	7.97528
ENSRNOG00000011020	3245.64	0.583075	0.0731143	7.97485	1.52571e-15	1.48886e-14	Eif3l	eukaryotic translation initiation factor 3, subunit L [Source:RGD Symbol;Acc:1308230]	7	120320547	120331595	1	7.97485
ENSRNOG00000010237	8496.17	0.404538	0.050728	7.97466	1.52796e-15	1.49006e-14	Map7d1	MAP7 domain containing 1 [Source:RGD Symbol;Acc:1597986]	5	144250419	144274981	-1	7.97466
ENSRNOG00000004148	4863.89	0.323809	0.040621	7.97148	1.56784e-15	1.52693e-14	Cdk17	cyclin-dependent kinase 17 [Source:RGD Symbol;Acc:1565593]	7	34001506	34079616	1	7.97148
ENSRNOG00000042731	121.448	-1.45265	0.182291	-7.96887	1.60134e-15	1.55853e-14	Slc25a18	solute carrier family 25 member 18 [Source:RGD Symbol;Acc:1590470]	4	153330069	153350446	1	7.96887
ENSRNOG00000018309	6900.95	0.384065	0.04821	7.9665	1.63226e-15	1.58757e-14	Chd4	chromodomain helicase DNA binding protein 4 [Source:RGD Symbol;Acc:620064]	4	157612536	157645659	1	7.9665
ENSRNOG00000024846	502.446	0.713838	0.0896721	7.96053	1.71304e-15	1.66503e-14	Ier5l	immediate early response 5-like [Source:RGD Symbol;Acc:1561058]	3	9036373	9037942	-1	7.96053
ENSRNOG00000010128	191.384	-1.02247	0.128457	-7.95965	1.72526e-15	1.67581e-14	Slc27a2	solute carrier family 27 member 2 [Source:RGD Symbol;Acc:71103]	3	119014620	119052531	1	7.95965
ENSRNOG00000042702	1313.42	-0.676703	0.0850311	-7.9583	1.74422e-15	1.69199e-14	Nipa1	non imprinted in Prader-Willi/Angelman syndrome 1 [Source:RGD Symbol;Acc:1305401]	1	114386757	114422733	-1	7.9583
ENSRNOG00000000463	369.189	0.813737	0.10225	7.95831	1.74407e-15	1.69199e-14	Col11a2	collagen type XI alpha 2 chain [Source:RGD Symbol;Acc:2373]	20	3830164	3859018	1	7.95831
ENSRNOG00000002722	3912.54	-0.334075	0.0419821	-7.95755	1.75478e-15	1.70111e-14	Sec14l1	SEC14-like lipid binding 1 [Source:RGD Symbol;Acc:1563123]	10	106065712	106112857	1	7.95755
ENSRNOG00000011508	188.166	-1.1788	0.148171	-7.95565	1.78193e-15	1.72629e-14	Zc3h12b	zinc finger CCCH-type containing 12B [Source:RGD Symbol;Acc:1560891]	X	65040104	65074712	1	7.95565
ENSRNOG00000018997	138.501	-1.23416	0.155203	-7.95192	1.83645e-15	1.77794e-14	Myh7b	myosin heavy chain 7B [Source:RGD Symbol;Acc:1307994]	3	151126591	151150344	1	7.95192
ENSRNOG00000004893	239.291	-0.964074	0.121246	-7.95139	1.84427e-15	1.78433e-14	Atp5s	ATP synthase, H+ transporting, mitochondrial Fo complex, subunit s (factor B) [Source:RGD Symbol;Acc:1359208]	6	92057807	92076021	1	7.95139
ENSRNOG00000060130	466.257	-0.830506	0.104453	-7.95104	1.84959e-15	1.7883e-14	Ypel4	yippee-like 4 [Source:RGD Symbol;Acc:1560142]	3	72134731	72141035	1	7.95104
ENSRNOG00000017876	499.335	0.698519	0.0879019	7.94658	1.91738e-15	1.85262e-14	Dnajc21	DnaJ heat shock protein family (Hsp40) member C21 [Source:RGD Symbol;Acc:621729]	2	60419525	60446510	-1	7.94658
ENSRNOG00000003977	870.975	0.654092	0.0823245	7.94529	1.93731e-15	1.87066e-14	Dusp1	dual specificity phosphatase 1 [Source:RGD Symbol;Acc:620897]	10	16970626	16973418	1	7.94529
ENSRNOG00000047712	27148.1	-0.418273	0.0526645	-7.94223	1.98582e-15	1.91624e-14	Dcx	doublecortin [Source:RGD Symbol;Acc:620670]	X	115098675	115175299	-1	7.94223
ENSRNOG00000011526	179.952	1.05315	0.132624	7.94088	2.00748e-15	1.93587e-14	Pcsk6	proprotein convertase subtilisin/kexin type 6 [Source:RGD Symbol;Acc:3246]	1	126749508	126947392	1	7.94088
ENSRNOG00000021528	2127.73	0.573487	0.0722458	7.938	2.05468e-15	1.98008e-14	Tusc2	tumor suppressor candidate 2 [Source:RGD Symbol;Acc:1561664]	8	116318963	116322181	1	7.938
ENSRNOG00000009550	10455.3	0.35235	0.0444157	7.93301	2.139e-15	2.06e-14	Sqle	squalene epoxidase [Source:RGD Symbol;Acc:3755]	7	99609191	99624732	1	7.93301
ENSRNOG00000049181	2833.67	-0.384583	0.0484801	-7.93281	2.14251e-15	2.06202e-14	Sh2b1	SH2B adaptor protein 1 [Source:RGD Symbol;Acc:620132]	1	197878840	197886759	-1	7.93281
ENSRNOG00000047783	1228.07	-0.69782	0.0880222	-7.92778	2.23107e-15	2.14585e-14	Tmem200a	transmembrane protein 200A [Source:RGD Symbol;Acc:1564024]	1	20331976	20412381	1	7.92778
ENSRNOG00000018630	21564.6	0.461558	0.058257	7.92279	2.32246e-15	2.23127e-14	Gapdh	glyceraldehyde-3-phosphate dehydrogenase [Source:RGD Symbol;Acc:2661]	4	157676595	157679962	-1	7.92279
ENSRNOG00000010584	312.973	0.846269	0.106815	7.92276	2.32291e-15	2.23127e-14	Tmem123	transmembrane protein 123 [Source:RGD Symbol;Acc:1305625]	8	5967463	5997383	1	7.92276
ENSRNOG00000016896	13848.4	-0.409874	0.0517368	-7.92228	2.33194e-15	2.23848e-14	Rpl3	ribosomal protein L3 [Source:RGD Symbol;Acc:735105]	7	121297355	121311565	-1	7.92228
ENSRNOG00000007445	2285.42	0.37978	0.0479809	7.91522	2.46808e-15	2.36762e-14	Asph	aspartate-beta-hydroxylase [Source:RGD Symbol;Acc:1312000]	5	22577675	22799349	-1	7.91522
ENSRNOG00000001781	639.987	0.674957	0.0852844	7.91419	2.48867e-15	2.38582e-14	Lmln	leishmanolysin like peptidase [Source:RGD Symbol;Acc:1311465]	11	70897052	70961358	-1	7.91419
ENSRNOG00000012601	2961.21	-0.392801	0.0496464	-7.91198	2.53331e-15	2.42703e-14	Leprotl1	leptin receptor overlapping transcript-like 1 [Source:RGD Symbol;Acc:1307168]	16	61758917	61771569	1	7.91198
ENSRNOG00000015257	2787.95	0.350387	0.0443025	7.90898	2.59516e-15	2.48467e-14	Coro2b	coronin 2B [Source:RGD Symbol;Acc:1561953]	8	67376294	67492037	-1	7.90898
ENSRNOG00000001080	1430.27	-0.587748	0.0743438	-7.90581	2.66198e-15	2.54698e-14	Arl6ip4	ADP-ribosylation factor like GTPase 6 interacting protein 4 [Source:RGD Symbol;Acc:1307657]	12	37904379	37906521	-1	7.90581
ENSRNOG00000061088	409.093	0.758535	0.0959956	7.90177	2.74967e-15	2.62917e-14	Atf1	activating transcription factor 1 [Source:RGD Symbol;Acc:1307360]	7	141882251	141924788	1	7.90177
ENSRNOG00000024135	171.906	-1.15165	0.145754	-7.90129	2.76032e-15	2.63764e-14	Zmat1	zinc finger, matrin-type 1 [Source:RGD Symbol;Acc:1565344]	X	105805902	105835327	-1	7.90129
ENSRNOG00000000586	791.687	-0.53036	0.0671492	-7.89823	2.82894e-15	2.70145e-14	Gtf3c6	general transcription factor 3C subunit 6 [Source:RGD Symbol;Acc:1307434]	20	45347271	45356358	-1	7.89823
ENSRNOG00000008337	637.991	-0.645781	0.0817989	-7.89475	2.90909e-15	2.77619e-14	Gjd2	gap junction protein, delta 2 [Source:RGD Symbol;Acc:2694]	3	105467480	105470475	-1	7.89475
ENSRNOG00000007177	710.087	0.603294	0.0764361	7.89279	2.95516e-15	2.81832e-14	Kdelc2	KDEL motif containing 2 [Source:RGD Symbol;Acc:1562027]	8	57964988	57982600	1	7.89279
ENSRNOG00000020485	353.365	-0.941882	0.119353	-7.89155	2.98451e-15	2.84447e-14	Vav3	vav guanine nucleotide exchange factor 3 [Source:RGD Symbol;Acc:1565941]	2	212247451	212585818	1	7.89155
ENSRNOG00000004060	48628.4	0.284945	0.0361189	7.88908	3.04419e-15	2.89948e-14	Calm3	calmodulin 3 [Source:RGD Symbol;Acc:2259]	6	124217241	124225292	1	7.88908
ENSRNOG00000012457	6783.82	0.524799	0.0665314	7.888	3.07069e-15	2.92282e-14	Cyc1	cytochrome c-1 [Source:RGD Symbol;Acc:1306597]	7	117409576	117411953	1	7.888
ENSRNOG00000008970	1456.47	-0.716469	0.0908371	-7.88741	3.08533e-15	2.93486e-14	Pcdh17	protocadherin 17 [Source:RGD Symbol;Acc:1304753]	15	67555835	67645088	1	7.88741
ENSRNOG00000052583	1548.57	-0.8719	0.110596	-7.88368	3.17874e-15	3.02175e-14	Zfp106	zinc finger protein 106 [Source:MGI Symbol;Acc:MGI:1270153]	3	112283112	112320762	-1	7.88368
ENSRNOG00000008862	774.891	-0.583264	0.0739888	-7.88314	3.19258e-15	3.03295e-14	Abcg4	ATP binding cassette subfamily G member 4 [Source:RGD Symbol;Acc:1305840]	8	48606403	48619592	-1	7.88314
ENSRNOG00000012690	1690.04	0.418112	0.0530416	7.88272	3.20327e-15	3.03918e-14	Nipa2	non imprinted in Prader-Willi/Angelman syndrome 2 [Source:RGD Symbol;Acc:1306051]	1	114348038	114371897	-1	7.88272
ENSRNOG00000013313	1732.63	0.467817	0.0593469	7.88275	3.20244e-15	3.03918e-14	Nceh1	neutral cholesterol ester hydrolase 1 [Source:RGD Symbol;Acc:1311104]	2	112868707	112934953	1	7.88275
ENSRNOG00000010466	1634.5	0.430712	0.0546978	7.8744	3.42389e-15	3.24431e-14	Chpf2	chondroitin polymerizing factor 2 [Source:RGD Symbol;Acc:1306404]	4	7108462	7113919	-1	7.8744
ENSRNOG00000029360	11448.5	0.255495	0.032446	7.87447	3.42182e-15	3.24431e-14	Serinc1	serine incorporator 1 [Source:RGD Symbol;Acc:727843]	20	38967238	38985036	-1	7.87447
ENSRNOG00000015423	378.235	0.826921	0.105028	7.87337	3.45217e-15	3.269e-14	Ccna2	cyclin A2 [Source:RGD Symbol;Acc:621059]	2	123275881	123282214	-1	7.87337
ENSRNOG00000017495	6340.52	0.433915	0.0551174	7.87256	3.47446e-15	3.28799e-14	Klhdc3	kelch domain containing 3 [Source:RGD Symbol;Acc:1307105]	9	16612433	16618761	1	7.87256
ENSRNOG00000013282	634.55	-0.788536	0.100165	-7.87238	3.47965e-15	3.29078e-14	Mctp1	multiple C2 and transmembrane domain containing 1 [Source:RGD Symbol;Acc:1305199]	2	3400977	4088989	1	7.87238
ENSRNOG00000042929	780.46	0.739007	0.0938878	7.87117	3.51344e-15	3.32061e-14	LOC100361087	hypothetical LOC100361087 [Source:RGD Symbol;Acc:2320873]	13	88636875	88943592	-1	7.87117
ENSRNOG00000016423	2921.61	0.423409	0.0538033	7.86956	3.55899e-15	3.3615e-14	Tacc1	transforming, acidic coiled-coil containing protein 1 [Source:RGD Symbol;Acc:1303120]	16	71629525	71681126	1	7.86956
ENSRNOG00000046947	580.107	-0.630288	0.0800995	-7.86882	3.58014e-15	3.3778e-14	Ak5	adenylate kinase 5 [Source:RGD Symbol;Acc:1590818]	2	257671772	257864385	-1	7.86882
ENSRNOG00000000264	1085.78	-0.518219	0.0658576	-7.86879	3.58084e-15	3.3778e-14	Def8	differentially expressed in FDCP 8 homolog [Source:RGD Symbol;Acc:1309008]	19	56243408	56259196	1	7.86879
ENSRNOG00000015845	1126.41	0.499369	0.0634746	7.86723	3.62584e-15	3.41805e-14	Fam129b	family with sequence similarity 129, member B [Source:RGD Symbol;Acc:1307018]	3	11921715	11971327	1	7.86723
ENSRNOG00000021475	1282.9	-0.472416	0.0600729	-7.86404	3.7194e-15	3.504e-14	Ldah	lipid droplet associated hydrolase [Source:RGD Symbol;Acc:1311648]	6	33407248	33491725	1	7.86404
ENSRNOG00000000387	1723.63	0.437635	0.0556663	7.86176	3.78773e-15	3.56609e-14	Slc25a16	solute carrier family 25 member 16 [Source:RGD Symbol;Acc:1311311]	20	27254984	27308069	-1	7.86176
ENSRNOG00000019113	18086.8	0.263079	0.0334678	7.86066	3.821e-15	3.59511e-14	Hnrnpk	heterogeneous nuclear ribonucleoprotein K [Source:RGD Symbol;Acc:71058]	17	6665659	6676654	1	7.86066
ENSRNOG00000053201	2204.85	0.565053	0.0718924	7.85971	3.85033e-15	3.62039e-14	Gpcpd1	glycerophosphocholine phosphodiesterase 1 [Source:RGD Symbol;Acc:735140]	3	125169135	125213607	-1	7.85971
ENSRNOG00000054257	1089.26	-0.479823	0.0610511	-7.85935	3.86117e-15	3.62827e-14	Adam10	ADAM metallopeptidase domain 10 [Source:RGD Symbol;Acc:2032]	8	77107536	77237483	1	7.85935
ENSRNOG00000002999	708.473	-0.549635	0.0699945	-7.85254	4.07694e-15	3.82858e-14	Timmdc1	translocase of inner mitochondrial membrane domain containing 1 [Source:RGD Symbol;Acc:1359380]	11	64790801	64815477	1	7.85254
ENSRNOG00000014811	2786.01	-0.402759	0.0512958	-7.85169	4.10462e-15	3.85211e-14	Cyhr1	cysteine and histidine rich 1 [Source:RGD Symbol;Acc:2318728]	7	117706727	117722723	-1	7.85169
ENSRNOG00000017857	3888.66	0.435885	0.0555507	7.84661	4.27433e-15	4.00882e-14	LOC108348250	cullin-7 [Source:RGD Symbol;Acc:11406442]	9	16629401	16643182	-1	7.84661
ENSRNOG00000016976	1135.05	-0.449154	0.0572435	-7.84637	4.28266e-15	4.01407e-14	Clcn7	chloride voltage-gated channel 7 [Source:RGD Symbol;Acc:61836]	10	14492844	14516894	1	7.84637
ENSRNOG00000053460	183.379	-1.00188	0.127742	-7.843	4.39905e-15	4.12054e-14	Acot3	acyl-CoA thioesterase 3 [Source:RGD Symbol;Acc:1564089]	6	107531528	107536789	1	7.843
ENSRNOG00000015230	262.947	-0.95865	0.122268	-7.8406	4.48409e-15	4.19752e-14	Ermard	ER membrane-associated RNA degradation [Source:RGD Symbol;Acc:1309374]	1	56982821	57001665	1	7.8406
ENSRNOG00000059964	206.173	1.04768	0.133632	7.84003	4.50437e-15	4.21382e-14	AABR07061825.1		4	147918410	147918653	-1	7.84003
ENSRNOG00000013663	267.276	-0.897764	0.114566	-7.83621	4.6436e-15	4.34131e-14	Tmem86a	transmembrane protein 86A [Source:RGD Symbol;Acc:1305749]	1	103172987	103177417	1	7.83621
ENSRNOG00000009513	2238.21	0.486999	0.0621482	7.83609	4.64781e-15	4.34248e-14	Akr1b1	aldo-keto reductase family 1 member B [Source:RGD Symbol;Acc:2092]	4	61706864	61720956	-1	7.83609
ENSRNOG00000028292	2731.86	0.391684	0.0499876	7.83562	4.66533e-15	4.35609e-14	Gart	phosphoribosylglycinamide formyltransferase [Source:RGD Symbol;Acc:1308717]	11	31780487	31805728	-1	7.83562
ENSRNOG00000062158	15195.9	0.677724	0.0865467	7.83073	4.85046e-15	4.52607e-14	Rn60_1_2212.4		1	221158098	221158792	-1	7.83073
ENSRNOG00000048237	835.792	-0.589302	0.0752589	-7.83033	4.86583e-15	4.53753e-14	Tcta	T-cell leukemia translocation altered [Source:RGD Symbol;Acc:1359333]	8	117079095	117082162	-1	7.83033
ENSRNOG00000039837	116.528	1.31466	0.167907	7.82966	4.89182e-15	4.55888e-14	Jade3	jade family PHD finger 3 [Source:RGD Symbol;Acc:1563945]	X	1885927	1952111	-1	7.82966
ENSRNOG00000050323	8832.7	0.326802	0.041786	7.82084	5.24738e-15	4.88714e-14	Srsf1	serine and arginine rich splicing factor 1 [Source:RGD Symbol;Acc:1587490]	10	75335146	75341197	1	7.82084
ENSRNOG00000010534	2171.43	-0.432239	0.0553014	-7.81605	5.45073e-15	5.07332e-14	Ankrd50	ankyrin repeat domain 50 [Source:RGD Symbol;Acc:1311665]	2	125288693	125323454	-1	7.81605
ENSRNOG00000010186	2160.69	0.481985	0.061727	7.80832	5.79548e-15	5.39079e-14	Cdv3	CDV3 homolog [Source:RGD Symbol;Acc:1359113]	8	111839091	111850393	-1	7.80832
ENSRNOG00000007049	3522.72	-0.367733	0.0471269	-7.80303	6.04389e-15	5.61829e-14	Bcl11a	B-cell CLL/lymphoma 11A [Source:RGD Symbol;Acc:1309923]	14	108826831	108921669	1	7.80303
ENSRNOG00000004155	1680.31	-0.556144	0.0712745	-7.80285	6.05251e-15	5.62276e-14	Samd14	sterile alpha motif domain containing 14 [Source:RGD Symbol;Acc:1306138]	10	82823918	82833867	1	7.80285
ENSRNOG00000009414	3282.72	0.45194	0.0579335	7.80102	6.1411e-15	5.70146e-14	Creld1	cysteine-rich with EGF-like domains 1 [Source:RGD Symbol;Acc:1309412]	4	145440114	145449892	1	7.80102
ENSRNOG00000031915	997.728	-0.489114	0.0627278	-7.7974	6.31974e-15	5.86361e-14	Hdac10	histone deacetylase 10 [Source:RGD Symbol;Acc:1305874]	7	130102347	130107437	-1	7.7974
ENSRNOG00000010838	2571.32	0.425126	0.0545232	7.79716	6.3318e-15	5.87109e-14	Araf	A-Raf proto-oncogene, serine/threonine kinase [Source:RGD Symbol;Acc:2148]	X	1379194	1390873	-1	7.79716
ENSRNOG00000050258	905.364	0.628544	0.0806506	7.79342	6.52213e-15	6.04376e-14	Ccnd3	cyclin D3 [Source:RGD Symbol;Acc:2293]	9	15404822	15410943	-1	7.79342
ENSRNOG00000019422	1335.36	0.614043	0.0788483	7.78765	6.82682e-15	6.32212e-14	Egr1	early growth response 1 [Source:RGD Symbol;Acc:2544]	18	27657628	27661429	1	7.78765
ENSRNOG00000039994	2433.78	0.511911	0.0657714	7.78319	7.07205e-15	6.54509e-14	Upf3b	UPF3 regulator of nonsense transcripts homolog B (yeast) [Source:RGD Symbol;Acc:1560264]	X	123713339	123731385	-1	7.78319
ENSRNOG00000014617	2088.98	0.487773	0.0626914	7.78055	7.22096e-15	6.67871e-14	Tgoln2	trans-golgi network protein 2 [Source:RGD Symbol;Acc:620445]	4	100475416	100483168	-1	7.78055
ENSRNOG00000048686	634.777	-0.6659	0.0856118	-7.77813	7.36034e-15	6.80334e-14	LOC100360856	hypothetical protein LOC100360856 [Source:RGD Symbol;Acc:2321302]	9	8349033	8442298	1	7.77813
ENSRNOG00000036742	12593.1	0.50569	0.0650362	7.77552	7.51359e-15	6.94063e-14	Uqcrc2	ubiquinol cytochrome c reductase core protein 2 [Source:RGD Symbol;Acc:1359150]	1	190555177	190585734	1	7.77552
ENSRNOG00000049676	228.209	-0.956464	0.12304	-7.77359	7.62939e-15	7.04317e-14	St6galnac5	ST6 N-acetylgalactosaminide alpha-2,6-sialyltransferase 5 [Source:RGD Symbol;Acc:1564252]	2	258025177	258052835	-1	7.77359
ENSRNOG00000007610	1663.89	0.538422	0.069307	7.76865	7.93288e-15	7.31876e-14	Gdf11	growth differentiation factor 11 [Source:RGD Symbol;Acc:2673]	7	3306863	3315856	-1	7.76865
ENSRNOG00000014862	110.692	-1.50809	0.194144	-7.76788	7.98136e-15	7.35886e-14	Gabrg3	gamma-aminobutyric acid type A receptor gamma 3 subunit [Source:RGD Symbol;Acc:621735]	1	112158519	112811936	-1	7.76788
ENSRNOG00000007892	1649.29	0.513327	0.0660896	7.76714	8.02781e-15	7.39705e-14	Tram1	translocation associated membrane protein 1 [Source:RGD Symbol;Acc:1359100]	5	5215196	5316685	1	7.76714
ENSRNOG00000001859	185.828	1.04845	0.134991	7.76683	8.04722e-15	7.4103e-14	Sdf2l1	stromal cell-derived factor 2-like 1 [Source:RGD Symbol;Acc:1585844]	11	88122271	88124513	1	7.76683
ENSRNOG00000017069	4591.73	0.329748	0.0425278	7.7537	8.92529e-15	8.21372e-14	Mark4	microtubule affinity regulating kinase 4 [Source:RGD Symbol;Acc:1591792]	1	80335526	80367328	-1	7.7537
ENSRNOG00000001547	984.988	0.95417	0.123079	7.75252	9.00867e-15	8.28528e-14	Agps	alkylglycerone phosphate synthase [Source:RGD Symbol;Acc:620364]	3	62648447	62749153	1	7.75252
ENSRNOG00000018549	5077.01	0.328497	0.0423771	7.75178	9.06159e-15	8.32873e-14	Fbxo18	F-box protein, helicase, 18 [Source:RGD Symbol;Acc:1306298]	17	70399049	70437144	1	7.75178
ENSRNOG00000020028	232.579	-0.952544	0.122927	-7.74886	9.27212e-15	8.51691e-14	Pcdhb22	protocadherin beta 22 [Source:RGD Symbol;Acc:1310328]	18	30592794	30595181	1	7.74886
ENSRNOG00000014137	263.943	1.1729	0.151367	7.74873	9.28141e-15	8.52013e-14	Fbln1	fibulin 1 [Source:RGD Symbol;Acc:1308667]	7	126096793	126176468	1	7.74873
ENSRNOG00000023130	182.417	-1.0522	0.135838	-7.74602	9.48205e-15	8.69888e-14	Lyplal1	lysophospholipase-like 1 [Source:RGD Symbol;Acc:1311195]	13	104049386	104080631	-1	7.74602
ENSRNOG00000005840	682.761	-0.564855	0.072951	-7.74293	9.71512e-15	8.90714e-14	Cacfd1	calcium channel flower domain containing 1 [Source:RGD Symbol;Acc:1311501]	3	5555807	5572064	1	7.74293
ENSRNOG00000003821	2190.44	-0.418794	0.0541033	-7.74063	9.89271e-15	9.06431e-14	Rptor	regulatory associated protein of MTOR, complex 1 [Source:RGD Symbol;Acc:1311784]	10	108750620	109058691	1	7.74063
ENSRNOG00000043044	448.442	0.856089	0.110611	7.73965	9.9691e-15	9.12862e-14	Cnn2	calponin 2 [Source:RGD Symbol;Acc:1589807]	7	12782491	12787750	1	7.73965
ENSRNOG00000058050	4844.15	0.488264	0.0631119	7.73648	1.0221e-14	9.35349e-14	Bclaf1	BCL2-associated transcription factor 1 [Source:RGD Symbol;Acc:1309704]	1	15782477	15860624	1	7.73648
ENSRNOG00000009149	616.97	0.583332	0.0754182	7.73463	1.03707e-14	9.48456e-14	Jam3	junctional adhesion molecule 3 [Source:RGD Symbol;Acc:1303248]	8	28147111	28208466	-1	7.73463
ENSRNOG00000014058	2864.71	-0.407691	0.0527161	-7.73372	1.04447e-14	9.54629e-14	Tomm22	translocase of outer mitochondrial membrane 22 [Source:RGD Symbol;Acc:1303260]	7	120901934	120903684	1	7.73372
ENSRNOG00000012260	1319.75	-0.500416	0.0647691	-7.72616	1.10843e-14	1.01183e-13	Ddx25	DEAD-box helicase 25 [Source:RGD Symbol;Acc:68381]	8	36744667	36760742	-1	7.72616
ENSRNOG00000001928	106.322	1.41368	0.182973	7.72617	1.10827e-14	1.01183e-13	Il1rap	interleukin 1 receptor accessory protein [Source:RGD Symbol;Acc:2893]	11	77463954	77593207	-1	7.72617
ENSRNOG00000024625	201.515	-0.988553	0.127969	-7.72496	1.11887e-14	1.02072e-13	Proser3	proline and serine rich 3 [Source:RGD Symbol;Acc:1565712]	1	88994562	89007041	-1	7.72496
ENSRNOG00000019484	1190.05	-0.590177	0.0764203	-7.72278	1.1382e-14	1.03772e-13	Slc6a9	solute carrier family 6 member 9 [Source:RGD Symbol;Acc:621243]	5	136669674	136703697	1	7.72278
ENSRNOG00000059875	302.896	-1.15151	0.149187	-7.71857	1.17644e-14	1.07191e-13	Zfyve26	zinc finger FYVE-type containing 26 [Source:RGD Symbol;Acc:1307820]	6	102409881	102472926	-1	7.71857
ENSRNOG00000006985	1488.32	0.413356	0.0535614	7.71743	1.18698e-14	1.08085e-13	Ccnk	cyclin K [Source:RGD Symbol;Acc:1595690]	6	132090218	132113557	1	7.71743
ENSRNOG00000019639	513.089	0.625937	0.081108	7.71734	1.18784e-14	1.08097e-13	Pgpep1	pyroglutamyl-peptidase I [Source:RGD Symbol;Acc:1303133]	16	20521956	20531396	1	7.71734
ENSRNOG00000043436	3946.37	0.352973	0.0457832	7.70965	1.26163e-14	1.1474e-13	Micu1	mitochondrial calcium uptake 1 [Source:RGD Symbol;Acc:735033]	20	29284853	29432258	1	7.70965
ENSRNOG00000010309	1194.93	0.505167	0.0655588	7.70556	1.3027e-14	1.18402e-13	Nfyb	nuclear transcription factor Y subunit beta [Source:RGD Symbol;Acc:3172]	7	27081667	27097479	1	7.70556
ENSRNOG00000003767	1521.53	0.406314	0.0527508	7.70252	1.33409e-14	1.21181e-13	Rps6kc1	ribosomal protein S6 kinase C1 [Source:RGD Symbol;Acc:1306578]	13	109338762	109483891	-1	7.70252
ENSRNOG00000010915	1860.24	0.532409	0.0691687	7.69725	1.39026e-14	1.26205e-13	Ermp1	endoplasmic reticulum metallopeptidase 1 [Source:RGD Symbol;Acc:727831]	1	247787582	247821728	-1	7.69725
ENSRNOG00000006738	181.491	1.38993	0.180672	7.69313	1.43581e-14	1.30259e-13	Fbxo32	F-box protein 32 [Source:RGD Symbol;Acc:620373]	7	98063735	98098268	-1	7.69313
ENSRNOG00000016152	2374.02	0.40204	0.0522643	7.69243	1.44363e-14	1.30888e-13	Dek	DEK proto-oncogene [Source:RGD Symbol;Acc:1303246]	17	17965881	17987834	1	7.69243
ENSRNOG00000016256	2981.47	0.592709	0.0770617	7.69137	1.45572e-14	1.31903e-13	Myo9b	myosin IXb [Source:RGD Symbol;Acc:3146]	16	19669411	19754069	1	7.69137
ENSRNOG00000039815	2955.25	-0.32288	0.0420117	-7.68548	1.52422e-14	1.38025e-13	Zfp512	zinc finger protein 512 [Source:RGD Symbol;Acc:1561526]	6	26284748	26314844	-1	7.68548
ENSRNOG00000037432	227.437	-0.888921	0.115685	-7.68397	1.54233e-14	1.39579e-13	Exo5	exonuclease 5 [Source:RGD Symbol;Acc:1309802]	5	139849930	139853247	-1	7.68397
ENSRNOG00000010890	985.119	0.717192	0.0933438	7.68333	1.55003e-14	1.40189e-13	Bmp1	bone morphogenetic protein 1 [Source:RGD Symbol;Acc:620739]	15	52166401	52210746	-1	7.68333
ENSRNOG00000052549	5538.68	-0.487588	0.0634838	-7.68051	1.58462e-14	1.43141e-13	Chga	chromogranin A [Source:RGD Symbol;Acc:2338]	6	126434226	126445568	1	7.68051
ENSRNOG00000016684	6291.47	0.410215	0.0534093	7.68058	1.58366e-14	1.43141e-13	Wnk2	WNK lysine deficient protein kinase 2 [Source:RGD Symbol;Acc:1307284]	17	15924048	16032420	1	7.68058
ENSRNOG00000020663	1979.23	0.399891	0.0520708	7.67976	1.59393e-14	1.43894e-13	Pygo2	pygopus family PHD finger 2 [Source:RGD Symbol;Acc:1308535]	2	188757489	188762282	1	7.67976
ENSRNOG00000030840	862.864	-0.652322	0.0850262	-7.672	1.69329e-14	1.5277e-13	Cadm2	cell adhesion molecule 2 [Source:RGD Symbol;Acc:1305678]	11	4174881	4397361	-1	7.672
ENSRNOG00000016724	7425.56	0.418892	0.0546126	7.67023	1.71684e-14	1.548e-13	Epb41l3	erythrocyte membrane protein band 4.1-like 3 [Source:RGD Symbol;Acc:71089]	9	117538009	117666410	1	7.67023
ENSRNOG00000005147	393.668	0.741044	0.0966155	7.67003	1.71951e-14	1.54946e-13	Ccdc157	coiled-coil domain containing 157 [Source:RGD Symbol;Acc:1584653]	14	84376591	84393421	-1	7.67003
ENSRNOG00000019850	882.819	-0.492529	0.0642244	-7.66888	1.735e-14	1.56245e-13	Speg	SPEG complex locus [Source:RGD Symbol;Acc:2124]	9	82571269	82628709	1	7.66888
ENSRNOG00000013961	7498.16	0.358842	0.0468087	7.66614	1.77248e-14	1.59524e-13	Ghitm	growth hormone inducible transmembrane protein [Source:RGD Symbol;Acc:1359301]	16	14371531	14382641	-1	7.66614
ENSRNOG00000017952	4653.71	0.371922	0.0485214	7.66512	1.78664e-14	1.60699e-13	Sept2	septin 2 [Source:RGD Symbol;Acc:620056]	9	100624876	100658050	1	7.66512
ENSRNOG00000008431	2705.38	-0.409423	0.0534259	-7.66337	1.81112e-14	1.62802e-13	Gabbr2	gamma-aminobutyric acid type B receptor subunit 2 [Source:RGD Symbol;Acc:619864]	5	62276100	62621737	-1	7.66337
ENSRNOG00000023496	196.445	-1.1334	0.147952	-7.66059	1.85087e-14	1.66273e-13	Fam189a1	family with sequence similarity 189, member A1 [Source:RGD Symbol;Acc:1592985]	1	125553439	125967756	-1	7.66059
ENSRNOG00000016671	2468.72	0.627689	0.0819612	7.65836	1.88315e-14	1.6907e-13	Dtna	dystrobrevin, alpha [Source:RGD Symbol;Acc:1561985]	18	14471213	14657332	1	7.65836
ENSRNOG00000032192	327.71	-0.846236	0.11051	-7.65758	1.89471e-14	1.70004e-13	Cfap97	cilia and flagella associated protein 97 [Source:RGD Symbol;Acc:1307325]	16	49280084	49318383	-1	7.65758
ENSRNOG00000001889	803.423	-0.559286	0.073041	-7.65715	1.90102e-14	1.70466e-13	Comt	catechol-O-methyltransferase [Source:RGD Symbol;Acc:2379]	11	86715981	86735622	1	7.65715
ENSRNOG00000032042	3092.56	-0.370132	0.0483724	-7.65173	1.983e-14	1.77708e-13	RGD1560108	similar to RIKEN cDNA 2700081O15 [Source:RGD Symbol;Acc:1560108]	1	222672501	222677372	1	7.65173
ENSRNOG00000054121	889.097	-0.545687	0.0713229	-7.65094	1.9952e-14	1.78693e-13	AABR07061178.1		4	108661494	108717309	-1	7.65094
ENSRNOG00000048431	802.383	0.746376	0.0975608	7.65036	2.00412e-14	1.79382e-13	Nynrin	NYN domain and retroviral integrase containing [Source:RGD Symbol;Acc:6486974]	15	34520142	34539930	1	7.65036
ENSRNOG00000001528	25250.5	0.376065	0.0491667	7.64877	2.02915e-14	1.81512e-13	Gap43	growth associated protein 43 [Source:RGD Symbol;Acc:62071]	11	58624198	58717914	1	7.64877
ENSRNOG00000011561	2912.08	0.338368	0.0442542	7.646	2.07324e-14	1.85344e-13	Nln	neurolysin [Source:RGD Symbol;Acc:621518]	2	34087880	34185812	-1	7.646
ENSRNOG00000008919	3852.42	-0.444492	0.0581348	-7.64589	2.07504e-14	1.85392e-13	Arpp21	cAMP regulated phosphoprotein 21 [Source:RGD Symbol;Acc:1593239]	8	120323897	120446507	-1	7.64589
ENSRNOG00000010363	842.403	0.581023	0.0760256	7.64246	2.13107e-14	1.90282e-13	Mrps23	mitochondrial ribosomal protein S23 [Source:RGD Symbol;Acc:1306963]	10	75529009	75536767	1	7.64246
ENSRNOG00000005326	2217.25	-0.487374	0.0637865	-7.6407	2.16042e-14	1.92786e-13	Cnrip1	cannabinoid receptor interacting protein 1 [Source:RGD Symbol;Acc:1308373]	14	100217289	100247235	1	7.6407
ENSRNOG00000002544	12169.5	0.287979	0.0376969	7.63932	2.18366e-14	1.94742e-13	Kifap3	kinesin-associated protein 3 [Source:RGD Symbol;Acc:1305191]	13	82072497	82217252	1	7.63932
ENSRNOG00000020304	1726.99	-0.508075	0.0665402	-7.6356	2.24769e-14	2.00331e-13	Pdcd11	programmed cell death 11 [Source:RGD Symbol;Acc:1304933]	1	266866931	266908042	1	7.6356
ENSRNOG00000001309	436.401	-0.698782	0.0915744	-7.63076	2.33381e-14	2.0788e-13	Camkk2	calcium/calmodulin-dependent protein kinase kinase 2 [Source:RGD Symbol;Acc:620092]	12	39253409	39302601	1	7.63076
ENSRNOG00000026114	361.901	0.751515	0.0984875	7.63056	2.33735e-14	2.08069e-13	Ap5b1	adaptor-related protein complex 5, beta 1 subunit [Source:RGD Symbol;Acc:1562657]	1	220948331	220952391	1	7.63056
ENSRNOG00000017965	2896.92	0.489589	0.0641896	7.62723	2.39854e-14	2.13388e-13	Afg3l2	AFG3 like matrix AAA peptidase subunit 2 [Source:RGD Symbol;Acc:1305259]	18	63141418	63185510	-1	7.62723
ENSRNOG00000016655	1503.89	0.440214	0.0577763	7.61929	2.55077e-14	2.26656e-13	Pex6	peroxisomal biogenesis factor 6 [Source:RGD Symbol;Acc:621637]	9	16566688	16581078	-1	7.61929
ENSRNOG00000018529	3139.26	-0.430171	0.0564703	-7.61766	2.58324e-14	2.29403e-13	Csnk1g2	casein kinase 1, gamma 2 [Source:RGD Symbol;Acc:621407]	7	11944958	11963268	-1	7.61766
ENSRNOG00000013752	5256.12	-0.403572	0.0529935	-7.61551	2.62659e-14	2.33112e-13	Elavl3	ELAV like RNA binding protein 3 [Source:RGD Symbol;Acc:628892]	8	23030118	23063041	-1	7.61551
ENSRNOG00000002182	5642.28	0.411193	0.0540004	7.61463	2.64442e-14	2.34552e-13	Sept11	septin 11 [Source:RGD Symbol;Acc:1307405]	14	16369544	16452998	-1	7.61463
ENSRNOG00000012558	1300.74	0.454825	0.0597539	7.61164	2.7065e-14	2.39914e-13	Orc2	origin recognition complex, subunit 2 [Source:RGD Symbol;Acc:1311844]	9	65350627	65387169	-1	7.61164
ENSRNOG00000006968	877.954	0.540086	0.0709661	7.61047	2.73101e-14	2.41942e-13	Mrpl19	mitochondrial ribosomal protein L19 [Source:RGD Symbol;Acc:1587381]	4	112703041	112707270	-1	7.61047
ENSRNOG00000008414	13322.1	0.455186	0.0598138	7.61005	2.73993e-14	2.42585e-13	Bsg	basigin [Source:RGD Symbol;Acc:2220]	7	12875537	12882753	-1	7.61005
ENSRNOG00000029570	1405.48	0.471734	0.0620457	7.60302	2.89297e-14	2.55981e-13	Fam222b	family with sequence similarity 222, member B [Source:RGD Symbol;Acc:1566149]	10	65351245	65416869	1	7.60302
ENSRNOG00000018385	675.946	-0.538177	0.0708497	-7.59604	3.05323e-14	2.69999e-13	Chrm1	cholinergic receptor, muscarinic 1 [Source:RGD Symbol;Acc:2342]	1	224882439	224884205	1	7.59604
ENSRNOG00000016592	8826.2	0.396889	0.052293	7.58972	3.20587e-14	2.83326e-13	Gnai2	G protein subunit alpha i2 [Source:RGD Symbol;Acc:620243]	8	116370744	116391307	-1	7.58972
ENSRNOG00000021589	3176.29	-0.753276	0.0992634	-7.58865	3.23243e-14	2.85502e-13	RGD1561931	similar to KIAA2022 protein [Source:RGD Symbol;Acc:1561931]	X	74945082	74968405	-1	7.58865
ENSRNOG00000047406	303.995	-0.849455	0.111947	-7.58798	3.24922e-14	2.86812e-13	RGD1308544	LOC361192 [Source:RGD Symbol;Acc:1308544]	1	37702041	37726151	-1	7.58798
ENSRNOG00000031459	318.995	-0.739541	0.0974691	-7.58745	3.26273e-14	2.87833e-13	Zfp128	zinc finger protein 128 [Source:RGD Symbol;Acc:7606541]	1	65691947	65701867	-1	7.58745
ENSRNOG00000023985	293.597	-0.827581	0.109084	-7.58662	3.28363e-14	2.89503e-13	Fan1	FANCD2 and FANCI associated nuclease 1 [Source:RGD Symbol;Acc:1566323]	1	125181838	125209727	-1	7.58662
ENSRNOG00000006697	1893.05	0.398482	0.0525771	7.57899	3.48243e-14	3.06846e-13	Tmem55a	transmembrane protein 55A [Source:RGD Symbol;Acc:1306225]	5	28395296	28442924	1	7.57899
ENSRNOG00000011560	5558.05	0.315323	0.0416193	7.57636	3.5538e-14	3.12947e-13	Mtmr9	myotubularin related protein 9 [Source:RGD Symbol;Acc:628840]	15	46693383	46719252	-1	7.57636
ENSRNOG00000000639	460.639	0.705828	0.0931898	7.57409	3.61659e-14	3.18286e-13	Ado	2-aminoethanethiol dioxygenase [Source:RGD Symbol;Acc:1308233]	20	22447994	22449176	1	7.57409
ENSRNOG00000060793	7455.6	0.29788	0.0393511	7.56979	3.7383e-14	3.288e-13	Eif2s3	eukaryotic translation initiation factor 2 subunit gamma [Source:RGD Symbol;Acc:1561279]	X	63268037	63292092	-1	7.56979
ENSRNOG00000010557	464.015	0.686217	0.0906614	7.56901	3.76077e-14	3.30579e-13	Smarcd2	SWI/SNF related, matrix associated, actin dependent regulator of chromatin, subfamily d, member 2 [Source:RGD Symbol;Acc:69289]	10	94451866	94460732	-1	7.56901
ENSRNOG00000001222	1201.98	0.506509	0.0669474	7.56577	3.85575e-14	3.38725e-13	Ube2g2	ubiquitin-conjugating enzyme E2G 2 [Source:RGD Symbol;Acc:1304860]	20	11700089	11721838	-1	7.56577
ENSRNOG00000020084	532.49	-0.608129	0.080401	-7.5637	3.91757e-14	3.43951e-13	Pcdhb5	protocadherin beta 5 [Source:RGD Symbol;Acc:1304665]	18	30398113	30400695	1	7.5637
ENSRNOG00000004291	36858.4	0.374086	0.0494654	7.56258	3.95155e-14	3.46727e-13	Cltc	clathrin heavy chain [Source:RGD Symbol;Acc:2364]	10	74014562	74070266	-1	7.56258
ENSRNOG00000042261	3934.39	-0.39461	0.0522441	-7.55321	4.2467e-14	3.72232e-13	Hdgf	hepatoma-derived growth factor [Source:RGD Symbol;Acc:70961]	2	187275120	187284281	1	7.55321
ENSRNOG00000003455	429.557	-0.647635	0.0857433	-7.55319	4.24728e-14	3.72232e-13	Zfp13	zinc finger protein 13 [Source:RGD Symbol;Acc:1304577]	10	12908643	12916784	-1	7.55319
ENSRNOG00000048847	333.621	0.769938	0.101988	7.5493	4.37604e-14	3.83288e-13	Wdr17	WD repeat domain 17 [Source:RGD Symbol;Acc:1590843]	16	39827749	39938513	1	7.5493
ENSRNOG00000001129	1831.92	-0.45265	0.0599663	-7.54841	4.40615e-14	3.85695e-13	Fbxo21	F-box protein 21 [Source:RGD Symbol;Acc:1307346]	12	44246508	44279002	-1	7.54841
ENSRNOG00000027098	11092.1	0.320058	0.0424086	7.547	4.454e-14	3.89652e-13	Sez6l2	seizure related 6 homolog like 2 [Source:RGD Symbol;Acc:1565281]	1	198383201	198403544	1	7.547
ENSRNOG00000042753	2817.04	-0.393256	0.0521149	-7.54595	4.48986e-14	3.92556e-13	Fgf13	fibroblast growth factor 13 [Source:RGD Symbol;Acc:620164]	X	142053654	142248369	-1	7.54595
ENSRNOG00000019179	66.3084	1.86751	0.247504	7.54536	4.51029e-14	3.94107e-13	Ggta1	glycoprotein, alpha-galactosyltransferase 1 [Source:RGD Symbol;Acc:629476]	3	14614122	14644951	-1	7.54536
ENSRNOG00000026985	1682	-0.440506	0.058443	-7.53736	4.79584e-14	4.1881e-13	Phldb1	pleckstrin homology-like domain, family B, member 1 [Source:RGD Symbol;Acc:620878]	8	48997184	49045154	-1	7.53736
ENSRNOG00000013658	14074.8	0.45544	0.0604254	7.53723	4.80057e-14	4.18974e-13	Nefl	neurofilament light [Source:RGD Symbol;Acc:621458]	15	44799334	44804574	1	7.53723
ENSRNOG00000000632	452.258	0.751157	0.0996733	7.53619	4.83912e-14	4.22089e-13	Cdk1	cyclin-dependent kinase 1 [Source:RGD Symbol;Acc:2319]	20	20576377	20591549	1	7.53619
ENSRNOG00000041989	320.869	-0.734042	0.0974052	-7.53596	4.84742e-14	4.22562e-13	AABR07010030.1		2	121153485	121153563	1	7.53596
ENSRNOG00000021026	645.59	-0.562381	0.0746292	-7.53567	4.85839e-14	4.23017e-13	Zfp687	zinc finger protein 687 [Source:RGD Symbol;Acc:2323182]	2	196172712	196177775	-1	7.53567
ENSRNOG00000003512	2390	0.607217	0.0805789	7.53568	4.858e-14	4.23017e-13	Gabra1	gamma-aminobutyric acid type A receptor alpha1 subunit [Source:RGD Symbol;Acc:61855]	10	27310725	27366665	-1	7.53568
ENSRNOG00000042523	3395.66	-0.437142	0.0580226	-7.534	4.92107e-14	4.28221e-13	Ube2d2	ubiquitin-conjugating enzyme E2D 2 [Source:RGD Symbol;Acc:1591897]	18	28594892	28603335	1	7.534
ENSRNOG00000037443	2095.38	0.470893	0.0625147	7.53252	4.97715e-14	4.32844e-13	Pgam5	PGAM family member 5, mitochondrial serine/threonine protein phosphatase [Source:RGD Symbol;Acc:1312028]	12	52467450	52474511	1	7.53252
ENSRNOG00000020897	8929.29	0.369342	0.049035	7.53221	4.98878e-14	4.33599e-13	Prpf19	pre-mRNA processing factor 19 [Source:RGD Symbol;Acc:708496]	1	226947105	226958144	1	7.53221
ENSRNOG00000061928	322.755	0.798002	0.105947	7.53206	4.99472e-14	4.3386e-13	Myo1e	myosin IE [Source:RGD Symbol;Acc:3144]	8	76754492	76839593	1	7.53206
ENSRNOG00000018237	5046.34	-0.678873	0.0901588	-7.52975	5.08378e-14	4.41335e-13	Gstp1	glutathione S-transferase pi 1 [Source:RGD Symbol;Acc:2758]	1	219291679	219294147	-1	7.52975
ENSRNOG00000015150	1883.49	-0.368944	0.0490177	-7.52675	5.20184e-14	4.51317e-13	Spg7	SPG7, paraplegin matrix AAA peptidase subunit [Source:RGD Symbol;Acc:727940]	19	55880561	55915502	1	7.52675
ENSRNOG00000010396	534.284	-0.634126	0.0843041	-7.52189	5.39905e-14	4.68151e-13	Eya3	EYA transcriptional coactivator and phosphatase 3 [Source:RGD Symbol;Acc:1309932]	5	150787043	150913757	1	7.52189
ENSRNOG00000055936	581.83	-0.62208	0.0827145	-7.52081	5.44371e-14	4.71745e-13	Trnp1	TMF1-regulated nuclear protein 1 [Source:RGD Symbol;Acc:1582917]	5	151709200	151709877	-1	7.52081
ENSRNOG00000020626	304.22	-0.897848	0.119461	-7.51581	5.65616e-14	4.89867e-13	Snrnp25	small nuclear ribonucleoprotein U11/U12 subunit 25 [Source:RGD Symbol;Acc:1310922]	10	15686008	15689325	-1	7.51581
ENSRNOG00000014797	129.619	1.25671	0.1673	7.5117	5.83632e-14	5.05174e-13	Tmbim1	transmembrane BAX inhibitor motif containing 1 [Source:RGD Symbol;Acc:1359409]	9	81569289	81586553	-1	7.5117
ENSRNOG00000011455	714.832	-0.777831	0.103582	-7.50936	5.94171e-14	5.13993e-13	Slc36a4	solute carrier family 36 member 4 [Source:RGD Symbol;Acc:1311528]	8	14239594	14269162	1	7.50936
ENSRNOG00000006331	2117.34	-0.409346	0.0545208	-7.50808	6.00013e-14	5.18741e-13	Elovl5	ELOVL fatty acid elongase 5 [Source:RGD Symbol;Acc:620583]	8	85259982	85285983	1	7.50808
ENSRNOG00000025372	1222.61	-0.503306	0.0670451	-7.50698	6.05077e-14	5.22812e-13	Glce	glucuronic acid epimerase [Source:RGD Symbol;Acc:1565253]	8	67006592	67040005	-1	7.50698
ENSRNOG00000021285	293.316	1.01533	0.135283	7.50524	6.13178e-14	5.295e-13	Celsr1	cadherin, EGF LAG seven-pass G-type receptor 1 [Source:RGD Symbol;Acc:1560078]	7	126775516	126913585	-1	7.50524
ENSRNOG00000005157	7690.47	0.343582	0.0457922	7.50307	6.23416e-14	5.38025e-13	Rbbp7	RB binding protein 7, chromatin remodeling factor [Source:RGD Symbol;Acc:620125]	X	33648682	33665821	-1	7.50307
ENSRNOG00000014080	381.359	0.738526	0.0984334	7.5028	6.24682e-14	5.38802e-13	Kif23	kinesin family member 23 [Source:RGD Symbol;Acc:1308596]	8	66866082	66893196	-1	7.5028
ENSRNOG00000020736	252.563	-0.863106	0.115047	-7.50223	6.27401e-14	5.4083e-13	Nadsyn1	NAD synthetase 1 [Source:RGD Symbol;Acc:727801]	1	216985714	217013702	-1	7.50223
ENSRNOG00000011677	2756.62	0.39501	0.052667	7.50013	6.37525e-14	5.49235e-13	Slc39a10	solute carrier family 39 member 10 [Source:RGD Symbol;Acc:1307321]	9	60021534	60070552	1	7.50013
ENSRNOG00000016935	353.622	-0.748411	0.0998287	-7.49696	6.53162e-14	5.62377e-13	Mapk1ip1	mitogen-activated protein kinase 1 interacting protein 1 [Source:RGD Symbol;Acc:1565431]	1	211195452	211196868	-1	7.49696
ENSRNOG00000061612	171.961	-1.01353	0.135421	-7.48432	7.19194e-14	6.18869e-13	Zfp184	zinc finger protein 184 [Source:RGD Symbol;Acc:1304798]	17	44608427	44643362	-1	7.48432
ENSRNOG00000015633	5110.19	-0.298119	0.039855	-7.4801	7.42649e-14	6.38678e-13	Cul3	cullin 3 [Source:RGD Symbol;Acc:1308190]	9	86044485	86129329	-1	7.4801
ENSRNOG00000009001	6886.67	0.276038	0.0369111	7.47845	7.52016e-14	6.46356e-13	Mtss1	MTSS1, I-BAR domain containing [Source:RGD Symbol;Acc:1309883]	7	98820812	98960837	-1	7.47845
ENSRNOG00000004959	9564.26	0.356897	0.0477619	7.47243	7.87288e-14	6.76277e-13	Actr2	ARP2 actin related protein 2 homolog [Source:RGD Symbol;Acc:1310826]	14	104340434	104375649	-1	7.47243
ENSRNOG00000002840	67682.9	0.417347	0.0558725	7.46964	8.0412e-14	6.90332e-13	Atp5b	ATP synthase, H+ transporting, mitochondrial F1 complex, beta polypeptide [Source:RGD Symbol;Acc:621368]	7	2504695	2511749	1	7.46964
ENSRNOG00000013689	845.11	-0.494814	0.0662641	-7.46729	8.1862e-14	7.0237e-13	Vps18	VPS18 CORVET/HOPS core subunit [Source:RGD Symbol;Acc:1311556]	3	111097326	111108295	1	7.46729
ENSRNOG00000059015	475.245	-0.830879	0.111314	-7.46429	8.37473e-14	7.18127e-13	Triobp	TRIO and F-actin binding protein [Source:RGD Symbol;Acc:1308485]	7	120176530	120230420	1	7.46429
ENSRNOG00000027459	700.225	-0.537144	0.0719636	-7.4641	8.38714e-14	7.18772e-13	Zbtb45	zinc finger and BTB domain containing 45 [Source:RGD Symbol;Acc:1310920]	1	65564173	65568300	1	7.4641
ENSRNOG00000018294	13610.4	0.385702	0.0516862	7.46238	8.49754e-14	7.27809e-13	Hspa5	heat shock protein family A member 5 [Source:RGD Symbol;Acc:2843]	3	13838304	13842762	1	7.46238
ENSRNOG00000012763	1116.59	-0.44961	0.0602772	-7.45905	8.71518e-14	7.46015e-13	Cwf19l1	CWF19-like 1, cell cycle control (S. pombe) [Source:RGD Symbol;Acc:1304716]	1	263887015	263910251	-1	7.45905
ENSRNOG00000012873	1662.4	0.475293	0.0637365	7.45715	8.84157e-14	7.56394e-13	Gfm1	G elongation factor, mitochondrial 1 [Source:RGD Symbol;Acc:631396]	2	164601586	164646439	1	7.45715
ENSRNOG00000008625	325.57	-0.741908	0.0995175	-7.45505	8.9833e-14	7.68072e-13	Rimkla	ribosomal modification protein rimK-like family member A [Source:RGD Symbol;Acc:1306880]	5	138521340	138545404	-1	7.45505
ENSRNOG00000002397	1226.26	0.432406	0.0580497	7.44889	9.41257e-14	8.04307e-13	Slc30a10	solute carrier family 30, member 10 [Source:RGD Symbol;Acc:1305098]	13	103396314	103410363	1	7.44889
ENSRNOG00000028103	4281.37	-0.384827	0.0516746	-7.44712	9.54012e-14	8.14733e-13	Psmd3	proteasome 26S subunit, non-ATPase 3 [Source:RGD Symbol;Acc:1311470]	10	86599220	86611188	1	7.44712
ENSRNOG00000058609	148.448	1.13464	0.152366	7.44677	9.56559e-14	8.16434e-13	Palmd	palmdelphin [Source:MGI Symbol;Acc:MGI:2148896]	2	220481616	220535751	-1	7.44677
ENSRNOG00000018676	2107.81	-0.461001	0.0619246	-7.44455	9.72767e-14	8.29786e-13	RGD1562987	similar to cDNA sequence BC031181 [Source:RGD Symbol;Acc:1562987]	18	70974885	70983360	1	7.44455
ENSRNOG00000022929	210.74	-0.982924	0.132224	-7.43376	1.0555e-13	8.99839e-13	Mtmr12	myotubularin related protein 12 [Source:RGD Symbol;Acc:1307902]	2	62236577	62303919	1	7.43376
ENSRNOG00000013742	6616.87	0.304262	0.0409369	7.43248	1.06582e-13	9.08108e-13	Large1	LARGE xylosyl- and glucuronyltransferase 1 [Source:RGD Symbol;Acc:1308895]	19	12481540	12942963	-1	7.43248
ENSRNOG00000010370	470.204	-0.664956	0.0894743	-7.43181	1.07119e-13	9.12155e-13	Tnip1	TNFAIP3 interacting protein 1 [Source:RGD Symbol;Acc:1309380]	10	40255776	40296470	-1	7.43181
ENSRNOG00000010171	960.645	-0.518609	0.0697997	-7.42996	1.08631e-13	9.24499e-13	Elk1	ELK1, ETS transcription factor [Source:RGD Symbol;Acc:1598663]	X	1297099	1304822	1	7.42996
ENSRNOG00000059894	516.053	-0.820825	0.110504	-7.428	1.10253e-13	9.37756e-13	Hmmr	hyaluronan-mediated motility receptor [Source:RGD Symbol;Acc:2805]	10	25861490	25890639	-1	7.428
ENSRNOG00000014901	4073.47	0.46082	0.0620408	7.42769	1.10509e-13	9.38856e-13	Uggt1	UDP-glucose glycoprotein glucosyltransferase 1 [Source:RGD Symbol;Acc:619710]	9	42692105	42805673	-1	7.42769
ENSRNOG00000016251	6618.18	0.317007	0.042679	7.42769	1.1051e-13	9.38856e-13	Dnaja2	DnaJ heat shock protein family (Hsp40) member A2 [Source:RGD Symbol;Acc:71001]	19	22569999	22588137	1	7.42769
ENSRNOG00000020144	1077.35	-0.48922	0.0658876	-7.42506	1.12728e-13	9.57143e-13	RGD1310127	similar to cDNA sequence BC017158 [Source:RGD Symbol;Acc:1310127]	1	199687778	199716205	-1	7.42506
ENSRNOG00000006720	2875.02	0.346309	0.0466894	7.41729	1.1954e-13	1.0144e-12	Rnpep	arginyl aminopeptidase [Source:RGD Symbol;Acc:621137]	13	52092859	52111363	-1	7.41729
ENSRNOG00000048267	1351.69	0.507277	0.0683962	7.41675	1.20029e-13	1.01796e-12	Tor1aip2	torsin 1A interacting protein 2 [Source:RGD Symbol;Acc:735059]	13	73708815	73720429	1	7.41675
ENSRNOG00000019354	1384.56	-0.503025	0.0678887	-7.40956	1.26722e-13	1.07411e-12	Ptch1	patched 1 [Source:RGD Symbol;Acc:621425]	17	1029048	1093873	-1	7.40956
ENSRNOG00000027596	1579.45	0.392736	0.0530247	7.40666	1.29521e-13	1.0972e-12	Mbd5	methyl-CpG binding domain protein 5 [Source:RGD Symbol;Acc:1562961]	3	33440191	33504238	1	7.40666
ENSRNOG00000000805	1307.95	-1.32702	0.179219	-7.40443	1.31717e-13	1.11516e-12	Gja1	gap junction protein, alpha 1 [Source:RGD Symbol;Acc:2690]	20	37876650	37889089	1	7.40443
ENSRNOG00000015396	45735.2	0.342293	0.0462313	7.40393	1.32213e-13	1.11871e-12	Sptan1	spectrin, alpha, non-erythrocytic 1 [Source:RGD Symbol;Acc:621714]	3	8534440	8599260	1	7.40393
ENSRNOG00000007519	975.463	0.486248	0.0656992	7.40113	1.35033e-13	1.14192e-12	Tmem43	transmembrane protein 43 [Source:RGD Symbol;Acc:1549711]	4	123118468	123133609	1	7.40113
ENSRNOG00000017883	10531.6	0.335202	0.0453334	7.39415	1.42318e-13	1.20215e-12	Camsap1	calmodulin regulated spectrin-associated protein 1 [Source:RGD Symbol;Acc:1565022]	3	3373971	3434027	-1	7.39415
ENSRNOG00000000465	1973.6	-0.458643	0.0620484	-7.3917	1.44962e-13	1.22377e-12	Slc39a7	solute carrier family 39 member 7 [Source:RGD Symbol;Acc:1593280]	20	3819414	3822778	-1	7.3917
ENSRNOG00000013140	493.915	-0.792911	0.107299	-7.38972	1.47137e-13	1.24142e-12	Pdzd2	PDZ domain containing 2 [Source:RGD Symbol;Acc:619958]	2	62399748	62634785	-1	7.38972
ENSRNOG00000010438	390.466	0.695594	0.0941333	7.38946	1.47429e-13	1.24317e-12	Cpt1b	carnitine palmitoyltransferase 1B [Source:RGD Symbol;Acc:2397]	7	130395194	130405347	-1	7.38946
ENSRNOG00000011589	5795.76	-0.330281	0.0446993	-7.38894	1.47999e-13	1.24726e-12	Camk2d	calcium/calmodulin-dependent protein kinase II delta [Source:RGD Symbol;Acc:2263]	2	230901126	231132039	1	7.38894
ENSRNOG00000017045	178.988	-1.10166	0.149134	-7.38703	1.50141e-13	1.26459e-12	Zdhhc1	zinc finger, DHHC-type containing 1 [Source:RGD Symbol;Acc:1589775]	19	37428959	37454040	-1	7.38703
ENSRNOG00000024530	559.609	-0.661915	0.0896102	-7.3866	1.5063e-13	1.26798e-12	Lyrm1	LYR motif containing 1 [Source:RGD Symbol;Acc:1563498]	1	189665976	189685842	1	7.3866
ENSRNOG00000002790	383.77	-0.853172	0.115586	-7.38127	1.56792e-13	1.31834e-12	Abcb7	ATP binding cassette subfamily B member 7 [Source:RGD Symbol;Acc:1303086]	X	75150608	75291938	-1	7.38127
ENSRNOG00000019277	12271.2	0.43062	0.0583392	7.38132	1.56729e-13	1.31834e-12	Vdac3	voltage-dependent anion channel 3 [Source:RGD Symbol;Acc:621577]	16	74292438	74308903	1	7.38132
ENSRNOG00000009069	2130.47	-0.44803	0.0607043	-7.38053	1.57659e-13	1.32488e-12	Tnfaip1	TNF alpha induced protein 1 [Source:RGD Symbol;Acc:3877]	10	65791003	65805693	-1	7.38053
ENSRNOG00000007690	631.141	0.764649	0.103673	7.37559	1.63616e-13	1.37415e-12	Cmpk2	cytidine/uridine monophosphate kinase 2 [Source:RGD Symbol;Acc:1305881]	6	45683234	45694822	1	7.37559
ENSRNOG00000018708	10170.3	0.494574	0.067132	7.36718	1.74272e-13	1.46281e-12	Ppp1ca	protein phosphatase 1 catalytic subunit alpha [Source:RGD Symbol;Acc:3375]	1	219439953	219443570	1	7.36718
ENSRNOG00000013064	2871.86	-0.546274	0.0741858	-7.36359	1.79033e-13	1.50192e-12	Lrp8	LDL receptor related protein 8 [Source:RGD Symbol;Acc:1305729]	5	127404450	127476641	1	7.36359
ENSRNOG00000047545	303.207	-0.819574	0.111319	-7.36239	1.80643e-13	1.51456e-12	Adra2a	adrenoceptor alpha 2A [Source:RGD Symbol;Acc:2056]	1	274766283	274769081	1	7.36239
ENSRNOG00000004006	967.849	0.586223	0.0796439	7.36056	1.83146e-13	1.53467e-12	Dnajb9	DnaJ heat shock protein family (Hsp40) member B9 [Source:RGD Symbol;Acc:3070]	6	64165913	64170151	-1	7.36056
ENSRNOG00000008744	3112.09	0.367551	0.0499406	7.35976	1.84235e-13	1.54291e-12	Cops2	COP9 signalosome subunit 2 [Source:RGD Symbol;Acc:628791]	3	118109406	118137191	-1	7.35976
ENSRNOG00000009977	4038.63	-0.394047	0.0535776	-7.3547	1.91359e-13	1.60166e-12	Thrap3	thyroid hormone receptor associated protein 3 [Source:RGD Symbol;Acc:1306129]	5	144179023	144221263	-1	7.3547
ENSRNOG00000000457	173.338	1.02057	0.13879	7.35329	1.93384e-13	1.61769e-12	Tap1	transporter 1, ATP binding cassette subfamily B member [Source:RGD Symbol;Acc:3817]	20	3979035	3989669	1	7.35329
ENSRNOG00000005447	1193.17	0.596723	0.0811636	7.3521	1.95116e-13	1.63125e-12	Ypel2	yippee-like 2 [Source:RGD Symbol;Acc:1311564]	10	74243812	74298599	-1	7.3521
ENSRNOG00000009180	188.871	-1.03859	0.141316	-7.34941	1.9909e-13	1.66353e-12	Xkr7	XK related 7 [Source:RGD Symbol;Acc:1359224]	3	148510779	148533404	1	7.34941
ENSRNOG00000021270	642.465	0.563914	0.076732	7.34914	1.99487e-13	1.6659e-12	Trmt6	tRNA methyltransferase 6 [Source:RGD Symbol;Acc:1308877]	3	125458692	125470413	-1	7.34914
ENSRNOG00000002751	77.4749	-1.53227	0.20857	-7.34656	2.0337e-13	1.69737e-12	Zdhhc15	zinc finger, DHHC-type containing 15 [Source:RGD Symbol;Acc:1562075]	X	75439778	75566481	-1	7.34656
ENSRNOG00000031827	1972.89	-0.340282	0.0463213	-7.34614	2.04014e-13	1.70177e-12	Arih2	ariadne RBR E3 ubiquitin protein ligase 2 [Source:RGD Symbol;Acc:1305839]	8	117387010	117446019	-1	7.34614
ENSRNOG00000010106	466.152	-0.795031	0.108264	-7.34347	2.08126e-13	1.73509e-12	Faxc	failed axon connections homolog [Source:RGD Symbol;Acc:1562449]	5	36076565	36135884	1	7.34347
ENSRNOG00000006327	1890.27	0.491708	0.0669633	7.34295	2.08934e-13	1.74084e-12	Rcc2	regulator of chromosome condensation 2 [Source:RGD Symbol;Acc:1309986]	5	159220979	159234320	1	7.34295
ENSRNOG00000012803	1220.51	-0.502406	0.0684222	-7.34273	2.09278e-13	1.74272e-12	Wdr61	WD repeat domain 61 [Source:RGD Symbol;Acc:1308228]	8	59296346	59313574	-1	7.34273
ENSRNOG00000003018	75.3348	1.58476	0.21588	7.34093	2.12109e-13	1.76529e-12	Olfml2b	olfactomedin-like 2B [Source:RGD Symbol;Acc:1309257]	13	88995316	89032487	1	7.34093
ENSRNOG00000015895	5113.7	0.360702	0.0491367	7.34079	2.12342e-13	1.76623e-12	B4galt6	beta-1,4-galactosyltransferase 6 [Source:RGD Symbol;Acc:71046]	18	15462913	15525579	1	7.34079
ENSRNOG00000017032	35562.9	0.417648	0.0569436	7.33442	2.22688e-13	1.85124e-12	Atp5a1	ATP synthase, H+ transporting, mitochondrial F1 complex, alpha subunit 1, cardiac muscle [Source:RGD Symbol;Acc:619993]	18	74156553	74164495	1	7.33442
ENSRNOG00000054549	2789.91	-0.403719	0.0550547	-7.33304	2.24982e-13	1.86926e-12	Lss	lanosterol synthase (2,3-oxidosqualene-lanosterol cyclase) [Source:RGD Symbol;Acc:620955]	20	12842884	12870497	-1	7.33304
ENSRNOG00000007515	8710.87	0.448617	0.0612094	7.32921	2.31508e-13	1.92239e-12	Kif3a	kinesin family member 3a [Source:RGD Symbol;Acc:621536]	10	38918748	38952785	1	7.32921
ENSRNOG00000026286	228.325	-0.870047	0.118714	-7.32891	2.3204e-13	1.92572e-12	Nhlrc1	NHL repeat containing E3 ubiquitin protein ligase 1 [Source:RGD Symbol;Acc:735081]	17	18059382	18060572	1	7.32891
ENSRNOG00000012736	1201.62	-0.430528	0.0587602	-7.32685	2.3562e-13	1.95433e-12	Sssca1	Sjogren syndrome/scleroderma autoantigen 1 [Source:RGD Symbol;Acc:1593467]	1	221087803	221089586	-1	7.32685
ENSRNOG00000006870	1351.96	0.493968	0.0675271	7.31511	2.57167e-13	2.13185e-12	Mtdh	metadherin [Source:RGD Symbol;Acc:620992]	7	72772440	72827908	1	7.31511
ENSRNOG00000043171	1340.51	-0.502714	0.0687255	-7.31481	2.57746e-13	2.13545e-12	Hdhd2	haloacid dehalogenase-like hydrolase domain containing 2 [Source:RGD Symbol;Acc:1308579]	18	73226630	73278337	1	7.31481
ENSRNOG00000011294	5726.75	0.30547	0.0417678	7.31354	2.60203e-13	2.15459e-12	Usp33	ubiquitin specific peptidase 33 [Source:RGD Symbol;Acc:1307848]	2	257568613	257602810	1	7.31354
ENSRNOG00000011052	9002.61	0.382573	0.0523424	7.30905	2.69047e-13	2.22657e-12	Gars	glycyl-tRNA synthetase [Source:RGD Symbol;Acc:1307856]	4	85235172	85276044	1	7.30905
ENSRNOG00000008178	995.96	0.550522	0.0753222	7.30889	2.6935e-13	2.22782e-12	Nxn	nucleoredoxin [Source:RGD Symbol;Acc:1310489]	10	64412833	64550145	-1	7.30889
ENSRNOG00000013545	1377.58	-0.451259	0.0617588	-7.3068	2.7357e-13	2.26018e-12	Polr2e	RNA polymerase II subunit E [Source:RGD Symbol;Acc:1589817]	7	12532895	12536791	1	7.3068
ENSRNOG00000018662	255.066	-0.848313	0.116145	-7.30392	2.79509e-13	2.30795e-12	Amacr	alpha-methylacyl-CoA racemase [Source:RGD Symbol;Acc:3048]	2	60949256	60961326	1	7.30392
ENSRNOG00000058484	2078.51	0.544161	0.0745348	7.30076	2.86149e-13	2.36145e-12	Anp32a	acidic nuclear phosphoprotein 32 family member A [Source:RGD Symbol;Acc:2116]	AABR07024206.1	1946	8593	1	7.30076
ENSRNOG00000022372	4867.62	0.333705	0.0457096	7.30055	2.86601e-13	2.36385e-12	Kdm1a	lysine demethylase 1A [Source:RGD Symbol;Acc:1562975]	5	154909003	154965171	-1	7.30055
ENSRNOG00000019147	418.443	0.849006	0.116309	7.29956	2.887e-13	2.37983e-12	Stom	stomatin [Source:RGD Symbol;Acc:1305109]	3	14514868	14538241	-1	7.29956
ENSRNOG00000017489	914.458	0.643372	0.0881421	7.29926	2.89345e-13	2.38381e-12	Gse1	Gse1 coiled-coil protein [Source:RGD Symbol;Acc:1562686]	19	54060622	54148970	1	7.29926
ENSRNOG00000022745	809.359	0.595275	0.0815628	7.29837	2.91285e-13	2.39846e-12	RGD1306502	similar to hypothetical protein FLJ11193 [Source:RGD Symbol;Acc:1306502]	2	62870871	62887048	-1	7.29837
ENSRNOG00000006365	208.447	-0.885095	0.12129	-7.29737	2.93457e-13	2.41498e-12	Asb15	ankyrin repeat and SOCS box containing 15 [Source:RGD Symbol;Acc:727860]	4	51614676	51644492	1	7.29737
ENSRNOG00000011316	510.413	-0.640561	0.0877843	-7.29699	2.94273e-13	2.42034e-12	Fam167a	family with sequence similarity 167, member A [Source:RGD Symbol;Acc:1561302]	15	46613810	46643772	1	7.29699
ENSRNOG00000027026	1177.74	0.429995	0.0589289	7.29685	2.9459e-13	2.4216e-12	Jazf1	JAZF zinc finger 1 [Source:RGD Symbol;Acc:1589007]	4	82836260	83137527	-1	7.29685
ENSRNOG00000016227	3259.4	0.544098	0.0745677	7.2967	2.94901e-13	2.4228e-12	Glrx3	glutaredoxin 3 [Source:RGD Symbol;Acc:69414]	1	209768696	209799903	1	7.2967
ENSRNOG00000009381	6803.65	0.248824	0.034123	7.29197	3.05454e-13	2.5081e-12	Mapk6	mitogen-activated protein kinase 6 [Source:RGD Symbol;Acc:62087]	8	82328020	82351108	-1	7.29197
ENSRNOG00000011413	3273.82	0.524706	0.0719835	7.28926	3.11661e-13	2.55764e-12	Podn	podocan [Source:RGD Symbol;Acc:7545693]	5	127620274	127735739	-1	7.28926
ENSRNOG00000024065	438.304	-0.635929	0.087245	-7.289	3.12252e-13	2.5597e-12	Zfp575	zinc finger protein 575 [Source:RGD Symbol;Acc:1305025]	1	81447987	81450094	-1	7.289
ENSRNOG00000020107	1819.8	0.394543	0.0541285	7.289	3.12261e-13	2.5597e-12	Stk11ip	serine/threonine kinase 11 interacting protein [Source:RGD Symbol;Acc:1305046]	9	82718709	82734393	1	7.289
ENSRNOG00000012638	1630.42	0.395129	0.0542112	7.28868	3.12998e-13	2.56432e-12	Ciao1	cytosolic iron-sulfur assembly component 1 [Source:RGD Symbol;Acc:1307285]	3	119671779	119678092	-1	7.28868
ENSRNOG00000008683	502.29	0.599681	0.0822943	7.28703	3.1687e-13	2.59459e-12	Alk	anaplastic lymphoma receptor tyrosine kinase [Source:RGD Symbol;Acc:628622]	6	22696397	23203775	1	7.28703
ENSRNOG00000047605	601.286	-0.545579	0.0748837	-7.28568	3.20045e-13	2.61913e-12	Ptprk	protein tyrosine phosphatase, receptor type, K [Source:RGD Symbol;Acc:619706]	1	17446417	18058055	-1	7.28568
ENSRNOG00000006727	185.031	-0.994255	0.136488	-7.28457	3.22694e-13	2.63935e-12	Dtd2	D-tyrosyl-tRNA deacylase 2 [Source:RGD Symbol;Acc:1309138]	6	72780543	72786830	-1	7.28457
ENSRNOG00000021579	1463	0.47361	0.0650369	7.28217	3.28491e-13	2.68526e-12	Mpp6	membrane palmitoylated protein 6 [Source:RGD Symbol;Acc:1311833]	4	79846521	79926703	1	7.28217
ENSRNOG00000021984	2080.78	0.419665	0.0576485	7.27973	3.34482e-13	2.73271e-12	Rgs7	regulator of G-protein signaling 7 [Source:RGD Symbol;Acc:3570]	13	93095200	93307199	-1	7.27973
ENSRNOG00000007331	1537.65	0.470112	0.0645811	7.27941	3.35273e-13	2.73766e-12	Rragd	Ras-related GTP binding D [Source:RGD Symbol;Acc:1310007]	5	48224994	48260685	1	7.27941
ENSRNOG00000036663	4671.17	-0.292878	0.040237	-7.27881	3.36771e-13	2.74836e-12	Foxk2	forkhead box K2 [Source:RGD Symbol;Acc:1305408]	10	110469290	110518848	1	7.27881
ENSRNOG00000016744	2233.27	-0.544199	0.0747844	-7.27691	3.41556e-13	2.78587e-12	Chd6	chromodomain helicase DNA binding protein 6 [Source:RGD Symbol;Acc:1310465]	3	156937733	157099306	-1	7.27691
ENSRNOG00000020716	279.619	-1.10965	0.152538	-7.27454	3.47599e-13	2.83359e-12	Axl	Axl receptor tyrosine kinase [Source:RGD Symbol;Acc:620028]	1	82549420	82580761	-1	7.27454
ENSRNOG00000060436	1076.3	-0.574777	0.0790407	-7.27191	3.5443e-13	2.88767e-12	Vti1b	vesicle transport through interaction with t-SNAREs 1B [Source:RGD Symbol;Acc:2323682]	6	102339857	102353403	-1	7.27191
ENSRNOG00000020833	5587.8	-0.440436	0.0605951	-7.26852	3.6346e-13	2.9596e-12	Cspg5	chondroitin sulfate proteoglycan 5 [Source:RGD Symbol;Acc:2431]	8	118333706	118347582	1	7.26852
ENSRNOG00000060623	511.521	-0.569631	0.0784047	-7.26526	3.72308e-13	3.02997e-12	Fam3a	family with sequence similarity 3, member A [Source:RGD Symbol;Acc:1562076]	X	156319687	156328309	1	7.26526
ENSRNOG00000013564	58.408	1.99459	0.274632	7.26278	3.79221e-13	3.08452e-12	Dok3	docking protein 3 [Source:RGD Symbol;Acc:1311840]	17	9639330	9644090	1	7.26278
ENSRNOG00000004681	2898.1	0.35337	0.0486593	7.26212	3.81083e-13	3.09796e-12	Eny2	ENY2, transcription and export complex 2 subunit [Source:RGD Symbol;Acc:1596439]	7	83348694	83357492	1	7.26212
ENSRNOG00000031544	4475.04	0.45767	0.0630643	7.25719	3.95207e-13	3.21101e-12	Larp1	La ribonucleoprotein domain family, member 1 [Source:RGD Symbol;Acc:1306683]	10	43446526	43498066	1	7.25719
ENSRNOG00000009700	4919.29	0.451771	0.0622541	7.25689	3.96093e-13	3.21643e-12	Dync1i1	dynein cytoplasmic 1 intermediate chain 1 [Source:RGD Symbol;Acc:2512]	4	30807879	31121090	1	7.25689
ENSRNOG00000008996	2454.32	-0.618667	0.0852801	-7.25452	4.03074e-13	3.27131e-12	Dpysl5	dihydropyrimidinase-like 5 [Source:RGD Symbol;Acc:620467]	6	26939697	27024129	-1	7.25452
ENSRNOG00000004072	797.019	0.525298	0.0724447	7.25103	4.13618e-13	3.35503e-12	Myo1c	myosin 1C [Source:RGD Symbol;Acc:620443]	10	63803309	63819614	1	7.25103
ENSRNOG00000016274	1064.62	0.538555	0.0743323	7.24524	4.31675e-13	3.49957e-12	Zfp580	zinc finger protein 580 [Source:RGD Symbol;Acc:1306892]	1	72338877	72339395	-1	7.24524
ENSRNOG00000014234	711.125	0.741077	0.102306	7.24373	4.36503e-13	3.53676e-12	Hif1an	hypoxia-inducible factor 1, alpha subunit inhibitor [Source:RGD Symbol;Acc:1308281]	1	264309214	264319267	1	7.24373
ENSRNOG00000050748	1837.72	0.401535	0.0554382	7.24293	4.39108e-13	3.5559e-12	Dpp9	dipeptidyl peptidase 9 [Source:RGD Symbol;Acc:1588575]	9	10846596	10882649	1	7.24293
ENSRNOG00000013707	719.836	0.620263	0.0856876	7.23866	4.53131e-13	3.66745e-12	Spata13	spermatogenesis associated 13 [Source:RGD Symbol;Acc:1307364]	15	40937708	41066769	1	7.23866
ENSRNOG00000022607	301.641	-0.777479	0.107414	-7.23816	4.54804e-13	3.67896e-12	Rn60_X_0641.1		X	64094947	64096840	-1	7.23816
ENSRNOG00000004410	369.848	-0.730581	0.10099	-7.23421	4.68262e-13	3.78574e-12	Pax6	paired box 6 [Source:RGD Symbol;Acc:3258]	3	95707386	95728624	1	7.23421
ENSRNOG00000045998	3084.1	-0.314999	0.0435529	-7.23257	4.73941e-13	3.82955e-12	Sema6b	semaphorin 6B [Source:RGD Symbol;Acc:69278]	9	10941613	10951252	1	7.23257
ENSRNOG00000016532	1310.16	0.501247	0.0693275	7.23014	4.82494e-13	3.89651e-12	Ino80c	INO80 complex subunit C [Source:RGD Symbol;Acc:1310199]	18	15995000	16009710	-1	7.23014
ENSRNOG00000013314	530.553	-0.821913	0.113688	-7.22957	4.84538e-13	3.91088e-12	Avl9	AVL9 cell migration associated [Source:RGD Symbol;Acc:1564615]	4	87026530	87066356	1	7.22957
ENSRNOG00000027871	1033.63	0.47332	0.0655907	7.21628	5.34296e-13	4.30776e-12	Rapgefl1	Rap guanine nucleotide exchange factor like 1 [Source:RGD Symbol;Acc:1563269]	10	86763117	86765675	1	7.21628
ENSRNOG00000014604	1226.3	0.484724	0.0671989	7.21327	5.46249e-13	4.40172e-12	Sigmar1	sigma non-opioid intracellular receptor 1 [Source:RGD Symbol;Acc:68364]	5	58121786	58124681	-1	7.21327
ENSRNOG00000003844	4604.28	0.385743	0.0535022	7.20984	5.60165e-13	4.51138e-12	Dhx15	DEAH-box helicase 15 [Source:RGD Symbol;Acc:1308072]	14	61136746	61174880	1	7.20984
ENSRNOG00000039357	88.105	-1.53198	0.212501	-7.2093	5.62405e-13	4.52695e-12	Fam129c	family with sequence similarity 129, member C [Source:RGD Symbol;Acc:1566103]	16	20027348	20038716	1	7.2093
ENSRNOG00000005438	1237.83	0.515357	0.0715484	7.20291	5.89413e-13	4.74175e-12	Pcsk2	proprotein convertase subtilisin/kexin type 2 [Source:RGD Symbol;Acc:3273]	3	137618898	137925605	1	7.20291
ENSRNOG00000026212	1748.22	0.383827	0.0532896	7.20266	5.90492e-13	4.74783e-12	Micall1	MICAL-like 1 [Source:RGD Symbol;Acc:1305415]	7	120345180	120375156	1	7.20266
ENSRNOG00000017925	2713.75	0.434181	0.0602861	7.20202	5.93271e-13	4.76756e-12	Gapvd1	GTPase activating protein and VPS9 domains 1 [Source:RGD Symbol;Acc:1307479]	3	13753165	13824870	-1	7.20202
ENSRNOG00000000977	1607.71	-0.390775	0.054271	-7.20045	6.00145e-13	4.82017e-12	Pnpla6	patatin-like phospholipase domain containing 6 [Source:RGD Symbol;Acc:1564611]	12	2069959	2097904	1	7.20045
ENSRNOG00000049336	937.796	0.466124	0.064764	7.19727	6.14297e-13	4.93114e-12	Lime1	Lck interacting transmembrane adaptor 1 [Source:RGD Symbol;Acc:1562795]	3	176882027	176884350	1	7.19727
ENSRNOG00000013042	208.677	-0.941326	0.130796	-7.1969	6.15952e-13	4.94173e-12	Htr1b	5-hydroxytryptamine receptor 1B [Source:RGD Symbol;Acc:2846]	8	89129453	89130991	-1	7.1969
ENSRNOG00000016834	5260.83	0.283506	0.039398	7.19596	6.20228e-13	4.97332e-12	Wdr37	WD repeat domain 37 [Source:RGD Symbol;Acc:1306189]	17	57983937	58050992	1	7.19596
ENSRNOG00000004775	996.55	-0.464589	0.0645882	-7.19308	6.33438e-13	5.07648e-12	Cstf1	cleavage stimulation factor subunit 1 [Source:RGD Symbol;Acc:1309267]	3	170380719	170392160	1	7.19308
ENSRNOG00000002748	863.812	0.454595	0.0632478	7.18752	6.59786e-13	5.28476e-12	Ccdc43	coiled-coil domain containing 43 [Source:RGD Symbol;Acc:1311929]	10	90644995	90657185	-1	7.18752
ENSRNOG00000057851	305.806	-0.789344	0.109827	-7.18712	6.61709e-13	5.29727e-12	LOC680254	hypothetical protein LOC680254 [Source:RGD Symbol;Acc:1594177]	13	75059927	75066823	1	7.18712
ENSRNOG00000011984	753.854	-0.550889	0.0766549	-7.18662	6.64146e-13	5.31389e-12	Cxcl14	C-X-C motif chemokine ligand 14 [Source:RGD Symbol;Acc:1307406]	17	9109731	9117750	1	7.18662
ENSRNOG00000013794	781.914	0.72762	0.101271	7.18489	6.72595e-13	5.37856e-12	Rbp1	retinol binding protein 1 [Source:RGD Symbol;Acc:3543]	8	106449321	106470842	1	7.18489
ENSRNOG00000020531	409.194	-0.778472	0.108391	-7.1821	6.86493e-13	5.48672e-12	Fen1	flap structure-specific endonuclease 1 [Source:RGD Symbol;Acc:621821]	1	226251518	226255886	-1	7.1821
ENSRNOG00000019203	503.606	-1.0274	0.143059	-7.18166	6.88685e-13	5.50125e-12	Eya2	EYA transcriptional coactivator and phosphatase 2 [Source:RGD Symbol;Acc:620096]	3	162346490	162470065	1	7.18166
ENSRNOG00000058249	10154.1	0.442367	0.0616326	7.17749	7.10005e-13	5.66848e-12	Pgk1	phosphoglycerate kinase 1 [Source:RGD Symbol;Acc:619878]	X	77263359	77279367	1	7.17749
ENSRNOG00000019791	5211.28	0.487099	0.0678724	7.17669	7.14209e-13	5.69895e-12	Sipa1l2	signal-induced proliferation-associated 1 like 2 [Source:RGD Symbol;Acc:1306269]	19	58236214	58399816	-1	7.17669
ENSRNOG00000018952	82.1874	-1.47986	0.206266	-7.17452	7.25602e-13	5.78672e-12	Sema3g	semaphorin 3G [Source:RGD Symbol;Acc:1306079]	16	7303578	7315390	1	7.17452
ENSRNOG00000001253	5663.72	0.330264	0.0460359	7.17405	7.28119e-13	5.80364e-12	Eif3b	eukaryotic translation initiation factor 3, subunit B [Source:RGD Symbol;Acc:1309018]	12	16285733	16310190	-1	7.17405
ENSRNOG00000032374	395.81	-0.749769	0.104558	-7.17082	7.45496e-13	5.93893e-12	Paqr9	progestin and adipoQ receptor family member 9 [Source:RGD Symbol;Acc:1311515]	8	103337472	103339768	1	7.17082
ENSRNOG00000014621	1351.02	-0.414932	0.0578797	-7.16886	7.56227e-13	6.02116e-12	Rab8a	RAB8A, member RAS oncogene family [Source:RGD Symbol;Acc:621144]	16	19355048	19376776	-1	7.16886
ENSRNOG00000003924	189.304	0.939429	0.131149	7.16304	7.89072e-13	6.27927e-12	Pi4k2b	phosphatidylinositol 4-kinase type 2 beta [Source:RGD Symbol;Acc:1359515]	14	60567967	60594844	-1	7.16304
ENSRNOG00000053562	3376.05	-0.394641	0.0550978	-7.16254	7.91956e-13	6.29881e-12	Arx	aristaless related homeobox [Source:RGD Symbol;Acc:1562672]	X	62363757	62376143	1	7.16254
ENSRNOG00000008451	1789.29	0.448965	0.0626905	7.16161	7.97352e-13	6.3383e-12	Fut8	fucosyltransferase 8 [Source:RGD Symbol;Acc:1303096]	6	100337226	100537224	1	7.16161
ENSRNOG00000007147	3937.58	0.418057	0.05838	7.16097	8.01104e-13	6.36469e-12	Cyp46a1	cytochrome P450, family 46, subfamily a, polypeptide 1 [Source:RGD Symbol;Acc:1306605]	6	132242328	132273787	1	7.16097
ENSRNOG00000004193	1591.17	-0.481351	0.0672195	-7.16088	8.01615e-13	6.36531e-12	Klhl12	kelch-like family member 12 [Source:RGD Symbol;Acc:628717]	13	51282684	51314797	1	7.16088
ENSRNOG00000016189	839.791	0.624921	0.0872763	7.16026	8.05213e-13	6.39043e-12	Frmd5	FERM domain containing 5 [Source:RGD Symbol;Acc:1561554]	3	113483269	113525864	-1	7.16026
ENSRNOG00000006357	1649.36	-0.690398	0.096496	-7.15469	8.38651e-13	6.65221e-12	Sgip1	SH3-domain GRB2-like (endophilin) interacting protein 1 [Source:RGD Symbol;Acc:1564957]	5	122390522	122491203	1	7.15469
ENSRNOG00000006795	1360.11	0.469985	0.065693	7.15426	8.41226e-13	6.66904e-12	Apmap	adipocyte plasma membrane associated protein [Source:RGD Symbol;Acc:1308874]	3	146376828	146407252	-1	7.15426
ENSRNOG00000027569	1675.07	-0.381483	0.0533422	-7.15163	8.57554e-13	6.79482e-12	Trappc9	trafficking protein particle complex 9 [Source:RGD Symbol;Acc:1309461]	7	113681793	114305896	-1	7.15163
ENSRNOG00000021881	3288.74	0.356923	0.0499281	7.14873	8.75841e-13	6.93225e-12	Metap2	methionyl aminopeptidase 2 [Source:RGD Symbol;Acc:70995]	7	34762231	34789479	-1	7.14873
ENSRNOG00000000812	878.215	-0.501577	0.0701624	-7.1488	8.7541e-13	6.93225e-12	RGD1302996	hypothetical protein MGC:15854 [Source:RGD Symbol;Acc:1302996]	20	3364814	3368923	1	7.1488
ENSRNOG00000049908	457.493	-0.641998	0.0898573	-7.14464	9.02353e-13	7.13825e-12	Fam104b	family with sequence similarity 104, member B [Source:RGD Symbol;Acc:2323310]	X	20733922	20866251	-1	7.14464
ENSRNOG00000002592	784.417	-0.564084	0.0789607	-7.14386	9.07437e-13	7.17461e-12	Rps6ka6	ribosomal protein S6 kinase A6 [Source:RGD Symbol;Acc:1560817]	X	82641687	82743753	-1	7.14386
ENSRNOG00000023403	273.048	-0.735478	0.103032	-7.13834	9.44668e-13	7.46496e-12	Gtpbp3	GTP binding protein 3 [Source:RGD Symbol;Acc:1305367]	16	19896986	19902245	1	7.13834
ENSRNOG00000001304	3863.58	0.381414	0.0534416	7.13702	9.53776e-13	7.53288e-12	Bcr	BCR, RhoGEF and GTPase activating protein [Source:RGD Symbol;Acc:1307993]	20	14421141	14545772	-1	7.13702
ENSRNOG00000001142	790.1	-0.482847	0.0677422	-7.12772	1.02046e-12	8.05519e-12	Prkab1	protein kinase AMP-activated non-catalytic subunit beta 1 [Source:RGD Symbol;Acc:71057]	12	46316236	46326790	1	7.12772
ENSRNOG00000029205	1960.92	-0.439384	0.0616453	-7.12761	1.02123e-12	8.057e-12	Zfp354c	zinc finger protein 354C [Source:RGD Symbol;Acc:69405]	10	36307670	36323055	-1	7.12761
ENSRNOG00000011287	806.238	0.56604	0.0794185	7.12731	1.02349e-12	8.0705e-12	Minpp1	multiple inositol-polyphosphate phosphatase 1 [Source:RGD Symbol;Acc:3089]	1	251045440	251071040	1	7.12731
ENSRNOG00000025910	1552.96	0.478792	0.067191	7.12583	1.03453e-12	8.15317e-12	Hccs	holocytochrome c synthase [Source:RGD Symbol;Acc:1563855]	X	26294066	26303461	1	7.12583
ENSRNOG00000007706	1135.08	1.22243	0.171577	7.12465	1.04342e-12	8.21883e-12	Prkaa2	protein kinase AMP-activated catalytic subunit alpha 2 [Source:RGD Symbol;Acc:620893]	5	124574079	124642569	-1	7.12465
ENSRNOG00000010680	898.979	0.848166	0.119052	7.12434	1.04582e-12	8.2333e-12	Med12l	mediator complex subunit 12-like [Source:RGD Symbol;Acc:1592212]	2	149213134	149532292	1	7.12434
ENSRNOG00000020687	3521.02	-0.340209	0.047757	-7.12375	1.05029e-12	8.26404e-12	Dpf1	double PHD fingers 1 [Source:RGD Symbol;Acc:61868]	1	87248489	87258070	1	7.12375
ENSRNOG00000024924	1422.34	-0.467231	0.0656043	-7.12196	1.06407e-12	8.36801e-12	Cep19	centrosomal protein 19 [Source:RGD Symbol;Acc:621352]	11	71921716	71938165	-1	7.12196
ENSRNOG00000008108	1866.55	0.373031	0.0523834	7.12118	1.07008e-12	8.41082e-12	Ubr7	ubiquitin protein ligase E3 component n-recognin 7 (putative) [Source:RGD Symbol;Acc:1359144]	6	126636491	126656507	1	7.12118
ENSRNOG00000001847	837.195	-0.449823	0.0631788	-7.11984	1.0805e-12	8.48813e-12	Ccdc91	coiled-coil domain containing 91 [Source:RGD Symbol;Acc:1359502]	4	181874861	182043593	1	7.11984
ENSRNOG00000018353	612.744	0.557627	0.0784062	7.11203	1.14352e-12	8.9784e-12	Rad17	RAD17 checkpoint clamp loader component [Source:RGD Symbol;Acc:1309515]	2	30634354	30664163	-1	7.11203
ENSRNOG00000003205	1192.08	-0.421117	0.0592423	-7.10837	1.17418e-12	9.21425e-12	Ldb2	LIM domain binding 2 [Source:RGD Symbol;Acc:1307921]	14	70780623	71112552	1	7.10837
ENSRNOG00000011476	382.859	-0.667517	0.0939095	-7.10809	1.17656e-12	9.228e-12	Nars2	asparaginyl-tRNA synthetase 2 (mitochondrial)(putative) [Source:RGD Symbol;Acc:1305145]	1	161922141	162034700	1	7.10809
ENSRNOG00000010989	6003.61	0.281121	0.0395718	7.10408	1.21129e-12	9.49534e-12	Ipo5	importin 5 [Source:RGD Symbol;Acc:1308715]	15	106257650	106292112	1	7.10408
ENSRNOG00000001689	1111.19	0.608999	0.0857623	7.10101	1.2385e-12	9.70344e-12	Arl6	ADP-ribosylation factor like GTPase 6 [Source:RGD Symbol;Acc:1305535]	11	42858478	42884603	1	7.10101
ENSRNOG00000015218	545.928	0.569338	0.0801849	7.10032	1.24468e-12	9.74666e-12	Nsmce1	NSE1 homolog, SMC5-SMC6 complex component [Source:RGD Symbol;Acc:1307760]	1	196857461	196884302	-1	7.10032
ENSRNOG00000020624	439.427	-0.839799	0.118283	-7.09989	1.24857e-12	9.77193e-12	Acadsb	acyl-CoA dehydrogenase, short/branched chain [Source:RGD Symbol;Acc:2013]	1	201981357	202021008	1	7.09989
ENSRNOG00000005998	479.419	-1.07069	0.15088	-7.09631	1.28132e-12	1.0023e-11	Smoc1	SPARC related modular calcium binding 1 [Source:RGD Symbol;Acc:1303126]	6	104718512	104877980	1	7.09631
ENSRNOG00000018477	1172.92	0.89165	0.125662	7.09562	1.28769e-12	1.00674e-11	Otud4	OTU deubiquitinase 4 [Source:RGD Symbol;Acc:1305606]	19	31899087	31942180	-1	7.09562
ENSRNOG00000016974	1397.76	-0.414474	0.0584631	-7.08949	1.34603e-12	1.05179e-11	Ppp1r7	protein phosphatase 1, regulatory subunit 7 [Source:RGD Symbol;Acc:1308169]	9	100489852	100504076	1	7.08949
ENSRNOG00000017441	7572.07	0.328297	0.0463127	7.0887	1.35379e-12	1.0573e-11	Tpm3	tropomyosin 3 [Source:RGD Symbol;Acc:621546]	2	189423559	189451029	1	7.0887
ENSRNOG00000017579	380.92	0.700517	0.098865	7.08559	1.38449e-12	1.0807e-11	Mylip	myosin regulatory light chain interacting protein [Source:RGD Symbol;Acc:1305761]	17	19682040	19703681	-1	7.08559
ENSRNOG00000011142	4145.4	-0.295019	0.041643	-7.08448	1.39567e-12	1.08884e-11	Cyb5b	cytochrome b5 type B [Source:RGD Symbol;Acc:621551]	19	39357791	39393189	1	7.08448
ENSRNOG00000048411	463.658	0.746349	0.105355	7.08411	1.39941e-12	1.09118e-11	Uhrf1	ubiquitin-like with PHD and ring finger domains 1 [Source:RGD Symbol;Acc:1595855]	9	10738222	10757954	-1	7.08411
ENSRNOG00000000665	1926.3	-0.390114	0.0550994	-7.08018	1.43967e-12	1.12198e-11	Pitpnb	phosphatidylinositol transfer protein, beta [Source:RGD Symbol;Acc:620143]	12	51280150	51341716	-1	7.08018
ENSRNOG00000051592	591.835	0.569115	0.0804157	7.07717	1.4713e-12	1.14603e-11	Sirt1	sirtuin 1 [Source:MGI Symbol;Acc:MGI:2135607]	20	26833357	26852199	-1	7.07717
ENSRNOG00000058866	5918.31	-1.27433	0.180315	-7.06725	1.58033e-12	1.2303e-11	Myo5a	myosin VA [Source:RGD Symbol;Acc:3143]	8	82037977	82156617	1	7.06725
ENSRNOG00000056678	1716.46	0.397745	0.0562949	7.06539	1.60168e-12	1.24626e-11	Nckap5l	NCK-associated protein 5-like [Source:RGD Symbol;Acc:1561571]	7	141081943	141095691	-1	7.06539
ENSRNOG00000017294	1328.16	-0.442772	0.0626823	-7.06375	1.62063e-12	1.26033e-11	Zranb1	zinc finger RANBP2-type containing 1 [Source:RGD Symbol;Acc:2321751]	1	204959174	204998019	1	7.06375
ENSRNOG00000011544	981.108	-0.490158	0.0694131	-7.06147	1.64749e-12	1.28055e-11	Zfp219	zinc finger protein 219 [Source:RGD Symbol;Acc:1359259]	15	28402415	28406046	-1	7.06147
ENSRNOG00000008410	211.27	-0.940519	0.133217	-7.06003	1.66463e-12	1.29319e-11	Cep63	centrosomal protein 63 [Source:RGD Symbol;Acc:1561183]	8	111064049	111116014	-1	7.06003
ENSRNOG00000049758	2357.44	0.56286	0.079766	7.0564	1.70874e-12	1.32676e-11	Tbc1d16	TBC1 domain family, member 16 [Source:RGD Symbol;Acc:1588560]	10	108258240	108321644	-1	7.0564
ENSRNOG00000038045	482.523	-0.674775	0.0956445	-7.05503	1.7257e-12	1.33921e-11	Rpl34-ps1	ribosomal protein L34, pseudogene 1 [Source:RGD Symbol;Acc:1595454]	17	78876111	78876537	1	7.05503
ENSRNOG00000004303	996.055	0.724379	0.102691	7.05397	1.73886e-12	1.34872e-11	Timp3	TIMP metallopeptidase inhibitor 3 [Source:RGD Symbol;Acc:3865]	7	23544215	23594133	-1	7.05397
ENSRNOG00000059100	313.913	-0.696668	0.0987828	-7.05252	1.75708e-12	1.36141e-11	AABR07073038.2		4	118328838	118334020	1	7.05252
ENSRNOG00000015474	641.811	0.51855	0.0735263	7.05258	1.75632e-12	1.36141e-11	Nelfa	negative elongation factor complex member A [Source:RGD Symbol;Acc:1305556]	14	82093837	82117906	1	7.05258
ENSRNOG00000007921	7002.93	0.301799	0.0427976	7.05177	1.76654e-12	1.36802e-11	Hnrnpm	heterogeneous nuclear ribonucleoprotein M [Source:RGD Symbol;Acc:620369]	7	18516512	18554227	-1	7.05177
ENSRNOG00000009799	1010	-0.517847	0.0734544	-7.04992	1.79027e-12	1.38567e-11	Dpagt1	dolichyl-phosphate N-acetylglucosaminephosphotransferase 1 [Source:RGD Symbol;Acc:735124]	8	48657795	48664860	1	7.04992
ENSRNOG00000007895	6658.02	0.483372	0.0685803	7.04826	1.81174e-12	1.40155e-11	Pdhb	pyruvate dehydrogenase (lipoamide) beta [Source:RGD Symbol;Acc:1359146]	15	18539210	18546854	1	7.04826
ENSRNOG00000018090	6456.83	0.260807	0.0370055	7.04778	1.81792e-12	1.40559e-11	Ppp6r1	protein phosphatase 6, regulatory subunit 1 [Source:RGD Symbol;Acc:1311409]	1	72756809	72784482	1	7.04778
ENSRNOG00000055089	841.58	0.611484	0.0867806	7.04632	1.83715e-12	1.41972e-11	Slc44a1	solute carrier family 44 member 1 [Source:RGD Symbol;Acc:621426]	5	70245843	70424112	1	7.04632
ENSRNOG00000027057	2575.43	0.403229	0.0572539	7.04281	1.88402e-12	1.45517e-11	Gga3	golgi associated, gamma adaptin ear containing, ARF binding protein 3 [Source:RGD Symbol;Acc:1309553]	10	104137655	104156576	-1	7.04281
ENSRNOG00000059215	963.751	-0.513712	0.072962	-7.04082	1.91116e-12	1.47535e-11	Pqlc1	PQ loop repeat containing 1 [Source:RGD Symbol;Acc:1305223]	18	76770012	76805766	1	7.04082
ENSRNOG00000024012	152.978	-1.17292	0.166664	-7.03764	1.95521e-12	1.50857e-11	Pex10	peroxisomal biogenesis factor 10 [Source:RGD Symbol;Acc:1591776]	5	172469978	172475144	1	7.03764
ENSRNOG00000006957	1641.95	0.492597	0.0700193	7.03516	1.99028e-12	1.53482e-11	Gria4	glutamate ionotropic receptor AMPA type subunit 4 [Source:RGD Symbol;Acc:61863]	8	1548146	2045817	-1	7.03516
ENSRNOG00000018091	9679.02	0.344474	0.0490042	7.02947	2.07316e-12	1.5979e-11	Gdi2	GDP dissociation inhibitor 2 [Source:RGD Symbol;Acc:61802]	17	70299183	70325855	-1	7.02947
ENSRNOG00000016362	76.9596	-1.69745	0.241486	-7.0292	2.07721e-12	1.60018e-11	Gpr4	G protein-coupled receptor 4 [Source:RGD Symbol;Acc:1311604]	1	80135391	80136880	1	7.0292
ENSRNOG00000016128	463.606	-0.598897	0.085263	-7.02412	2.15419e-12	1.65861e-11	Lrrc14	leucine rich repeat containing 14 [Source:RGD Symbol;Acc:1560202]	7	117773230	117779505	1	7.02412
ENSRNOG00000009205	3231.37	-0.442929	0.0630669	-7.02316	2.16906e-12	1.66919e-11	Lmo4	LIM domain only 4 [Source:RGD Symbol;Acc:1305670]	2	250218641	250241673	-1	7.02316
ENSRNOG00000011684	4368.52	0.503205	0.0716665	7.02148	2.19526e-12	1.68847e-11	Auh	AU RNA binding methylglutaconyl-CoA hydratase [Source:RGD Symbol;Acc:1306087]	17	12310214	12405205	1	7.02148
ENSRNOG00000055226	6988.37	0.328971	0.0468618	7.02002	2.21839e-12	1.70448e-11	Dab2ip	DAB2 interacting protein [Source:RGD Symbol;Acc:621686]	3	14889510	15060286	1	7.02002
ENSRNOG00000001339	1040.98	-0.453503	0.0646008	-7.02009	2.21732e-12	1.70448e-11	Psmd9	proteasome 26S subunit, non-ATPase 9 [Source:RGD Symbol;Acc:621110]	12	38786540	38805121	-1	7.02009
ENSRNOG00000000551	924.587	-0.557056	0.0793598	-7.01937	2.22878e-12	1.71156e-11	RGD1305587	similar to RIKEN cDNA 2010107G23 [Source:RGD Symbol;Acc:1305587]	20	31734183	31736212	-1	7.01937
ENSRNOG00000017622	555.124	-0.566682	0.0807557	-7.01723	2.26304e-12	1.73696e-11	Npm3	nucleophosmin/nucleoplasmin, 3 [Source:RGD Symbol;Acc:1565542]	1	265504575	265506046	-1	7.01723
ENSRNOG00000004613	9175.58	0.287441	0.040994	7.01179	2.35289e-12	1.80499e-11	Gpm6b	glycoprotein m6b [Source:RGD Symbol;Acc:620580]	X	29607075	29648403	-1	7.01179
ENSRNOG00000005574	107.078	1.20354	0.171703	7.00941	2.39319e-12	1.83494e-11	Adamts8	ADAM metallopeptidase with thrombospondin type 1 motif, 8 [Source:RGD Symbol;Acc:1308511]	8	32018560	32037531	1	7.00941
ENSRNOG00000000316	1372.25	0.428314	0.0611077	7.00918	2.39724e-12	1.83709e-11	Sobp	sine oculis binding protein homolog [Source:RGD Symbol;Acc:1560479]	20	47750762	47910375	-1	7.00918
ENSRNOG00000008519	337.363	0.704927	0.100624	7.00556	2.46008e-12	1.88427e-11	RGD1309079	similar to Ab2-095 [Source:RGD Symbol;Acc:1309079]	8	102088505	102159828	-1	7.00556
ENSRNOG00000010450	87.509	1.7403	0.248435	7.00502	2.46943e-12	1.89045e-11	Elovl7	ELOVL fatty acid elongase 7 [Source:RGD Symbol;Acc:1310560]	2	40373211	40386669	-1	7.00502
ENSRNOG00000009350	11844.5	-0.241546	0.0344976	-7.00183	2.52646e-12	1.93309e-11	Sez6	seizure related 6 homolog [Source:RGD Symbol;Acc:619780]	10	64865805	64915148	-1	7.00183
ENSRNOG00000015645	374.451	0.694753	0.0992313	7.00135	2.53509e-12	1.93869e-11	Rnf138	ring finger protein 138 [Source:RGD Symbol;Acc:621485]	18	15148983	15167311	-1	7.00135
ENSRNOG00000031421	1585.23	0.40393	0.0576941	7.00124	2.53715e-12	1.93926e-11	Eif1a	eukaryotic translation initiation factor 1A [Source:RGD Symbol;Acc:1306331]	18	40586315	40597671	1	7.00124
ENSRNOG00000005524	857.386	0.534467	0.0763441	7.00076	2.54575e-12	1.94482e-11	Pno1	partner of NOB1 homolog [Source:RGD Symbol;Acc:727882]	14	100364190	100372760	-1	7.00076
ENSRNOG00000026775	2500.07	0.365473	0.0522205	6.99864	2.58451e-12	1.97341e-11	Pmpca	peptidase, mitochondrial processing alpha subunit [Source:RGD Symbol;Acc:727897]	3	3834078	3842078	1	6.99864
ENSRNOG00000003123	1212.88	0.43815	0.0626287	6.99599	2.63391e-12	2.01008e-11	Rpa1	replication protein A1 [Source:RGD Symbol;Acc:1307376]	10	62140419	62191512	-1	6.99599
ENSRNOG00000000565	1676.54	0.513419	0.0733934	6.99543	2.64443e-12	2.01706e-11	Sgpl1	sphingosine-1-phosphate lyase 1 [Source:RGD Symbol;Acc:628599]	20	30699872	30749940	-1	6.99543
ENSRNOG00000000073	182.054	0.960409	0.137304	6.99477	2.65685e-12	2.02549e-11	Tmed5	transmembrane p24 trafficking protein 5 [Source:RGD Symbol;Acc:1359437]	14	2613406	2633950	1	6.99477
ENSRNOG00000024310	893.631	-0.443676	0.0634522	-6.99228	2.70447e-12	2.06073e-11	Kcnf1	potassium voltage-gated channel modifier subfamily F member 1 [Source:RGD Symbol;Acc:631414]	6	42471066	42473738	-1	6.99228
ENSRNOG00000048172	3224.37	-0.43416	0.0620982	-6.99151	2.71943e-12	2.07105e-11	Rac3	ras-related C3 botulinum toxin substrate 3 (rho family, small GTP binding protein Rac3) [Source:RGD Symbol;Acc:1590052]	10	109904259	109906232	1	6.99151
ENSRNOG00000009094	16002.1	0.453171	0.0648306	6.99007	2.74747e-12	2.09132e-11	Nudt4	nudix hydrolase 4 [Source:RGD Symbol;Acc:621355]	7	36643916	36660141	-1	6.99007
ENSRNOG00000011714	287.507	-0.830093	0.118781	-6.98845	2.77949e-12	2.11459e-11	Sat2	spermidine/spermine N1-acetyltransferase family member 2 [Source:RGD Symbol;Acc:1307869]	10	56227692	56229850	1	6.98845
ENSRNOG00000014623	1187.39	-0.408298	0.0584408	-6.98652	2.81788e-12	2.1427e-11	Smurf2	SMAD specific E3 ubiquitin protein ligase 2 [Source:RGD Symbol;Acc:1310067]	10	95018059	95062987	-1	6.98652
ENSRNOG00000005900	1288.18	0.498269	0.0713393	6.9845	2.85878e-12	2.17267e-11	Slc2a6	solute carrier family 2 member 6 [Source:RGD Symbol;Acc:1309317]	3	5568321	5575136	-1	6.9845
ENSRNOG00000033906	954.505	0.520331	0.0745445	6.98015	2.94873e-12	2.23988e-11	Zfp667	zinc finger protein 667 [Source:RGD Symbol;Acc:1359114]	1	71270107	71290337	-1	6.98015
ENSRNOG00000010067	2816.93	0.418633	0.0599878	6.97864	2.98046e-12	2.26281e-11	Lypla2	lysophospholipase II [Source:RGD Symbol;Acc:620210]	5	154315033	154319629	-1	6.97864
ENSRNOG00000018342	3762.88	0.299522	0.042934	6.97633	3.02988e-12	2.29914e-11	Ctif	cap binding complex dependent translation initiation factor [Source:RGD Symbol;Acc:1311887]	18	71463486	71829881	-1	6.97633
ENSRNOG00000015153	2509.06	-0.368302	0.0528006	-6.97534	3.05139e-12	2.31427e-11	Ints3	integrator complex subunit 3 [Source:RGD Symbol;Acc:1304593]	2	189766735	189818224	-1	6.97534
ENSRNOG00000014485	1718.99	0.498636	0.0714962	6.9743	3.07405e-12	2.33026e-11	Pdcd6	programmed cell death 6 [Source:RGD Symbol;Acc:1311239]	1	31576183	31591849	1	6.9743
ENSRNOG00000008075	606.462	-0.521577	0.0747973	-6.97321	3.09789e-12	2.34712e-11	Ift74	intraflagellar transport 74 [Source:RGD Symbol;Acc:1359704]	5	113592919	113682484	1	6.97321
ENSRNOG00000000529	263.09	0.859098	0.12321	6.97266	3.11004e-12	2.35511e-11	Pim1	Pim-1 proto-oncogene, serine/threonine kinase [Source:RGD Symbol;Acc:3330]	20	8165307	8169555	1	6.97266
ENSRNOG00000030318	126.687	-1.47992	0.21238	-6.96827	3.20865e-12	2.42728e-11	Gpr83	G protein-coupled receptor 83 [Source:RGD Symbol;Acc:619891]	8	13365583	13376070	1	6.96827
ENSRNOG00000016603	4095.35	0.368101	0.0528394	6.96641	3.25135e-12	2.45832e-11	Rtn2	reticulon 2 [Source:RGD Symbol;Acc:1303245]	1	80195532	80208448	1	6.96641
ENSRNOG00000014727	1159.22	0.556824	0.0799784	6.96218	3.35053e-12	2.53201e-11	Fahd1	fumarylacetoacetate hydrolase domain containing 1 [Source:RGD Symbol;Acc:1304560]	10	14214519	14215957	-1	6.96218
ENSRNOG00000043215	269.284	-0.735447	0.105657	-6.96071	3.38554e-12	2.55715e-11	Rtbdn	retbindin [Source:RGD Symbol;Acc:1308534]	19	26066127	26073194	1	6.96071
ENSRNOG00000028501	1388.55	-0.412547	0.0592769	-6.95966	3.41104e-12	2.57509e-11	Zc3h18	zinc finger CCCH-type containing 18 [Source:RGD Symbol;Acc:1303257]	19	55197704	55241851	1	6.95966
ENSRNOG00000018964	416.759	-0.640432	0.0920404	-6.95817	3.4473e-12	2.60113e-11	Gss	glutathione synthetase [Source:RGD Symbol;Acc:2752]	3	151076254	151106557	-1	6.95817
ENSRNOG00000006934	5022.37	0.295118	0.0424267	6.95595	3.50182e-12	2.63963e-11	Acvr1b	activin A receptor type 1B [Source:RGD Symbol;Acc:735207]	7	142817157	142860572	1	6.95595
ENSRNOG00000011329	10592.9	0.343122	0.0493278	6.95595	3.50191e-12	2.63963e-11	Pkm	pyruvate kinase, muscle [Source:RGD Symbol;Acc:3337]	8	64481172	64502722	1	6.95595
ENSRNOG00000009571	2397.49	-0.414452	0.0596872	-6.94374	3.81863e-12	2.87541e-11	Wipf3	WAS/WASL interacting protein family, member 3 [Source:RGD Symbol;Acc:708559]	4	84597323	84676775	1	6.94374
ENSRNOG00000019697	1740.12	0.535752	0.0771689	6.9426	3.84955e-12	2.89721e-11	Ankrd28	ankyrin repeat domain 28 [Source:RGD Symbol;Acc:1559931]	16	7818667	7928518	-1	6.9426
ENSRNOG00000008331	1004.78	0.588998	0.0848561	6.94114	3.88948e-12	2.92576e-11	RGD1309995	similar to CG13957-PA [Source:RGD Symbol;Acc:1309995]	7	26311094	26361221	-1	6.94114
ENSRNOG00000005347	1896.28	0.417583	0.0601813	6.93875	3.95577e-12	2.9741e-11	Fjx1	four jointed box 1 [Source:RGD Symbol;Acc:1306113]	3	92288818	92290919	-1	6.93875
ENSRNOG00000042878	604.126	-0.5457	0.0786595	-6.93749	3.99123e-12	2.99923e-11	Wdr74	WD repeat domain 74 [Source:RGD Symbol;Acc:1582881]	1	224933529	224938662	1	6.93749
ENSRNOG00000019302	1086.03	-0.457095	0.0658942	-6.93681	4.01049e-12	3.01217e-11	Stx4	syntaxin 4 [Source:RGD Symbol;Acc:621019]	1	199287710	199294979	1	6.93681
ENSRNOG00000024945	1258.19	-0.386797	0.0557657	-6.93611	4.03047e-12	3.02563e-11	Dusp18	dual specificity phosphatase 18 [Source:RGD Symbol;Acc:1306929]	14	84150908	84157528	1	6.93611
ENSRNOG00000031032	2987.34	-0.423134	0.0610553	-6.93034	4.19825e-12	3.14676e-11	Hmgn3	high mobility group nucleosomal binding domain 3 [Source:RGD Symbol;Acc:1359106]	8	90628209	90664554	-1	6.93034
ENSRNOG00000013067	147.738	-1.14026	0.164602	-6.92737	4.28743e-12	3.21197e-11	Phf21b	PHD finger protein 21B [Source:RGD Symbol;Acc:1308739]	7	125649688	125718986	1	6.92737
ENSRNOG00000019834	61817.6	0.263385	0.03803	6.92572	4.33755e-12	3.24786e-11	Hsp90ab1	heat shock protein 90 alpha family class B member 1 [Source:RGD Symbol;Acc:1303075]	9	17817721	17823243	1	6.92572
ENSRNOG00000015003	196.581	-0.864551	0.12491	-6.92141	4.47184e-12	3.34671e-11	Pex11a	peroxisomal biogenesis factor 11 alpha [Source:RGD Symbol;Acc:619842]	1	141474180	141481315	-1	6.92141
ENSRNOG00000016725	3978.02	0.493978	0.0713968	6.91878	4.55554e-12	3.40761e-11	Ikbkap	inhibitor of kappa light polypeptide gene enhancer in B-cells, kinase complex-associated protein [Source:RGD Symbol;Acc:620072]	5	73503407	73552798	-1	6.91878
ENSRNOG00000020360	869.188	-0.526878	0.0761801	-6.91621	4.63891e-12	3.46822e-11	Clcc1	chloride channel CLIC-like 1 [Source:RGD Symbol;Acc:708359]	2	211450484	211479884	1	6.91621
ENSRNOG00000048371	366.928	0.623346	0.0901295	6.91612	4.64189e-12	3.46868e-11	Fam185a	family with sequence similarity 185, member A [Source:RGD Symbol;Acc:1562135]	4	10266480	10269748	-1	6.91612
ENSRNOG00000024120	449.67	-0.73659	0.106517	-6.91523	4.6711e-12	3.48873e-11	Rxfp1	relaxin/insulin-like family peptide receptor 1 [Source:RGD Symbol;Acc:1302973]	2	178399274	178521038	-1	6.91523
ENSRNOG00000047229	117.944	-1.14785	0.165994	-6.91503	4.67779e-12	3.49195e-11	Trim68	tripartite motif containing 68 [Source:RGD Symbol;Acc:1593867]	1	167835647	167849834	-1	6.91503
ENSRNOG00000057352	171.796	-1.06417	0.153917	-6.91392	4.7145e-12	3.51758e-11	LOC100909912	uncharacterized LOC100909912 [Source:RGD Symbol;Acc:6500902]	3	162687971	162692111	-1	6.91392
ENSRNOG00000006469	178.485	0.983083	0.142284	6.9093	4.87063e-12	3.63222e-11	Cdk2	cyclin dependent kinase 2 [Source:RGD Symbol;Acc:70486]	7	3124954	3132457	-1	6.9093
ENSRNOG00000028623	1734.22	0.443849	0.0642637	6.90668	4.96122e-12	3.69791e-11	Agpat5	1-acylglycerol-3-phosphate O-acyltransferase 5 [Source:RGD Symbol;Acc:1306405]	16	75812997	75855745	-1	6.90668
ENSRNOG00000012324	2324.15	-0.574019	0.0831317	-6.90494	5.02257e-12	3.74174e-11	NEWGENE_1307525	SOGA family member 3 [Source:RGD Symbol;Acc:11479453]	1	31066798	31122093	-1	6.90494
ENSRNOG00000061108	6998.17	0.23801	0.034474	6.90404	5.05446e-12	3.76359e-11	Arcn1	archain 1 [Source:RGD Symbol;Acc:1359110]	8	49051246	49075892	-1	6.90404
ENSRNOG00000006995	1550.42	0.481714	0.0697837	6.90296	5.09314e-12	3.79047e-11	Ano6	anoctamin 6 [Source:RGD Symbol;Acc:1304765]	7	137142170	137335208	1	6.90296
ENSRNOG00000003583	2259.88	0.363229	0.052623	6.90248	5.11033e-12	3.80134e-11	Smyd2	SET and MYND domain containing 2 [Source:RGD Symbol;Acc:727785]	13	108642156	108686290	1	6.90248
ENSRNOG00000001047	872.59	0.450432	0.065269	6.90116	5.15791e-12	3.83479e-11	Map2k7	mitogen activated protein kinase kinase 7 [Source:RGD Symbol;Acc:1560043]	12	2548218	2555164	-1	6.90116
ENSRNOG00000007665	3831.7	0.292359	0.0423755	6.89925	5.2278e-12	3.88479e-11	Cse1l	chromosome segregation 1 like [Source:RGD Symbol;Acc:1307536]	3	163664136	163702060	1	6.89925
ENSRNOG00000025222	708.817	-0.465607	0.0675087	-6.897	5.31129e-12	3.94484e-11	Pcid2	PCI domain containing 2 [Source:RGD Symbol;Acc:1307041]	16	81756971	81783047	1	6.897
ENSRNOG00000003858	9201.29	0.290664	0.0421537	6.89534	5.37369e-12	3.98917e-11	Atp6ap2	ATPase H+ transporting accessory protein 2 [Source:RGD Symbol;Acc:1561269]	X	11136939	11164915	-1	6.89534
ENSRNOG00000014970	193.432	-0.917545	0.133135	-6.89183	5.50796e-12	4.08678e-11	Kif17	kinesin family member 17 [Source:RGD Symbol;Acc:1562511]	5	156628432	156666284	1	6.89183
ENSRNOG00000059765	3783.7	0.31736	0.0460821	6.88685	5.70431e-12	4.23034e-11	Asic1	acid sensing ion channel subunit 1 [Source:RGD Symbol;Acc:71062]	7	141326321	141354937	1	6.88685
ENSRNOG00000011700	1618.59	-0.482378	0.0700535	-6.88586	5.74414e-12	4.25772e-11	Ptprm	protein tyrosine phosphatase, receptor type, M [Source:RGD Symbol;Acc:620776]	9	114846095	115555261	-1	6.88586
ENSRNOG00000012546	419.515	0.599562	0.0870878	6.88457	5.79629e-12	4.29422e-11	Frmpd1	FERM and PDZ domain containing 1 [Source:RGD Symbol;Acc:1305229]	5	60809762	60837764	1	6.88457
ENSRNOG00000013136	2474.48	0.328879	0.0477716	6.88441	5.80263e-12	4.29675e-11	Oxsr1	oxidative-stress responsive 1 [Source:RGD Symbol;Acc:1310466]	8	127920349	128009951	-1	6.88441
ENSRNOG00000055401	1674.52	-0.462299	0.0671741	-6.8821	5.89776e-12	4.36499e-11	Kcnc1	potassium voltage-gated channel subfamily C member 1 [Source:RGD Symbol;Acc:2955]	1	102414625	102456411	1	6.8821
ENSRNOG00000018399	1052.49	-0.564109	0.0819845	-6.88067	5.95697e-12	4.4066e-11	Cpne6	copine 6 [Source:RGD Symbol;Acc:1583895]	15	34187223	34194118	1	6.88067
ENSRNOG00000002378	3275.57	-0.334538	0.0486331	-6.87881	6.03542e-12	4.46239e-11	Bpnt1	3'(2'), 5'-bisphosphate nucleotidase 1 [Source:RGD Symbol;Acc:621833]	13	103268068	103292854	1	6.87881
ENSRNOG00000022507	1516.16	0.41652	0.0605603	6.87777	6.07983e-12	4.49296e-11	Twf1	twinfilin actin-binding protein 1 [Source:RGD Symbol;Acc:1311872]	7	135838648	135850542	-1	6.87777
ENSRNOG00000015999	3536.87	-0.408222	0.0593555	-6.87757	6.08823e-12	4.49691e-11	Cirbp	cold inducible RNA binding protein [Source:RGD Symbol;Acc:620756]	7	12401207	12405022	-1	6.87757
ENSRNOG00000019294	1842.52	-0.363437	0.05286	-6.87546	6.17913e-12	4.56176e-11	Stk16	serine/threonine kinase 16 [Source:RGD Symbol;Acc:629474]	9	82411013	82414240	1	6.87546
ENSRNOG00000025587	1554.12	0.74605	0.10852	6.87474	6.21016e-12	4.58237e-11	Plagl1	PLAG1 like zinc finger 1 [Source:RGD Symbol;Acc:3014]	1	7252349	7259035	1	6.87474
ENSRNOG00000018797	467.639	0.648682	0.0944152	6.87052	6.39675e-12	4.71532e-11	Myrip	myosin VIIA and Rab interacting protein [Source:RGD Symbol;Acc:727731]	8	128972311	129139251	1	6.87052
ENSRNOG00000008577	1026.26	-0.451087	0.0656685	-6.86915	6.45854e-12	4.75848e-11	Fbf1	Fas binding factor 1 [Source:RGD Symbol;Acc:1310662]	10	104692755	104718621	-1	6.86915
ENSRNOG00000001874	348.846	-0.764433	0.111294	-6.86859	6.48379e-12	4.77469e-11	Slc7a4	solute carrier family 7, member 4 [Source:RGD Symbol;Acc:1305905]	11	87446382	87449940	-1	6.86859
ENSRNOG00000014629	496.826	0.824486	0.120043	6.86827	6.49856e-12	4.78317e-11	Lmo1	LIM domain only 1 [Source:RGD Symbol;Acc:621166]	1	173728184	173764250	-1	6.86827
ENSRNOG00000003068	234.264	-0.906006	0.131914	-6.86813	6.50468e-12	4.78528e-11	Mrnip	MRN complex interacting protein [Source:RGD Symbol;Acc:1564036]	10	35680658	35704776	1	6.86813
ENSRNOG00000000474	1399.8	0.368249	0.0536177	6.86805	6.5084e-12	4.78563e-11	Rgl2	ral guanine nucleotide dissociation stimulator-like 2 [Source:RGD Symbol;Acc:1302985]	20	5458509	5466265	-1	6.86805
ENSRNOG00000000488	1332.06	-0.454598	0.0662059	-6.86642	6.58332e-12	4.8383e-11	Hmga1	high mobility group AT-hook 1 [Source:RGD Symbol;Acc:628699]	20	7136007	7138980	1	6.86642
ENSRNOG00000047817	626.065	0.528387	0.0769565	6.86604	6.6009e-12	4.84879e-11	Enox1	ecto-NOX disulfide-thiol exchanger 1 [Source:RGD Symbol;Acc:1306118]	15	59678165	59884511	1	6.86604
ENSRNOG00000028266	158.999	-0.965184	0.14062	-6.86379	6.70567e-12	4.9233e-11	Lrrc55	leucine rich repeat containing 55 [Source:RGD Symbol;Acc:1561726]	3	72589842	72602548	-1	6.86379
ENSRNOG00000011751	17400.1	0.299712	0.0436747	6.86236	6.77314e-12	4.97035e-11	Ncdn	neurochondrin [Source:RGD Symbol;Acc:621734]	5	144769452	144779212	-1	6.86236
ENSRNOG00000003947	2007.15	-0.497649	0.0725337	-6.86093	6.84133e-12	5.01789e-11	Ntn1	netrin 1 [Source:RGD Symbol;Acc:619809]	10	54761871	54967585	-1	6.86093
ENSRNOG00000005987	1358.75	0.489977	0.0714774	6.85499	7.13176e-12	5.2283e-11	Suox	sulfite oxidase [Source:RGD Symbol;Acc:619994]	7	3098245	3102142	-1	6.85499
ENSRNOG00000007720	1707.74	0.519466	0.0758148	6.85178	7.29381e-12	5.34443e-11	Rnf26	ring finger protein 26 [Source:RGD Symbol;Acc:1305953]	8	48447113	48449311	-1	6.85178
ENSRNOG00000017154	1770.01	0.544042	0.0794296	6.84937	7.41766e-12	5.43247e-11	Atp11a	ATPase phospholipid transporting 11A [Source:RGD Symbol;Acc:1308688]	16	81990340	82100222	-1	6.84937
[truncated: 5,327 more rows]
