# Supplementary material for: Regulation of dopamine-dependent transcription and cocaine action by Gadd45b
Source: Neuropsychopharmacology. 2020 Sep 14;46(4):709–20. doi: 10.1038/s41386-020-00828-z (PMC8027017; doi:10.1038/s41386-020-00828-z)
Supplement: Supplementary file 7 — Table S3 [file 41386_2020_828_MOESM7_ESM.xlsx]

## Sheet: Scrambled_SKF DEG
Table S3. Differentially expressed genes following SKF-38393 (1 µM).
Scrambled shRNA															Gadd45b shRNA
Ensemble ID	baseMean	Scrambled log2FoldChange	FoldChange	lfcSE	stat	pvalue	padj	external_gene	description	chromosome_name	start_position	end_position	strand		Ensemble ID	baseMean	log2FoldChange	FoldChange	lfcSE	stat	pvalue	padj	external_gene	description	chromosome_name	start_position	end_position	strand
ENSRNOG00000056153	161.425	4.36217	20.5657	0.215612	20.2316	5.15947e-91	4.77767e-88	Fam46b	family with sequence similarity 46, member B [Source:RGD Symbol;Acc:1308967]	5	151692108	151700246	1		ENSRNOG00000056153	161.425	5.58934	48.1459	0.419396	13.3271	1.60971e-40	1.49766e-37	Fam46b	family with sequence similarity 46, member B [Source:RGD Symbol;Acc:1308967]	5	151692108	151700246	1
ENSRNOG00000008412	104.598	3.48601	11.2045	0.240539	14.4925	1.35089e-47	6.05284e-45	Gprc5a	G protein-coupled receptor, class C, group 5, member A [Source:RGD Symbol;Acc:1310804]	4	168832910	168851652	1		ENSRNOG00000008412	104.598	2.60895	6.10059	0.203677	12.8093	1.45524e-37	1.10777e-34	Gprc5a	G protein-coupled receptor, class C, group 5, member A [Source:RGD Symbol;Acc:1310804]	4	168832910	168851652	1
ENSRNOG00000007374	244.836	3.24408	9.47469	0.141948	22.854	1.33249e-115	1.85083e-112	Tac1	tachykinin, precursor 1 [Source:RGD Symbol;Acc:3807]	4	33638709	33646819	1		ENSRNOG00000007374	244.836	2.50434	5.67392	0.150416	16.6495	3.05229e-62	4.64697e-59	Tac1	tachykinin, precursor 1 [Source:RGD Symbol;Acc:3807]	4	33638709	33646819	1
ENSRNOG00000009222	77.4466	3.08833	8.50513	0.291322	10.6011	2.94551e-26	7.17775e-24	Epha2	Eph receptor A2 [Source:RGD Symbol;Acc:1307204]	5	159845774	159874206	1		ENSRNOG00000009222	77.4466	1.30327	2.46788	0.212705	6.12712	8.94828e-10	1.59422e-07	Epha2	Eph receptor A2 [Source:RGD Symbol;Acc:1307204]	5	159845774	159874206	1
ENSRNOG00000005600	850.776	2.484	5.59447	0.109556	22.6733	8.22457e-114	1.03854e-110	Nr4a2	nuclear receptor subfamily 4, group A, member 2 [Source:RGD Symbol;Acc:3202]	3	43111240	43119159	-1		ENSRNOG00000005600	850.776	3.54225	11.6499	0.154417	22.9395	1.87536e-116	6.28133e-113	Nr4a2	nuclear receptor subfamily 4, group A, member 2 [Source:RGD Symbol;Acc:3202]	3	43111240	43119159	-1
ENSRNOG00000003694	116.292	2.26444	4.80467	0.247021	9.16698	4.86448e-20	8.73497e-18	Prox1	prospero homeobox 1 [Source:RGD Symbol;Acc:1306890]	13	108382399	108443294	1		ENSRNOG00000003694	116.292	1.82314	3.5385	0.234467	7.77569	7.50391e-15	2.0269e-12	Prox1	prospero homeobox 1 [Source:RGD Symbol;Acc:1306890]	13	108382399	108443294	1
ENSRNOG00000012703	68.8111	2.17219	4.50706	0.236631	9.17966	4.32454e-20	7.90366e-18	Crh	corticotropin releasing hormone [Source:RGD Symbol;Acc:620505]	2	104459999	104461863	-1		ENSRNOG00000012703	68.8111	0.544245	1.45826	0.221516	2.45691	0.0140136	0.358876	Crh	corticotropin releasing hormone [Source:RGD Symbol;Acc:620505]	2	104459999	104461863	-1
ENSRNOG00000012886	275.037	2.16025	4.46991	0.14731	14.6647	1.08551e-48	5.1992e-46	Maff	MAF bZIP transcription factor F [Source:RGD Symbol;Acc:1309531]	7	120580743	120592095	1		ENSRNOG00000012886	275.037	1.89469	3.71842	0.14449	13.1129	2.77747e-39	2.32571e-36	Maff	MAF bZIP transcription factor F [Source:RGD Symbol;Acc:1309531]	7	120580743	120592095	1
ENSRNOG00000014900	1295.15	2.12876	4.37341	0.0664624	32.0295	4.23743e-225	5.88579e-221	Crem	cAMP responsive element modulator [Source:RGD Symbol;Acc:2402]	17	57031766	57090888	1		ENSRNOG00000014900	1295.15	2.12784	4.37063	0.0681191	31.2371	3.34652e-214	5.60442e-210	Crem	cAMP responsive element modulator [Source:RGD Symbol;Acc:2402]	17	57031766	57090888	1
ENSRNOG00000042838	2197.81	2.03246	4.09103	0.0813782	24.9755	1.12842e-137	1.95922e-134	Junb	JunB proto-oncogene, AP-1 transcription factor subunit [Source:RGD Symbol;Acc:2944]	19	26092974	26094756	-1		ENSRNOG00000042838	2197.81	1.02553	2.03571	0.0795214	12.8963	4.72322e-38	3.76666e-35	Junb	JunB proto-oncogene, AP-1 transcription factor subunit [Source:RGD Symbol;Acc:2944]	19	26092974	26094756	-1
ENSRNOG00000033433	270.519	2.02147	4.05998	0.128674	15.71	1.2921e-55	7.17892e-53	Csrnp1	cysteine and serine rich nuclear protein 1 [Source:RGD Symbol;Acc:1305999]	8	128659868	128672284	-1		ENSRNOG00000033433	270.519	1.33411	2.52119	0.129641	10.2907	7.75741e-25	3.51117e-22	Csrnp1	cysteine and serine rich nuclear protein 1 [Source:RGD Symbol;Acc:1305999]	8	128659868	128672284	-1
ENSRNOG00000007607	1334.57	2.01113	4.03097	0.0790561	25.4392	9.29217e-143	1.84383e-139	Nr4a1	nuclear receptor subfamily 4, group A, member 1 [Source:RGD Symbol;Acc:620029]	7	142905758	142920216	1		ENSRNOG00000007607	1334.57	1.23484	2.35356	0.0780042	15.8305	1.91732e-56	2.46996e-53	Nr4a1	nuclear receptor subfamily 4, group A, member 1 [Source:RGD Symbol;Acc:620029]	7	142905758	142920216	1
ENSRNOG00000020552	94.8182	1.98661	3.96304	0.209111	9.50027	2.09341e-21	4.09543e-19	Fosl1	FOS like 1, AP-1 transcription factor subunit [Source:RGD Symbol;Acc:2627]	1	220826560	220835066	1		ENSRNOG00000020552	94.8182	2.37729	5.19561	0.216875	10.9616	5.84595e-28	2.96673e-25	Fosl1	FOS like 1, AP-1 transcription factor subunit [Source:RGD Symbol;Acc:2627]	1	220826560	220835066	1
ENSRNOG00000016299	110.308	1.97761	3.93839	0.219538	9.00804	2.09772e-19	3.55333e-17	Klf4	Kruppel like factor 4 [Source:RGD Symbol;Acc:621445]	5	72283313	72287669	-1		ENSRNOG00000016299	110.308	1.34852	2.5465	0.204834	6.58345	4.59662e-11	9.74424e-09	Klf4	Kruppel like factor 4 [Source:RGD Symbol;Acc:621445]	5	72283313	72287669	-1
ENSRNOG00000003741	2368.78	1.89264	3.71314	0.0627797	30.1473	1.1626e-199	5.38285e-196	Nptx1	neuronal pentraxin 1 [Source:RGD Symbol;Acc:628894]	10	108682638	108691367	-1		ENSRNOG00000003741	2368.78	1.82148	3.53445	0.0633509	28.7523	8.47304e-182	7.0949e-178	Nptx1	neuronal pentraxin 1 [Source:RGD Symbol;Acc:628894]	10	108682638	108691367	-1
ENSRNOG00000002793	106.665	1.88132	3.68412	0.191899	9.80369	1.08543e-22	2.31949e-20	Sstr2	somatostatin receptor 2 [Source:RGD Symbol;Acc:3763]	10	102136283	102143434	1		ENSRNOG00000002793	106.665	1.08707	2.12442	0.20051	5.42152	5.90957e-08	7.6719e-06	Sstr2	somatostatin receptor 2 [Source:RGD Symbol;Acc:3763]	10	102136283	102143434	1
ENSRNOG00000013090	496.314	1.86535	3.64355	0.100325	18.5931	3.65729e-77	3.17498e-74	Gadd45g	growth arrest and DNA-damage-inducible, gamma [Source:RGD Symbol;Acc:1311796]	17	13391467	13393243	-1		ENSRNOG00000013090	496.314	0.963079	1.94947	0.096534	9.97658	1.9301e-23	8.50616e-21	Gadd45g	growth arrest and DNA-damage-inducible, gamma [Source:RGD Symbol;Acc:1311796]	17	13391467	13393243	-1
ENSRNOG00000009867	129.997	1.86261	3.63666	0.194433	9.57975	9.72811e-22	1.95831e-19	Tgfb3	transforming growth factor, beta 3 [Source:RGD Symbol;Acc:3851]	6	109913757	109935533	-1		ENSRNOG00000009867	129.997	1.17929	2.26466	0.149139	7.90735	2.62924e-15	7.46302e-13	Tgfb3	transforming growth factor, beta 3 [Source:RGD Symbol;Acc:3851]	6	109913757	109935533	-1
ENSRNOG00000000952	68.1291	1.80692	3.49894	0.280643	6.4385	1.20661e-10	1.05407e-08	Gsx1	GS homeobox 1 [Source:RGD Symbol;Acc:1310020]	12	9605873	9607168	-1		ENSRNOG00000000952	68.1291	0.966811	1.95452	0.317012	3.04976	0.00229026	0.0933213	Gsx1	GS homeobox 1 [Source:RGD Symbol;Acc:1310020]	12	9605873	9607168	-1
ENSRNOG00000004091	1644.75	1.78557	3.44755	0.0669657	26.664	1.23248e-156	3.42382e-153	Cwc25	CWC25 spliceosome-associated protein homolog [Source:RGD Symbol;Acc:1305258]	10	85684898	85709568	-1		ENSRNOG00000004091	1644.75	1.67417	3.19136	0.0677949	24.6947	1.21949e-134	6.80758e-131	Cwc25	CWC25 spliceosome-associated protein homolog [Source:RGD Symbol;Acc:1305258]	10	85684898	85709568	-1
ENSRNOG00000001416	1267.7	1.76158	3.39068	0.0758774	23.2161	3.13251e-119	4.8345e-116	Vgf	VGF nerve growth factor inducible [Source:RGD Symbol;Acc:69399]	12	22677607	22680630	-1		ENSRNOG00000001416	1267.7	1.62537	3.08522	0.0769763	21.1152	5.76133e-99	1.60808e-95	Vgf	VGF nerve growth factor inducible [Source:RGD Symbol;Acc:69399]	12	22677607	22680630	-1
ENSRNOG00000010898	101.879	1.74676	3.35603	0.190567	9.16608	4.90517e-20	8.73497e-18	Prok2	prokineticin 2 [Source:RGD Symbol;Acc:620280]	4	132157556	132171153	-1		ENSRNOG00000010898	101.879	1.4169	2.67011	0.192627	7.35565	1.89996e-13	4.61138e-11	Prok2	prokineticin 2 [Source:RGD Symbol;Acc:620280]	4	132157556	132171153	-1
ENSRNOG00000003300	436.084	1.65954	3.15917	0.113583	14.6108	2.39562e-48	1.10917e-45	Btg2	BTG anti-proliferation factor 2 [Source:RGD Symbol;Acc:2225]	13	50913180	50916982	-1		ENSRNOG00000003300	436.084	1.14922	2.21794	0.108888	10.5542	4.85905e-26	2.32499e-23	Btg2	BTG anti-proliferation factor 2 [Source:RGD Symbol;Acc:2225]	13	50913180	50916982	-1
ENSRNOG00000038598	57.5689	1.62996	3.09505	0.246703	6.60699	3.92212e-11	3.60783e-09	AABR07032503.1		18	68925186	68934953	-1		ENSRNOG00000038598	57.5689	0.819094	1.7643	0.264928	3.09177	0.0019897	0.0835124	AABR07032503.1		18	68925186	68934953	-1
ENSRNOG00000030318	126.687	1.61221	3.0572	0.162075	9.9473	2.59124e-23	5.71307e-21	Gpr83	G protein-coupled receptor 83 [Source:RGD Symbol;Acc:619891]	8	13365583	13376070	1		ENSRNOG00000030318	126.687	2.25817	4.78383	0.205047	11.0129	3.31017e-28	1.73236e-25	Gpr83	G protein-coupled receptor 83 [Source:RGD Symbol;Acc:619891]	8	13365583	13376070	1
ENSRNOG00000009540	152.376	1.59971	3.03082	0.149604	10.6929	1.09826e-26	2.82496e-24	Gpr3	G protein-coupled receptor 3 [Source:RGD Symbol;Acc:628686]	5	151394524	151397603	-1		ENSRNOG00000009540	152.376	0.870411	1.82818	0.143632	6.05999	1.36133e-09	2.30285e-07	Gpr3	G protein-coupled receptor 3 [Source:RGD Symbol;Acc:628686]	5	151394524	151397603	-1
ENSRNOG00000015160	102.084	1.5754	2.98018	0.178825	8.80976	1.25418e-18	2.00236e-16	Gem	GTP binding protein overexpressed in skeletal muscle [Source:RGD Symbol;Acc:1307386]	5	25349928	25353661	1		ENSRNOG00000015160	102.084	0.940231	1.91884	0.177641	5.29287	1.20412e-07	1.47193e-05	Gem	GTP binding protein overexpressed in skeletal muscle [Source:RGD Symbol;Acc:1307386]	5	25349928	25353661	1
ENSRNOG00000019018	545.025	1.55016	2.92849	0.118622	13.0681	5.01032e-39	1.98838e-36	Plat	plasminogen activator, tissue type [Source:RGD Symbol;Acc:3342]	16	74098260	74122889	-1		ENSRNOG00000019018	545.025	1.40136	2.6415	0.125824	11.1374	8.24945e-29	4.45657e-26	Plat	plasminogen activator, tissue type [Source:RGD Symbol;Acc:3342]	16	74098260	74122889	-1
ENSRNOG00000019780	105.971	1.53828	2.90449	0.175187	8.7808	1.62318e-18	2.56204e-16	Sypl2	synaptophysin-like 2 [Source:RGD Symbol;Acc:1309907]	2	211003046	211017778	-1		ENSRNOG00000019780	105.971	0.662607	1.58294	0.182866	3.62347	0.00029068	0.016446	Sypl2	synaptophysin-like 2 [Source:RGD Symbol;Acc:1309907]	2	211003046	211017778	-1
ENSRNOG00000008015	4029.87	1.52657	2.881	0.0493374	30.9415	3.30961e-210	2.29853e-206	Fos	FBJ osteosarcoma oncogene [Source:RGD Symbol;Acc:2626]	6	109300433	109303299	1		ENSRNOG00000008015	4029.87	1.21931	2.32836	0.0510822	23.8696	6.3363e-126	2.65285e-122	Fos	FBJ osteosarcoma oncogene [Source:RGD Symbol;Acc:2626]	6	109300433	109303299	1
ENSRNOG00000015382	384.183	1.50786	2.84388	0.0960992	15.6907	1.75223e-55	9.36094e-53	Arid5a	AT-rich interaction domain 5A [Source:RGD Symbol;Acc:1311041]	9	42871950	42884855	1		ENSRNOG00000015382	384.183	1.16301	2.23924	0.0948939	12.2559	1.56185e-34	1.00601e-31	Arid5a	AT-rich interaction domain 5A [Source:RGD Symbol;Acc:1311041]	9	42871950	42884855	1
ENSRNOG00000027089	535.305	1.5021	2.83255	0.0918703	16.3502	4.33232e-60	2.61635e-57	Ell2	elongation factor for RNA polymerase II 2 [Source:RGD Symbol;Acc:1309296]	2	2456735	2524237	1		ENSRNOG00000027089	535.305	1.13313	2.19334	0.0858678	13.1962	9.22717e-40	8.13303e-37	Ell2	elongation factor for RNA polymerase II 2 [Source:RGD Symbol;Acc:1309296]	2	2456735	2524237	1
ENSRNOG00000050946	372.442	1.47703	2.78375	0.0915207	16.1387	1.36275e-58	7.88694e-56	Fam110a	family with sequence similarity 110, member A [Source:RGD Symbol;Acc:1308904]	3	147476580	147487170	-1		ENSRNOG00000050946	372.442	0.986825	1.98182	0.10059	9.81033	1.01631e-22	4.25503e-20	Fam110a	family with sequence similarity 110, member A [Source:RGD Symbol;Acc:1308904]	3	147476580	147487170	-1
ENSRNOG00000001607	84.7938	1.47282	2.77565	0.234749	6.27402	3.51838e-10	2.96184e-08	Adamts1	ADAM metallopeptidase with thrombospondin type 1 motif, 1 [Source:RGD Symbol;Acc:621241]	11	25342126	25350974	-1		ENSRNOG00000001607	84.7938	1.19523	2.28981	0.2263	5.28162	1.28046e-07	1.5317e-05	Adamts1	ADAM metallopeptidase with thrombospondin type 1 motif, 1 [Source:RGD Symbol;Acc:621241]	11	25342126	25350974	-1
ENSRNOG00000035476	62.746	1.45949	2.75011	0.22973	6.35305	2.11091e-10	1.80991e-08	Mir212	microRNA 212 [Source:RGD Symbol;Acc:2325376]	10	62014702	62014812	1		ENSRNOG00000035476	62.746	1.24411	2.36872	0.25584	4.86284	1.15715e-06	0.000123432	Mir212	microRNA 212 [Source:RGD Symbol;Acc:2325376]	10	62014702	62014812	1
ENSRNOG00000001189	3118.62	1.44435	2.7214	0.0542383	26.6297	3.07436e-156	7.11715e-153	Sik1	salt-inducible kinase 1 [Source:RGD Symbol;Acc:69407]	20	10668411	10680283	-1		ENSRNOG00000001189	3118.62	0.868238	1.82543	0.052785	16.4486	8.58782e-61	1.1985e-57	Sik1	salt-inducible kinase 1 [Source:RGD Symbol;Acc:69407]	20	10668411	10680283	-1
ENSRNOG00000011238	766.496	1.43532	2.70443	0.087408	16.421	1.3538e-60	8.54741e-58	Tiparp	TCDD-inducible poly(ADP-ribose) polymerase [Source:RGD Symbol;Acc:1306171]	2	157316266	157341469	1		ENSRNOG00000011238	766.496	0.914953	1.88551	0.0925053	9.89082	4.56257e-23	1.95921e-20	Tiparp	TCDD-inducible poly(ADP-ribose) polymerase [Source:RGD Symbol;Acc:1306171]	2	157316266	157341469	1
ENSRNOG00000003189	535.755	1.42322	2.68184	0.11689	12.1758	4.18529e-34	1.35194e-31	Cited1	Cbp/p300-interacting transactivator with Glu/Asp-rich carboxy-terminal domain 1 [Source:RGD Symbol;Acc:620781]	X	72128994	72133692	-1		ENSRNOG00000003189	535.755	0.856716	1.81091	0.114585	7.47668	7.62226e-14	1.90522e-11	Cited1	Cbp/p300-interacting transactivator with Glu/Asp-rich carboxy-terminal domain 1 [Source:RGD Symbol;Acc:620781]	X	72128994	72133692	-1
ENSRNOG00000018297	146.803	1.38864	2.61832	0.169936	8.17155	3.0444e-16	4.35946e-14	Ocln	occludin [Source:RGD Symbol;Acc:620089]	2	30527715	30577218	-1		ENSRNOG00000018297	146.803	0.842625	1.79331	0.164696	5.11626	3.11658e-07	3.52658e-05	Ocln	occludin [Source:RGD Symbol;Acc:620089]	2	30527715	30577218	-1
ENSRNOG00000011130	63.3458	1.35916	2.56536	0.26964	5.04065	4.63963e-07	2.663e-05	Calca	calcitonin-related polypeptide alpha [Source:RGD Symbol;Acc:2254]	1	184184020	184188911	-1		ENSRNOG00000011130	63.3458	0.927323	1.90174	0.253731	3.65475	0.000257429	0.014815	Calca	calcitonin-related polypeptide alpha [Source:RGD Symbol;Acc:2254]	1	184184020	184188911	-1
ENSRNOG00000003745	73.5269	1.33842	2.52874	0.194462	6.8827	5.87298e-12	5.82683e-10	Atf3	activating transcription factor 3 [Source:RGD Symbol;Acc:2165]	13	109817728	109849632	-1		ENSRNOG00000003745	73.5269	0.594716	1.51018	0.213333	2.78773	0.00530788	0.179941	Atf3	activating transcription factor 3 [Source:RGD Symbol;Acc:2165]	13	109817728	109849632	-1
ENSRNOG00000019661	133.528	1.30531	2.47136	0.189302	6.89536	5.37289e-12	5.36903e-10	Gdf15	growth differentiation factor 15 [Source:RGD Symbol;Acc:2674]	16	20555395	20557978	1		ENSRNOG00000019661	133.528	0.455393	1.37116	0.202593	2.24782	0.0245877	0.505239	Gdf15	growth differentiation factor 15 [Source:RGD Symbol;Acc:2674]	16	20555395	20557978	1
ENSRNOG00000002525	95.8888	1.27406	2.41842	0.175967	7.24035	4.47538e-13	5.01315e-11	Ptgs2	prostaglandin-endoperoxide synthase 2 [Source:RGD Symbol;Acc:620349]	13	67351087	67359335	1		ENSRNOG00000002525	95.8888	1.13374	2.19426	0.245536	4.61738	3.88607e-06	0.000369773	Ptgs2	prostaglandin-endoperoxide synthase 2 [Source:RGD Symbol;Acc:620349]	13	67351087	67359335	1
ENSRNOG00000004003	127.164	1.27091	2.41313	0.174442	7.28554	3.20392e-13	3.70853e-11	Dusp10	dual specificity phosphatase 10 [Source:RGD Symbol;Acc:1310844]	13	104284660	104321455	1		ENSRNOG00000004003	127.164	0.673462	1.5949	0.163819	4.11101	3.93939e-05	0.00291916	Dusp10	dual specificity phosphatase 10 [Source:RGD Symbol;Acc:1310844]	13	104284660	104321455	1
ENSRNOG00000046667	3268.45	1.24561	2.3712	0.0559742	22.2534	1.04667e-109	1.21152e-106	Fosb	FosB proto-oncogene, AP-1 transcription factor subunit [Source:RGD Symbol;Acc:1308198]	1	80214494	80221710	-1		ENSRNOG00000046667	3268.45	1.01771	2.0247	0.0564004	18.0443	8.74626e-73	1.83092e-69	Fosb	FosB proto-oncogene, AP-1 transcription factor subunit [Source:RGD Symbol;Acc:1308198]	1	80214494	80221710	-1
ENSRNOG00000003977	870.975	1.22065	2.33051	0.0807313	15.1199	1.19804e-51	5.94314e-49	Dusp1	dual specificity phosphatase 1 [Source:RGD Symbol;Acc:620897]	10	16970626	16973418	1		ENSRNOG00000003977	870.975	0.962651	1.94889	0.0758302	12.6948	6.31724e-37	4.38498e-34	Dusp1	dual specificity phosphatase 1 [Source:RGD Symbol;Acc:620897]	10	16970626	16973418	1
ENSRNOG00000024114	6959.89	1.21214	2.31681	0.168274	7.20338	5.87383e-13	6.527e-11	Zdbf2	zinc finger, DBF-type containing 2 [Source:RGD Symbol;Acc:1560005]	9	70059683	70089778	1		ENSRNOG00000024114	6959.89	0.71083	1.63675	0.168124	4.22802	2.35758e-05	0.00192243	Zdbf2	zinc finger, DBF-type containing 2 [Source:RGD Symbol;Acc:1560005]	9	70059683	70089778	1
ENSRNOG00000035516	88.7879	1.20832	2.31069	0.181506	6.65722	2.79061e-11	2.63685e-09	Mir132	microRNA 132 [Source:RGD Symbol;Acc:2325572]	10	62014995	62015095	1		ENSRNOG00000035516	88.7879	1.40351	2.64545	0.218045	6.4368	1.22017e-10	2.46196e-08	Mir132	microRNA 132 [Source:RGD Symbol;Acc:2325572]	10	62014995	62015095	1
ENSRNOG00000052357	1629.66	1.20044	2.2981	0.0968992	12.3885	3.01535e-35	1.02154e-32	Fosl2	FOS like 2, AP-1 transcription factor subunit [Source:RGD Symbol;Acc:2628]	6	25598936	25616995	-1		ENSRNOG00000052357	1629.66	1.18294	2.27039	0.100011	11.8281	2.79418e-32	1.67122e-29	Fosl2	FOS like 2, AP-1 transcription factor subunit [Source:RGD Symbol;Acc:2628]	6	25598936	25616995	-1
ENSRNOG00000015055	7099.87	1.18988	2.28134	0.0422659	28.1523	2.24483e-174	7.79518e-171	Scg2	secretogranin II [Source:RGD Symbol;Acc:3626]	9	85237458	85243001	-1		ENSRNOG00000015055	7099.87	0.602654	1.51851	0.0425634	14.159	1.64412e-45	1.61965e-42	Scg2	secretogranin II [Source:RGD Symbol;Acc:3626]	9	85237458	85243001	-1
ENSRNOG00000040287	79.1474	1.15129	2.22113	0.318839	3.6109	0.00030514	0.00985672	Cyp1b1	cytochrome P450, family 1, subfamily b, polypeptide 1 [Source:RGD Symbol;Acc:2460]	6	2307808	2316722	-1		ENSRNOG00000040287	79.1474	0.620145	1.53703	0.175969	3.52416	0.000424822	0.0226576	Cyp1b1	cytochrome P450, family 1, subfamily b, polypeptide 1 [Source:RGD Symbol;Acc:2460]	6	2307808	2316722	-1
ENSRNOG00000019822	337.622	1.14288	2.20822	0.107148	10.6664	1.46178e-26	3.69166e-24	Gadd45b	growth arrest and DNA-damage-inducible, beta [Source:RGD Symbol;Acc:1309080]	7	11646269	11648322	-1		ENSRNOG00000019822	337.622	0.501969	1.41614	0.121021	4.14779	3.35702e-05	0.0025789	Gadd45b	growth arrest and DNA-damage-inducible, beta [Source:RGD Symbol;Acc:1309080]	7	11646269	11648322	-1
ENSRNOG00000007285	263.149	1.13389	2.1945	0.116307	9.74914	1.86029e-22	3.91507e-20	Tp53rk	TP53 regulating kinase [Source:RGD Symbol;Acc:1304911]	3	163552166	163555596	1		ENSRNOG00000007285	263.149	0.505856	1.41997	0.121388	4.16727	3.08267e-05	0.00237905	Tp53rk	TP53 regulating kinase [Source:RGD Symbol;Acc:1304911]	3	163552166	163555596	1
ENSRNOG00000000275	820.666	1.12776	2.1852	0.0732666	15.3926	1.83487e-53	9.43939e-51	Fam13c	family with sequence similarity 13, member C [Source:RGD Symbol;Acc:1310149]	20	19360230	19479325	-1		ENSRNOG00000000275	820.666	0.93009	1.9054	0.0728696	12.7638	2.61258e-37	1.9023e-34	Fam13c	family with sequence similarity 13, member C [Source:RGD Symbol;Acc:1310149]	20	19360230	19479325	-1
ENSRNOG00000004956	628.22	1.1249	2.18086	0.103411	10.8779	1.46836e-27	3.92221e-25	Jade2	jade family PHD finger 2 [Source:RGD Symbol;Acc:1309152]	10	37270183	37311625	-1		ENSRNOG00000004956	628.22	0.440019	1.35662	0.101282	4.34449	1.39598e-05	0.00123045	Jade2	jade family PHD finger 2 [Source:RGD Symbol;Acc:1309152]	10	37270183	37311625	-1
ENSRNOG00000043061	85.9546	1.10406	2.14958	0.231073	4.77796	1.77083e-06	9.14847e-05	Siah3	siah E3 ubiquitin protein ligase family member 3 [Source:RGD Symbol;Acc:1592168]	15	57505449	57568743	1		ENSRNOG00000043061	85.9546	0.493184	1.40755	0.211293	2.33413	0.0195891	0.436532	Siah3	siah E3 ubiquitin protein ligase family member 3 [Source:RGD Symbol;Acc:1592168]	15	57505449	57568743	1
ENSRNOG00000007390	558.305	1.07393	2.10516	0.0842535	12.7464	3.26288e-37	1.19267e-34	Nfkbia	NFKB inhibitor alpha [Source:RGD Symbol;Acc:3171]	6	76267228	76270457	-1		ENSRNOG00000007390	558.305	0.795603	1.7358	0.0873207	9.11127	8.14216e-20	2.90121e-17	Nfkbia	NFKB inhibitor alpha [Source:RGD Symbol;Acc:3171]	6	76267228	76270457	-1
ENSRNOG00000002266	50.6831	1.07377	2.10493	0.275219	3.90151	9.55959e-05	0.00364787	Gsx2	GS homeobox 2 [Source:RGD Symbol;Acc:1308047]	14	35650985	35652709	-1		ENSRNOG00000002266	50.6831	0.868129	1.82529	0.288923	3.00471	0.00265838	0.104507	Gsx2	GS homeobox 2 [Source:RGD Symbol;Acc:1308047]	14	35650985	35652709	-1
ENSRNOG00000000956	79.2802	1.07374	2.10489	0.208214	5.15692	2.51045e-07	1.50302e-05	Rasl11a	RAS-like family 11 member A [Source:RGD Symbol;Acc:1303231]	12	9985928	9990284	-1		ENSRNOG00000000956	79.2802	0.450877	1.36687	0.217724	2.07086	0.0383718	0.623884	Rasl11a	RAS-like family 11 member A [Source:RGD Symbol;Acc:1303231]	12	9985928	9990284	-1
ENSRNOG00000027557	617.101	1.06502	2.09221	0.0817342	13.0303	8.22365e-39	3.0872e-36	Klf14	Kruppel-like factor 14 [Source:RGD Symbol;Acc:1306012]	4	58247876	58250798	-1		ENSRNOG00000027557	617.101	1.09693	2.13899	0.0914425	11.9959	3.7348e-33	2.31654e-30	Klf14	Kruppel-like factor 14 [Source:RGD Symbol;Acc:1306012]	4	58247876	58250798	-1
ENSRNOG00000002232	117.56	1.05898	2.08345	0.211589	5.00488	5.58975e-07	3.15616e-05	Aff1	AF4/FMR2 family, member 1 [Source:RGD Symbol;Acc:1307940]	14	7226586	7384876	-1		ENSRNOG00000002232	117.56	0.657422	1.57726	0.218412	3.01002	0.00261234	0.103181	Aff1	AF4/FMR2 family, member 1 [Source:RGD Symbol;Acc:1307940]	14	7226586	7384876	-1
ENSRNOG00000030091	316.392	1.04142	2.05826	0.113635	9.16461	4.9728e-20	8.74331e-18	Dusp14	dual specificity phosphatase 14 [Source:RGD Symbol;Acc:1307415]	10	71363688	71383602	-1		ENSRNOG00000030091	316.392	0.578418	1.49321	0.105929	5.46043	4.74985e-08	6.41498e-06	Dusp14	dual specificity phosphatase 14 [Source:RGD Symbol;Acc:1307415]	10	71363688	71383602	-1
ENSRNOG00000058882	1992.55	1.02852	2.03994	0.056525	18.1959	5.55936e-74	4.28997e-71	Emd	emerin [Source:RGD Symbol;Acc:2551]	X	156452818	156456035	-1		ENSRNOG00000058882	1992.55	0.882318	1.84333	0.0570794	15.4577	6.69026e-54	8.00299e-51	Emd	emerin [Source:RGD Symbol;Acc:2551]	X	156452818	156456035	-1
ENSRNOG00000017890	129.728	1.01915	2.02672	0.163641	6.22793	4.72645e-10	3.91383e-08	Crhbp	corticotropin releasing hormone binding protein [Source:RGD Symbol;Acc:2403]	2	25141471	25153334	-1		ENSRNOG00000017890	129.728	0.366972	1.28964	0.166589	2.20286	0.0276049	0.538784	Crhbp	corticotropin releasing hormone binding protein [Source:RGD Symbol;Acc:2403]	2	25141471	25153334	-1
ENSRNOG00000013013	1714.76	1.0115	2.016	0.0546315	18.5149	1.56702e-76	1.28035e-73	Tle3	transducin-like enhancer of split 3 [Source:RGD Symbol;Acc:620292]	8	66296883	66342176	1		ENSRNOG00000013013	1714.76	0.742204	1.67273	0.0518996	14.3008	2.16395e-46	2.26498e-43	Tle3	transducin-like enhancer of split 3 [Source:RGD Symbol;Acc:620292]	8	66296883	66342176	1
ENSRNOG00000005964	4261.72	1.00489	2.00679	0.0694044	14.4788	1.65014e-47	7.16266e-45	Nr4a3	nuclear receptor subfamily 4, group A, member 3 [Source:RGD Symbol;Acc:61882]	5	63781801	63821637	1		ENSRNOG00000005964	4261.72	0.896795	1.86192	0.0706581	12.692	6.54592e-37	4.38498e-34	Nr4a3	nuclear receptor subfamily 4, group A, member 3 [Source:RGD Symbol;Acc:61882]	5	63781801	63821637	1
ENSRNOG00000016551	675.839	1.0024	2.00333	0.120037	8.35076	6.78225e-17	9.91636e-15	Bcl2l11	BCL2 like 11 [Source:RGD Symbol;Acc:628774]	3	120726906	120764192	1		ENSRNOG00000016551	675.839	0.581479	1.49638	0.112894	5.15067	2.59561e-07	2.9773e-05	Bcl2l11	BCL2 like 11 [Source:RGD Symbol;Acc:628774]	3	120726906	120764192	1
ENSRNOG00000046863	85.3039	0.994938	1.99299	0.194155	5.12446	2.98392e-07	1.75621e-05	C1ql2	complement C1q like 2 [Source:RGD Symbol;Acc:1594583]	13	36378356	36380302	1		ENSRNOG00000046863	85.3039	0.609215	1.52543	0.195737	3.11242	0.00185559	0.0790729	C1ql2	complement C1q like 2 [Source:RGD Symbol;Acc:1594583]	13	36378356	36380302	1
ENSRNOG00000019584	61.2211	0.991066	1.98765	0.263356	3.76321	0.000167743	0.00597423	Dlk1	delta like non-canonical Notch ligand 1 [Source:RGD Symbol;Acc:619931]	6	133552821	133583751	1		ENSRNOG00000019584	61.2211	0.978078	1.96984	0.270167	3.62027	0.000294295	0.0165795	Dlk1	delta like non-canonical Notch ligand 1 [Source:RGD Symbol;Acc:619931]	6	133552821	133583751	1
ENSRNOG00000018191	145.868	0.96063	1.94616	0.225436	4.26121	2.03323e-05	0.000884353	Oprm1	opioid receptor, mu 1 [Source:RGD Symbol;Acc:3234]	1	43454803	43704948	1		ENSRNOG00000018191	145.868	1.28427	2.43559	0.234071	5.48667	4.09584e-08	5.57667e-06	Oprm1	opioid receptor, mu 1 [Source:RGD Symbol;Acc:3234]	1	43454803	43704948	1
ENSRNOG00000010158	584.82	0.928743	1.90362	0.0841107	11.0419	2.39878e-28	6.79982e-26	Magel2	MAGE family member L2 [Source:RGD Symbol;Acc:1583615]	1	123015746	123019522	1		ENSRNOG00000010158	584.82	0.629383	1.5469	0.0820011	7.6753	1.65037e-14	4.1877e-12	Magel2	MAGE family member L2 [Source:RGD Symbol;Acc:1583615]	1	123015746	123019522	1
ENSRNOG00000021663	134.164	0.925173	1.89891	0.173069	5.3457	9.00664e-08	5.71243e-06	RGD1561849	similar to RIKEN cDNA 3110035E14 [Source:RGD Symbol;Acc:1561849]	5	9355507	9381214	-1		ENSRNOG00000021663	134.164	1.27518	2.42029	0.220716	5.77747	7.58332e-09	1.17591e-06	RGD1561849	similar to RIKEN cDNA 3110035E14 [Source:RGD Symbol;Acc:1561849]	5	9355507	9381214	-1
ENSRNOG00000023509	3926.48	0.915259	1.88591	0.0446023	20.5204	1.41429e-93	1.40318e-90	Irs2	insulin receptor substrate 2 [Source:RGD Symbol;Acc:69316]	16	83824430	83848684	1		ENSRNOG00000023509	3926.48	0.662574	1.5829	0.0434765	15.2398	1.92397e-52	2.14804e-49	Irs2	insulin receptor substrate 2 [Source:RGD Symbol;Acc:69316]	16	83824430	83848684	1
ENSRNOG00000020938	1263.19	0.90707	1.87523	0.0690389	13.1385	1.98061e-39	8.09137e-37	Ppp1r15a	protein phosphatase 1, regulatory subunit 15A [Source:RGD Symbol;Acc:621526]	1	101511901	101514974	-1		ENSRNOG00000020938	1263.19	0.617467	1.53418	0.065828	9.38002	6.5963e-21	2.51064e-18	Ppp1r15a	protein phosphatase 1, regulatory subunit 15A [Source:RGD Symbol;Acc:621526]	1	101511901	101514974	-1
ENSRNOG00000007387	5094.8	0.900703	1.86698	0.0528359	17.0472	3.66767e-65	2.5472e-62	Per1	period circadian clock 1 [Source:RGD Symbol;Acc:727863]	10	55687050	55695994	1		ENSRNOG00000007387	5094.8	0.892918	1.85693	0.0532731	16.7611	4.69652e-63	7.86526e-60	Per1	period circadian clock 1 [Source:RGD Symbol;Acc:727863]	10	55687050	55695994	1
ENSRNOG00000014456	1012.18	0.889511	1.85255	0.0716488	12.4149	2.17034e-35	7.53652e-33	Coq10b	coenzyme Q10B [Source:RGD Symbol;Acc:1359509]	9	61655963	61675873	1		ENSRNOG00000014456	1012.18	0.589367	1.50459	0.0715488	8.23727	1.7618e-16	5.56695e-14	Coq10b	coenzyme Q10B [Source:RGD Symbol;Acc:1359509]	9	61655963	61675873	1
ENSRNOG00000057347	344.28	0.878751	1.83878	0.12675	6.93295	4.12145e-12	4.16414e-10	Cebpb	CCAAT/enhancer binding protein beta [Source:RGD Symbol;Acc:2327]	3	164424515	164425910	1		ENSRNOG00000057347	344.28	0.841083	1.79139	0.125217	6.71698	1.85525e-11	3.98331e-09	Cebpb	CCAAT/enhancer binding protein beta [Source:RGD Symbol;Acc:2327]	3	164424515	164425910	1
ENSRNOG00000015434	7656.76	0.869158	1.8266	0.0409832	21.2077	8.10903e-100	8.66418e-97	Midn	midnolin [Source:RGD Symbol;Acc:1309629]	7	12414733	12424367	-1		ENSRNOG00000015434	7656.76	0.751078	1.68305	0.0412033	18.2286	3.06049e-74	7.32199e-71	Midn	midnolin [Source:RGD Symbol;Acc:1309629]	7	12414733	12424367	-1
ENSRNOG00000014350	154.712	0.866687	1.82347	0.160379	5.40401	6.51671e-08	4.22977e-06	Cyr61	cysteine-rich, angiogenic inducer, 61 [Source:RGD Symbol;Acc:620763]	2	251529354	251532312	-1		ENSRNOG00000014350	154.712	0.166808	1.12257	0.160355	1.04024	0.298227	0.997613	Cyr61	cysteine-rich, angiogenic inducer, 61 [Source:RGD Symbol;Acc:620763]	2	251529354	251532312	-1
ENSRNOG00000060130	466.257	0.857226	1.81155	0.0957259	8.95501	3.39716e-19	5.57675e-17	Ypel4	yippee-like 4 [Source:RGD Symbol;Acc:1560142]	3	72134731	72141035	1		ENSRNOG00000060130	466.257	0.683601	1.60614	0.105997	6.44925	1.12408e-10	2.29573e-08	Ypel4	yippee-like 4 [Source:RGD Symbol;Acc:1560142]	3	72134731	72141035	1
ENSRNOG00000062261	269.697	0.850551	1.80319	0.114027	7.45919	8.70542e-14	1.07007e-11	Rn60_15_0518.2		15	51761603	51762080	1		ENSRNOG00000062261	269.697	0.367092	1.28975	0.118572	3.09595	0.00196185	0.0825504	Rn60_15_0518.2		15	51761603	51762080	1
ENSRNOG00000014061	470.513	0.849925	1.80241	0.100667	8.44294	3.09443e-17	4.62168e-15	Dusp5	dual specificity phosphatase 5 [Source:RGD Symbol;Acc:620854]	1	274245184	274258595	1		ENSRNOG00000014061	470.513	0.555591	1.46977	0.101897	5.45246	4.9677e-08	6.65552e-06	Dusp5	dual specificity phosphatase 5 [Source:RGD Symbol;Acc:620854]	1	274245184	274258595	1
ENSRNOG00000015719	1210.2	0.849577	1.80197	0.0651165	13.047	6.60575e-39	2.54872e-36	Egr4	early growth response 4 [Source:RGD Symbol;Acc:2546]	4	117293620	117296082	-1		ENSRNOG00000015719	1210.2	0.606189	1.52223	0.0645156	9.396	5.66748e-21	2.20729e-18	Egr4	early growth response 4 [Source:RGD Symbol;Acc:2546]	4	117293620	117296082	-1
ENSRNOG00000000640	159.263	0.843242	1.79408	0.16787	5.02318	5.08225e-07	2.89314e-05	Egr2	early growth response 2 [Source:RGD Symbol;Acc:621608]	20	22454463	22459025	-1		ENSRNOG00000000640	159.263	0.425341	1.34289	0.150654	2.82329	0.0047534	0.166165	Egr2	early growth response 2 [Source:RGD Symbol;Acc:621608]	20	22454463	22459025	-1
ENSRNOG00000023688	478.015	0.837791	1.78731	0.0938921	8.92291	4.54175e-19	7.33545e-17	Drd1	dopamine receptor D1 [Source:RGD Symbol;Acc:2518]	17	11101306	11103541	1		ENSRNOG00000023688	478.015	0.735472	1.66494	0.106293	6.91927	4.5399e-12	1.0415e-09	Drd1	dopamine receptor D1 [Source:RGD Symbol;Acc:2518]	17	11101306	11103541	1
ENSRNOG00000005417	514.111	0.836767	1.78604	0.0973836	8.59248	8.511e-18	1.31353e-15	Zhx2	zinc fingers and homeoboxes 2 [Source:RGD Symbol;Acc:727926]	7	97559841	97695739	1		ENSRNOG00000005417	514.111	0.961058	1.94674	0.107103	8.97324	2.87908e-19	1.0045e-16	Zhx2	zinc fingers and homeoboxes 2 [Source:RGD Symbol;Acc:727926]	7	97559841	97695739	1
ENSRNOG00000020009	729.377	0.835431	1.78439	0.0877819	9.51713	1.78027e-21	3.53257e-19	Npas4	neuronal PAS domain protein 4 [Source:RGD Symbol;Acc:628866]	1	220261008	220265772	-1		ENSRNOG00000020009	729.377	0.30608	1.23634	0.092719	3.30116	0.000962868	0.0456803	Npas4	neuronal PAS domain protein 4 [Source:RGD Symbol;Acc:628866]	1	220261008	220265772	-1
ENSRNOG00000022953	138.676	0.834057	1.78269	0.145041	5.7505	8.89814e-09	6.40389e-07	Ccdc163	coiled-coil domain containing 163 [Source:RGD Symbol;Acc:1564486]	5	135562034	135568062	1		ENSRNOG00000022953	138.676	0.772781	1.70856	0.157154	4.91734	8.77261e-07	9.41762e-05	Ccdc163	coiled-coil domain containing 163 [Source:RGD Symbol;Acc:1564486]	5	135562034	135568062	1
ENSRNOG00000017712	115.701	0.831595	1.77965	0.172219	4.82871	1.37421e-06	7.23021e-05	Cartpt	CART prepropeptide [Source:RGD Symbol;Acc:2272]	2	30125249	30127269	-1		ENSRNOG00000017712	115.701	0.873134	1.83164	0.181169	4.81945	1.43956e-06	0.000149741	Cartpt	CART prepropeptide [Source:RGD Symbol;Acc:2272]	2	30125249	30127269	-1
ENSRNOG00000021669	214.268	0.831402	1.77941	0.131745	6.31069	2.778e-10	2.35283e-08	Mybl1	myeloblastosis oncogene-like 1 [Source:RGD Symbol;Acc:1306940]	5	9279970	9315114	1		ENSRNOG00000021669	214.268	0.506037	1.42014	0.131765	3.84046	0.000122802	0.00809668	Mybl1	myeloblastosis oncogene-like 1 [Source:RGD Symbol;Acc:1306940]	5	9279970	9315114	1
ENSRNOG00000047686	482.748	0.823506	1.7697	0.0875994	9.40081	5.41436e-21	1.04452e-18	Pou3f1	POU class 3 homeobox 1 [Source:RGD Symbol;Acc:619767]	5	142643599	142646580	1		ENSRNOG00000047686	482.748	0.666733	1.58747	0.0858128	7.76962	7.8722e-15	2.09263e-12	Pou3f1	POU class 3 homeobox 1 [Source:RGD Symbol;Acc:619767]	5	142643599	142646580	1
ENSRNOG00000000529	263.09	0.818399	1.76345	0.124046	6.59754	4.18035e-11	3.82007e-09	Pim1	Pim-1 proto-oncogene, serine/threonine kinase [Source:RGD Symbol;Acc:3330]	20	8165307	8169555	1		ENSRNOG00000000529	263.09	0.129141	1.09364	0.11501	1.12287	0.261493	0.997613	Pim1	Pim-1 proto-oncogene, serine/threonine kinase [Source:RGD Symbol;Acc:3330]	20	8165307	8169555	1
ENSRNOG00000017828	860.495	0.817056	1.76181	0.0813485	10.0439	9.77338e-24	2.18955e-21	Egr3	early growth response 3 [Source:RGD Symbol;Acc:2545]	15	51756736	51760722	1		ENSRNOG00000017828	860.495	0.399034	1.31862	0.083205	4.79579	1.62034e-06	0.00016446	Egr3	early growth response 3 [Source:RGD Symbol;Acc:2545]	15	51756736	51760722	1
ENSRNOG00000018770	89.0503	0.811775	1.75537	0.179794	4.51502	6.33105e-06	0.000303236	Pmaip1	phorbol-12-myristate-13-acetate-induced protein 1 [Source:RGD Symbol;Acc:1359266]	18	62174670	62181102	1		ENSRNOG00000018770	89.0503	0.666368	1.58707	0.179295	3.71659	0.000201926	0.012138	Pmaip1	phorbol-12-myristate-13-acetate-induced protein 1 [Source:RGD Symbol;Acc:1359266]	18	62174670	62181102	1
ENSRNOG00000011951	4574.8	0.80642	1.74887	0.0490762	16.432	1.12845e-60	7.46389e-58	Plk2	polo-like kinase 2 [Source:RGD Symbol;Acc:620760]	2	41911131	41916901	1		ENSRNOG00000011951	4574.8	0.43017	1.34739	0.0495747	8.6772	4.05642e-18	1.35866e-15	Plk2	polo-like kinase 2 [Source:RGD Symbol;Acc:620760]	2	41911131	41916901	1
ENSRNOG00000011771	227.279	0.80073	1.74198	0.120604	6.63935	3.1506e-11	2.93704e-09	Ptp4a1	protein tyrosine phosphatase type IVA, member 1 [Source:RGD Symbol;Acc:61970]	9	37223729	37231291	-1		ENSRNOG00000011771	227.279	0.598918	1.51458	0.124019	4.82926	1.37039e-06	0.000143437	Ptp4a1	protein tyrosine phosphatase type IVA, member 1 [Source:RGD Symbol;Acc:61970]	9	37223729	37231291	-1
ENSRNOG00000016123	71.8283	0.785509	1.7237	0.226657	3.46562	0.000529002	0.0159389	Rnf144b	ring finger protein 144B [Source:RGD Symbol;Acc:1308856]	17	17817100	17947777	-1		ENSRNOG00000016123	71.8283	0.529344	1.44327	0.188678	2.80555	0.00502313	0.173806	Rnf144b	ring finger protein 144B [Source:RGD Symbol;Acc:1308856]	17	17817100	17947777	-1
ENSRNOG00000001006	783.198	0.784682	1.72271	0.0765227	10.2542	1.13276e-24	2.57935e-22	Nptx2	neuronal pentraxin 2 [Source:RGD Symbol;Acc:1309447]	12	12013911	12025549	-1		ENSRNOG00000001006	783.198	0.582908	1.49787	0.0747129	7.80197	6.09459e-15	1.7011e-12	Nptx2	neuronal pentraxin 2 [Source:RGD Symbol;Acc:1309447]	12	12013911	12025549	-1
ENSRNOG00000020908	64.5714	0.782893	1.72058	0.216765	3.61172	0.000304178	0.00985672	LOC303566	E2F1-inducible gene [Source:RGD Symbol;Acc:1305385]	10	90192627	90214486	1		ENSRNOG00000020908	64.5714	0.888861	1.85171	0.212085	4.19106	2.77655e-05	0.00219334	LOC303566	E2F1-inducible gene [Source:RGD Symbol;Acc:1305385]	10	90192627	90214486	1
ENSRNOG00000016362	76.9596	0.773099	1.70894	0.195474	3.955	7.65343e-05	0.00305477	Gpr4	G protein-coupled receptor 4 [Source:RGD Symbol;Acc:1311604]	1	80135391	80136880	1		ENSRNOG00000016362	76.9596	1.16442	2.24142	0.25121	4.63523	3.56547e-06	0.000343167	Gpr4	G protein-coupled receptor 4 [Source:RGD Symbol;Acc:1311604]	1	80135391	80136880	1
ENSRNOG00000018714	2281.42	0.770116	1.70541	0.0693364	11.1069	1.16061e-28	3.35851e-26	Arl5b	ADP-ribosylation factor like GTPase 5B [Source:RGD Symbol;Acc:1305569]	17	82065937	82091362	1		ENSRNOG00000018714	2281.42	0.749273	1.68095	0.0703749	10.6469	1.80307e-26	8.88118e-24	Arl5b	ADP-ribosylation factor like GTPase 5B [Source:RGD Symbol;Acc:1305569]	17	82065937	82091362	1
ENSRNOG00000025587	1554.12	0.762924	1.69693	0.10864	7.0225	2.17937e-12	2.25906e-10	Plagl1	PLAG1 like zinc finger 1 [Source:RGD Symbol;Acc:3014]	1	7252349	7259035	1		ENSRNOG00000025587	1554.12	0.314039	1.24318	0.106909	2.93746	0.00330917	0.126526	Plagl1	PLAG1 like zinc finger 1 [Source:RGD Symbol;Acc:3014]	1	7252349	7259035	1
ENSRNOG00000018052	154.375	0.762793	1.69677	0.134651	5.66494	1.47075e-08	1.03175e-06	Cnksr3	Cnksr family member 3 [Source:RGD Symbol;Acc:1307544]	1	43789791	43884267	-1		ENSRNOG00000018052	154.375	0.446975	1.36318	0.141544	3.15785	0.00158936	0.0704858	Cnksr3	Cnksr family member 3 [Source:RGD Symbol;Acc:1307544]	1	43789791	43884267	-1
ENSRNOG00000023446	1062.79	0.762789	1.69677	0.0669571	11.3922	4.57303e-30	1.38086e-27	Btbd8	BTB (POZ) domain containing 8 [Source:RGD Symbol;Acc:2321418]	14	3284089	3300200	-1		ENSRNOG00000023446	1062.79	0.634017	1.55188	0.0768523	8.24981	1.58648e-16	5.10937e-14	Btbd8	BTB (POZ) domain containing 8 [Source:RGD Symbol;Acc:2321418]	14	3284089	3300200	-1
ENSRNOG00000009972	1086.72	0.750673	1.68258	0.0589065	12.7435	3.38967e-37	1.20724e-34	Rara	retinoic acid receptor, alpha [Source:RGD Symbol;Acc:3534]	10	86860685	86884210	1		ENSRNOG00000009972	1086.72	0.705396	1.63059	0.0603916	11.6804	1.60602e-31	9.2745e-29	Rara	retinoic acid receptor, alpha [Source:RGD Symbol;Acc:3534]	10	86860685	86884210	1
ENSRNOG00000034078	2027.05	0.748046	1.67952	0.061024	12.2582	1.51775e-34	5.01941e-32	Mxi1	MAX interactor 1, dimerization protein [Source:RGD Symbol;Acc:3128]	1	274030978	274090071	1		ENSRNOG00000034078	2027.05	0.652423	1.57181	0.0626468	10.4143	2.13326e-25	9.92382e-23	Mxi1	MAX interactor 1, dimerization protein [Source:RGD Symbol;Acc:3128]	1	274030978	274090071	1
ENSRNOG00000043465	608.426	0.739522	1.66962	0.0813405	9.09168	9.75211e-20	1.67231e-17	Arc	activity-regulated cytoskeleton-associated protein [Source:RGD Symbol;Acc:62037]	7	115907097	115910541	-1		ENSRNOG00000043465	608.426	0.519557	1.43352	0.0861577	6.03031	1.63644e-09	2.74055e-07	Arc	activity-regulated cytoskeleton-associated protein [Source:RGD Symbol;Acc:62037]	7	115907097	115910541	-1
ENSRNOG00000047363	166.088	0.737891	1.66774	0.187415	3.9372	8.24388e-05	0.00325306	Kcnk13	potassium two pore domain channel subfamily K member 13 [Source:RGD Symbol;Acc:68941]	6	123974798	124077197	1		ENSRNOG00000047363	166.088	0.420605	1.33849	0.197947	2.12484	0.0336	0.592315	Kcnk13	potassium two pore domain channel subfamily K member 13 [Source:RGD Symbol;Acc:68941]	6	123974798	124077197	1
ENSRNOG00000006995	1550.42	0.729584	1.65816	0.0694688	10.5023	8.42722e-26	1.98397e-23	Ano6	anoctamin 6 [Source:RGD Symbol;Acc:1304765]	7	137142170	137335208	1		ENSRNOG00000006995	1550.42	0.552053	1.46617	0.0674442	8.18534	2.71541e-16	8.12052e-14	Ano6	anoctamin 6 [Source:RGD Symbol;Acc:1304765]	7	137142170	137335208	1
ENSRNOG00000016037	82.6023	0.729248	1.65778	0.206521	3.5311	0.000413828	0.0128592	Mafb	MAF bZIP transcription factor B [Source:RGD Symbol;Acc:2982]	3	156339004	156340913	-1		ENSRNOG00000016037	82.6023	0.296994	1.22858	0.198702	1.49467	0.134999	0.912732	Mafb	MAF bZIP transcription factor B [Source:RGD Symbol;Acc:2982]	3	156339004	156340913	-1
ENSRNOG00000011568	160.778	0.715632	1.6422	0.134103	5.33642	9.47986e-08	5.98524e-06	Rspo3	R-spondin 3 [Source:RGD Symbol;Acc:1563246]	1	30681681	30766860	1		ENSRNOG00000011568	160.778	0.216248	1.16171	0.134176	1.61168	0.107031	0.875691	Rspo3	R-spondin 3 [Source:RGD Symbol;Acc:1563246]	1	30681681	30766860	1
ENSRNOG00000011921	4084.19	0.715415	1.64196	0.0533898	13.3998	6.06e-41	2.55071e-38	Dusp4	dual specificity phosphatase 4 [Source:RGD Symbol;Acc:620625]	16	61078175	61091169	-1		ENSRNOG00000011921	4084.19	0.616502	1.53315	0.0548478	11.2402	2.58714e-29	1.44423e-26	Dusp4	dual specificity phosphatase 4 [Source:RGD Symbol;Acc:620625]	16	61078175	61091169	-1
ENSRNOG00000031612	330.509	0.713993	1.64034	0.0985099	7.24794	4.23172e-13	4.77874e-11	Gls2	glutaminase 2 [Source:RGD Symbol;Acc:620359]	7	2605719	2621852	1		ENSRNOG00000031612	330.509	0.557094	1.4713	0.100807	5.52636	3.26948e-08	4.56283e-06	Gls2	glutaminase 2 [Source:RGD Symbol;Acc:620359]	7	2605719	2621852	1
ENSRNOG00000045779	3022.69	0.713975	1.64032	0.0637281	11.2035	3.92105e-29	1.1588e-26	Rn50_X_0729.6		X	71958765	71960567	-1		ENSRNOG00000045779	3022.69	0.524038	1.43797	0.0636895	8.22801	1.9035e-16	5.87025e-14	Rn50_X_0729.6		X	71958765	71960567	-1
ENSRNOG00000012564	973.818	0.713725	1.64003	0.0624458	11.4295	2.9778e-30	9.19147e-28	RGD1564541	similar to hypothetical protein FLJ22965 [Source:RGD Symbol;Acc:1564541]	X	123460280	123486814	-1		ENSRNOG00000012564	973.818	0.461349	1.37683	0.0635728	7.25703	3.95694e-13	9.4667e-11	RGD1564541	similar to hypothetical protein FLJ22965 [Source:RGD Symbol;Acc:1564541]	X	123460280	123486814	-1
ENSRNOG00000042536	923.563	0.708429	1.63402	0.107443	6.59355	4.29435e-11	3.8986e-09	Pde4d	phosphodiesterase 4D [Source:RGD Symbol;Acc:3281]	2	40554146	41464264	1		ENSRNOG00000042536	923.563	0.472978	1.38797	0.109664	4.31298	1.61067e-05	0.00139292	Pde4d	phosphodiesterase 4D [Source:RGD Symbol;Acc:3281]	2	40554146	41464264	1
ENSRNOG00000004870	176.62	0.701996	1.62675	0.140927	4.98126	6.31711e-07	3.55242e-05	Dyrk3	dual specificity tyrosine phosphorylation regulated kinase 3 [Source:RGD Symbol;Acc:1310924]	13	47906231	47916877	-1		ENSRNOG00000004870	176.62	0.464815	1.38014	0.125077	3.71623	0.000202216	0.012138	Dyrk3	dual specificity tyrosine phosphorylation regulated kinase 3 [Source:RGD Symbol;Acc:1310924]	13	47906231	47916877	-1
ENSRNOG00000047236	266.594	0.699748	1.62422	0.110667	6.32302	2.56507e-10	2.18582e-08	AABR07008066.2		2	41467064	41467252	1		ENSRNOG00000047236	266.594	0.683734	1.60629	0.11734	5.82695	5.64493e-09	8.83511e-07	AABR07008066.2		2	41467064	41467252	1
ENSRNOG00000026435	620.624	0.699429	1.62386	0.0956527	7.31218	2.62848e-13	3.06803e-11	Arid3a	AT-rich interaction domain 3A [Source:RGD Symbol;Acc:1305299]	7	12574198	12601674	-1		ENSRNOG00000026435	620.624	0.590129	1.50538	0.0932602	6.32776	2.48739e-10	4.78807e-08	Arid3a	AT-rich interaction domain 3A [Source:RGD Symbol;Acc:1305299]	7	12574198	12601674	-1
ENSRNOG00000019937	522.722	0.699088	1.62348	0.0817165	8.55504	1.17829e-17	1.79851e-15	Kcnk1	potassium two pore domain channel subfamily K member 1 [Source:RGD Symbol;Acc:621447]	19	58823814	58862926	1		ENSRNOG00000019937	522.722	0.543372	1.45738	0.0767589	7.07895	1.4525e-12	3.37848e-10	Kcnk1	potassium two pore domain channel subfamily K member 1 [Source:RGD Symbol;Acc:621447]	19	58823814	58862926	1
ENSRNOG00000016258	425.029	0.699053	1.62344	0.124891	5.59729	2.17727e-08	1.50459e-06	Zfp516	zinc finger protein 516 [Source:RGD Symbol;Acc:1306817]	18	79773608	79854192	1		ENSRNOG00000016258	425.029	0.570549	1.48509	0.12702	4.49182	7.06161e-06	0.000658611	Zfp516	zinc finger protein 516 [Source:RGD Symbol;Acc:1306817]	18	79773608	79854192	1
ENSRNOG00000024363	285.923	0.696871	1.62099	0.116815	5.96558	2.4376e-09	1.86035e-07	Sertad1	SERTA domain containing 1 [Source:RGD Symbol;Acc:1549778]	1	84293102	84296367	1		ENSRNOG00000024363	285.923	0.735746	1.66526	0.120857	6.08774	1.14515e-09	1.9771e-07	Sertad1	SERTA domain containing 1 [Source:RGD Symbol;Acc:1549778]	1	84293102	84296367	1
ENSRNOG00000006877	1746.05	0.688222	1.6113	0.0637698	10.7923	3.74318e-27	9.80996e-25	Efnb1	ephrin B1 [Source:RGD Symbol;Acc:2540]	X	68891227	68904038	1		ENSRNOG00000006877	1746.05	0.581302	1.4962	0.0629312	9.2371	2.53268e-20	9.2206e-18	Efnb1	ephrin B1 [Source:RGD Symbol;Acc:2540]	X	68891227	68904038	1
ENSRNOG00000060359	79.2709	0.675793	1.59748	0.216414	3.12269	0.00179207	0.0448503	AABR07032751.1		18	79854862	79855106	1		ENSRNOG00000060359	79.2709	0.783986	1.72188	0.221816	3.5344	0.000408695	0.0219372	AABR07032751.1		18	79854862	79855106	1
ENSRNOG00000007391	77.0635	0.668384	1.58929	0.193716	3.45033	0.000559911	0.0166535	Hes7	hes family bHLH transcription factor 7 [Source:RGD Symbol;Acc:1305914]	10	55707164	55709687	1		ENSRNOG00000007391	77.0635	0.724054	1.65182	0.196744	3.68018	0.000233072	0.013553	Hes7	hes family bHLH transcription factor 7 [Source:RGD Symbol;Acc:1305914]	10	55707164	55709687	1
ENSRNOG00000021234	138.783	0.66651	1.58723	0.170447	3.91036	9.21597e-05	0.00354598	Slc4a11	solute carrier family 4 member 11 [Source:RGD Symbol;Acc:1310188]	3	123224242	123236535	-1		ENSRNOG00000021234	138.783	0.387171	1.30783	0.157729	2.45465	0.014102	0.358916	Slc4a11	solute carrier family 4 member 11 [Source:RGD Symbol;Acc:1310188]	3	123224242	123236535	-1
ENSRNOG00000017333	13001.9	0.66417	1.58466	0.0367449	18.0751	5.00223e-73	3.65689e-70	Syt4	synaptotagmin 4 [Source:RGD Symbol;Acc:68397]	18	24172587	24182012	-1		ENSRNOG00000017333	13001.9	0.656559	1.57632	0.0368925	17.7965	7.51664e-71	1.39868e-67	Syt4	synaptotagmin 4 [Source:RGD Symbol;Acc:68397]	18	24172587	24182012	-1
ENSRNOG00000032522	789.2	0.660649	1.58079	0.0784325	8.42316	3.66473e-17	5.41522e-15	RGD1560784	similar to RIKEN cDNA B630019K06 [Source:RGD Symbol;Acc:1560784]	X	14889608	14890606	-1		ENSRNOG00000032522	789.2	0.180933	1.13362	0.0780094	2.31938	0.0203745	0.447276	RGD1560784	similar to RIKEN cDNA B630019K06 [Source:RGD Symbol;Acc:1560784]	X	14889608	14890606	-1
ENSRNOG00000002312	794.326	0.660517	1.58065	0.0814949	8.10501	5.27408e-16	7.4752e-14	Atp10d	ATPase phospholipid transporting 10D (putative) [Source:RGD Symbol;Acc:1588541]	14	38477330	38575785	-1		ENSRNOG00000002312	794.326	0.490264	1.4047	0.0777335	6.30699	2.84509e-10	5.41441e-08	Atp10d	ATPase phospholipid transporting 10D (putative) [Source:RGD Symbol;Acc:1588541]	14	38477330	38575785	-1
ENSRNOG00000028255	2195.86	0.65603	1.57574	0.0561981	11.6735	1.74046e-31	5.49432e-29	Usp36	ubiquitin specific peptidase 36 [Source:RGD Symbol;Acc:1309937]	10	107292828	107324355	-1		ENSRNOG00000028255	2195.86	0.483672	1.3983	0.0557982	8.66824	4.38866e-18	1.44112e-15	Usp36	ubiquitin specific peptidase 36 [Source:RGD Symbol;Acc:1309937]	10	107292828	107324355	-1
ENSRNOG00000017746	703.199	0.647353	1.56629	0.0952011	6.79985	1.04728e-11	1.01018e-09	Pard6a	par-6 family cell polarity regulator alpha [Source:RGD Symbol;Acc:1303273]	19	37668133	37672729	1		ENSRNOG00000017746	703.199	0.409951	1.32864	0.0970974	4.22206	2.42084e-05	0.00194667	Pard6a	par-6 family cell polarity regulator alpha [Source:RGD Symbol;Acc:1303273]	19	37668133	37672729	1
ENSRNOG00000003866	291.46	0.642136	1.56064	0.111416	5.76339	8.24411e-09	5.99533e-07	Cxcr4	C-X-C motif chemokine receptor 4 [Source:RGD Symbol;Acc:620465]	13	45314933	45318878	-1		ENSRNOG00000003866	291.46	0.531306	1.44524	0.109686	4.84387	1.27336e-06	0.00013412	Cxcr4	C-X-C motif chemokine receptor 4 [Source:RGD Symbol;Acc:620465]	13	45314933	45318878	-1
ENSRNOG00000050343	411.178	0.640727	1.55911	0.151213	4.23726	2.26262e-05	0.000969992	Jmy	junction-mediating and regulatory protein [Source:MGI Symbol;Acc:MGI:1913096]	2	23042189	23097610	-1		ENSRNOG00000050343	411.178	0.467994	1.38318	0.150222	3.11534	0.00183732	0.0788964	Jmy	junction-mediating and regulatory protein [Source:MGI Symbol;Acc:MGI:1913096]	2	23042189	23097610	-1
ENSRNOG00000031167	286.825	0.639643	1.55794	0.126576	5.05343	4.33937e-07	2.5026e-05	Srxn1	sulfiredoxin 1 [Source:RGD Symbol;Acc:1307332]	3	147609095	147632801	1		ENSRNOG00000031167	286.825	0.593808	1.50922	0.136021	4.36557	1.26792e-05	0.00112349	Srxn1	sulfiredoxin 1 [Source:RGD Symbol;Acc:1307332]	3	147609095	147632801	1
ENSRNOG00000059362	558.746	0.629193	1.5467	0.0878261	7.16408	7.83089e-13	8.58888e-11	Has3	hyaluronan synthase 3 [Source:RGD Symbol;Acc:628656]	19	39063998	39077722	1		ENSRNOG00000059362	558.746	0.657072	1.57688	0.110084	5.96882	2.38982e-09	3.96261e-07	Has3	hyaluronan synthase 3 [Source:RGD Symbol;Acc:628656]	19	39063998	39077722	1
ENSRNOG00000010918	299.814	0.628238	1.54568	0.121377	5.17593	2.26782e-07	1.36364e-05	Cebpa	CCAAT/enhancer binding protein alpha [Source:RGD Symbol;Acc:2326]	1	91363492	91366164	1		ENSRNOG00000010918	299.814	0.658408	1.57834	0.117019	5.62649	1.83909e-08	2.74993e-06	Cebpa	CCAAT/enhancer binding protein alpha [Source:RGD Symbol;Acc:2326]	1	91363492	91366164	1
ENSRNOG00000014886	1138.79	0.625643	1.5429	0.0634445	9.86126	6.12735e-23	1.32983e-20	Fam107b	family with sequence similarity 107, member B [Source:RGD Symbol;Acc:1561482]	17	78489668	78561613	-1		ENSRNOG00000014886	1138.79	0.410486	1.32913	0.0658312	6.23544	4.50522e-10	8.11278e-08	Fam107b	family with sequence similarity 107, member B [Source:RGD Symbol;Acc:1561482]	17	78489668	78561613	-1
ENSRNOG00000012168	298.297	0.625479	1.54272	0.103774	6.02729	1.6673e-09	1.29819e-07	Fbxl21	F-box and leucine-rich repeat protein 21 [Source:RGD Symbol;Acc:1305555]	17	8505996	8520147	-1		ENSRNOG00000012168	298.297	0.425626	1.34316	0.110595	3.8485	0.000118843	0.00789784	Fbxl21	F-box and leucine-rich repeat protein 21 [Source:RGD Symbol;Acc:1305555]	17	8505996	8520147	-1
ENSRNOG00000017938	2547.71	0.620823	1.53775	0.0744877	8.33458	7.77754e-17	1.12531e-14	Btaf1	B-TFIID TATA-box binding protein associated factor 1 [Source:RGD Symbol;Acc:1564130]	1	255564409	255654932	1		ENSRNOG00000017938	2547.71	0.603971	1.51989	0.0753052	8.02031	1.05479e-15	3.04562e-13	Btaf1	B-TFIID TATA-box binding protein associated factor 1 [Source:RGD Symbol;Acc:1564130]	1	255564409	255654932	1
ENSRNOG00000014237	1355.55	0.619208	1.53603	0.0689878	8.97562	2.81767e-19	4.71536e-17	Zfp503	zinc finger protein 503 [Source:RGD Symbol;Acc:1312018]	15	2374582	2378370	1		ENSRNOG00000014237	1355.55	0.529457	1.44339	0.0709782	7.45943	8.68999e-14	2.14017e-11	Zfp503	zinc finger protein 503 [Source:RGD Symbol;Acc:1312018]	15	2374582	2378370	1
ENSRNOG00000006689	722.216	0.605338	1.52134	0.0966406	6.26381	3.7568e-10	3.14349e-08	Chd7	chromodomain helicase DNA binding protein 7 [Source:RGD Symbol;Acc:1311921]	5	21830882	21950696	1		ENSRNOG00000006689	722.216	0.575635	1.49033	0.0971025	5.92811	3.06439e-09	4.93455e-07	Chd7	chromodomain helicase DNA binding protein 7 [Source:RGD Symbol;Acc:1311921]	5	21830882	21950696	1
ENSRNOG00000009482	225.383	0.602182	1.51801	0.128525	4.68532	2.79522e-06	0.00013966	Emx2	empty spiracles homeobox 2 [Source:RGD Symbol;Acc:1564797]	1	280633938	280640946	1		ENSRNOG00000009482	225.383	0.379548	1.30093	0.152767	2.48449	0.0129736	0.342156	Emx2	empty spiracles homeobox 2 [Source:RGD Symbol;Acc:1564797]	1	280633938	280640946	1
ENSRNOG00000023013	331.268	0.599216	1.51489	0.0975006	6.14577	7.95758e-10	6.50181e-08	March3	membrane associated ring-CH-type finger 3 [Source:RGD Symbol;Acc:1359308]	18	51844976	52017734	-1		ENSRNOG00000023013	331.268	0.540803	1.45478	0.0992598	5.44836	5.08375e-08	6.75694e-06	March3	membrane associated ring-CH-type finger 3 [Source:RGD Symbol;Acc:1359308]	18	51844976	52017734	-1
ENSRNOG00000019413	78.0946	0.588807	1.504	0.181929	3.23646	0.00121023	0.0321416	Atg16l2	autophagy related 16-like 2 [Source:RGD Symbol;Acc:1311400]	1	166401271	166413564	-1		ENSRNOG00000019413	78.0946	0.418739	1.33676	0.212795	1.9678	0.0490908	0.682219	Atg16l2	autophagy related 16-like 2 [Source:RGD Symbol;Acc:1311400]	1	166401271	166413564	-1
ENSRNOG00000027489	5004.8	0.58825	1.50342	0.0729567	8.06301	7.44405e-16	1.04442e-13	Mn1	meningioma 1 [Source:RGD Symbol;Acc:1565571]	12	51214192	51250230	-1		ENSRNOG00000027489	5004.8	0.395158	1.31509	0.0732722	5.39301	6.9286e-08	8.92564e-06	Mn1	meningioma 1 [Source:RGD Symbol;Acc:1565571]	12	51214192	51250230	-1
ENSRNOG00000001700	256.755	0.586834	1.50195	0.122363	4.79584	1.61996e-06	8.42746e-05	Whrn	whirlin [Source:RGD Symbol;Acc:631330]	5	79234950	79317206	-1		ENSRNOG00000001700	256.755	0.249481	1.18878	0.118047	2.1134	0.0345669	0.598246	Whrn	whirlin [Source:RGD Symbol;Acc:631330]	5	79234950	79317206	-1
ENSRNOG00000001086	1970.83	0.586696	1.5018	0.0610277	9.61361	7.00474e-22	1.43082e-19	Vps37b	VPS37B, ESCRT-I subunit [Source:RGD Symbol;Acc:1304576]	12	37984790	38023368	1		ENSRNOG00000001086	1970.83	0.489173	1.40364	0.0594632	8.22648	1.92789e-16	5.87025e-14	Vps37b	VPS37B, ESCRT-I subunit [Source:RGD Symbol;Acc:1304576]	12	37984790	38023368	1
ENSRNOG00000018524	1099.31	0.585914	1.50099	0.0799838	7.3254	2.38189e-13	2.82773e-11	Ezr	ezrin [Source:RGD Symbol;Acc:621161]	1	47287874	47331412	-1		ENSRNOG00000018524	1099.31	0.527891	1.44182	0.0771225	6.84483	7.65646e-12	1.70964e-09	Ezr	ezrin [Source:RGD Symbol;Acc:621161]	1	47287874	47331412	-1
ENSRNOG00000013703	956.768	0.584659	1.49968	0.0748299	7.81317	5.57675e-15	7.44818e-13	Siah2	siah E3 ubiquitin protein ligase 2 [Source:RGD Symbol;Acc:620778]	2	148874151	148891900	-1		ENSRNOG00000013703	956.768	0.402945	1.3222	0.0749369	5.37713	7.56833e-08	9.60204e-06	Siah2	siah E3 ubiquitin protein ligase 2 [Source:RGD Symbol;Acc:620778]	2	148874151	148891900	-1
ENSRNOG00000048088	2572.21	0.583433	1.49841	0.0556698	10.4802	1.06464e-25	2.46465e-23	Mest	mesoderm specific transcript [Source:RGD Symbol;Acc:1594589]	4	58053041	58063138	1		ENSRNOG00000048088	2572.21	0.52121	1.43516	0.0556026	9.37384	6.99382e-21	2.60279e-18	Mest	mesoderm specific transcript [Source:RGD Symbol;Acc:1594589]	4	58053041	58063138	1
ENSRNOG00000014619	1669.19	0.582862	1.49782	0.0530179	10.9937	4.09856e-28	1.13858e-25	Dhx38	DEAH-box helicase 38 [Source:RGD Symbol;Acc:1310345]	19	42110327	42127542	1		ENSRNOG00000014619	1669.19	0.528626	1.44255	0.0548338	9.64052	5.39124e-22	2.20213e-19	Dhx38	DEAH-box helicase 38 [Source:RGD Symbol;Acc:1310345]	19	42110327	42127542	1
ENSRNOG00000036662	1581.03	0.576319	1.49104	0.0658754	8.74863	2.15956e-18	3.37037e-16	Wdr45b	WD repeat domain 45B [Source:RGD Symbol;Acc:1305141]	10	110525749	110555761	-1		ENSRNOG00000036662	1581.03	0.542179	1.45617	0.0676008	8.02032	1.05474e-15	3.04562e-13	Wdr45b	WD repeat domain 45B [Source:RGD Symbol;Acc:1305141]	10	110525749	110555761	-1
ENSRNOG00000054344	327.344	0.575845	1.49055	0.129238	4.4557	8.36201e-06	0.000391072	Ier2	immediate early response 2 [Source:RGD Symbol;Acc:1359581]	19	25774143	25775659	-1		ENSRNOG00000054344	327.344	0.601327	1.51711	0.128896	4.66521	3.08305e-06	0.000301941	Ier2	immediate early response 2 [Source:RGD Symbol;Acc:1359581]	19	25774143	25775659	-1
ENSRNOG00000002092	414.46	0.573612	1.48825	0.116459	4.92544	8.41712e-07	4.65792e-05	Hunk	hormonally upregulated Neu-associated kinase [Source:RGD Symbol;Acc:1565091]	11	30550141	30663465	1		ENSRNOG00000002092	414.46	0.672501	1.59383	0.129321	5.20024	1.99029e-07	2.31468e-05	Hunk	hormonally upregulated Neu-associated kinase [Source:RGD Symbol;Acc:1565091]	11	30550141	30663465	1
ENSRNOG00000051056	972.151	0.573326	1.48795	0.0711643	8.05637	7.85947e-16	1.08087e-13	Fndc4		6	26387877	26389518	1		ENSRNOG00000051056	972.151	0.508197	1.42227	0.0737312	6.89257	5.47926e-12	1.24002e-09	Fndc4		6	26387877	26389518	1
ENSRNOG00000010134	320.572	0.572263	1.48685	0.100817	5.67625	1.37678e-08	9.70734e-07	Acot2	acyl-CoA thioesterase 2 [Source:RGD Symbol;Acc:621055]	6	107460668	107467487	1		ENSRNOG00000010134	320.572	0.280268	1.21442	0.107529	2.60643	0.00914912	0.27023	Acot2	acyl-CoA thioesterase 2 [Source:RGD Symbol;Acc:621055]	6	107460668	107467487	1
ENSRNOG00000016167	1357.16	0.57087	1.48542	0.0614353	9.29223	1.51093e-20	2.79823e-18	Spata2L	spermatogenesis associated 2-like [Source:RGD Symbol;Acc:1560840]	19	56032610	56037077	-1		ENSRNOG00000016167	1357.16	0.505107	1.41923	0.0580326	8.70386	3.20797e-18	1.0964e-15	Spata2L	spermatogenesis associated 2-like [Source:RGD Symbol;Acc:1560840]	19	56032610	56037077	-1
ENSRNOG00000013851	511.378	0.570856	1.4854	0.0924391	6.17548	6.59623e-10	5.4214e-08	Spry4	sprouty RTK signaling antagonist 4 [Source:RGD Symbol;Acc:1305324]	18	32594958	32609864	1		ENSRNOG00000013851	511.378	0.284657	1.21812	0.0902816	3.15298	0.0016161	0.0708504	Spry4	sprouty RTK signaling antagonist 4 [Source:RGD Symbol;Acc:1305324]	18	32594958	32609864	1
ENSRNOG00000004019	1467.61	0.570721	1.48527	0.0738843	7.72453	1.12269e-14	1.47114e-12	Phlda1	pleckstrin homology-like domain, family A, member 1 [Source:RGD Symbol;Acc:3836]	7	54247460	54249664	1		ENSRNOG00000004019	1467.61	0.512065	1.42609	0.0717154	7.14024	9.31712e-13	2.19766e-10	Phlda1	pleckstrin homology-like domain, family A, member 1 [Source:RGD Symbol;Acc:3836]	7	54247460	54249664	1
ENSRNOG00000000521	1767.19	0.569177	1.48368	0.0747418	7.61525	2.63177e-14	3.35369e-12	Cdkn1a	cyclin-dependent kinase inhibitor 1A [Source:RGD Symbol;Acc:69328]	20	6351458	6358864	1		ENSRNOG00000000521	1767.19	0.27185	1.20736	0.0724461	3.75244	0.000175119	0.010943	Cdkn1a	cyclin-dependent kinase inhibitor 1A [Source:RGD Symbol;Acc:69328]	20	6351458	6358864	1
ENSRNOG00000001277	500.087	0.564942	1.47933	0.0795369	7.10289	1.22172e-12	1.31548e-10	Mafk	MAF bZIP transcription factor K [Source:RGD Symbol;Acc:628633]	12	16923990	16934706	-1		ENSRNOG00000001277	500.087	0.299905	1.23106	0.0802156	3.73873	0.000184953	0.0113875	Mafk	MAF bZIP transcription factor K [Source:RGD Symbol;Acc:628633]	12	16923990	16934706	-1
ENSRNOG00000006118	503.425	0.563549	1.4779	0.0926862	6.08018	1.20048e-09	9.63853e-08	Klf10	Kruppel-like factor 10 [Source:RGD Symbol;Acc:621652]	7	77156006	77162148	-1		ENSRNOG00000006118	503.425	0.316283	1.24512	0.0854686	3.70057	0.000215114	0.0127297	Klf10	Kruppel-like factor 10 [Source:RGD Symbol;Acc:621652]	7	77156006	77162148	-1
ENSRNOG00000006549	144.32	0.563348	1.47769	0.151141	3.72729	0.000193548	0.00672097	Fndc9	fibronectin type III domain containing 9 [Source:RGD Symbol;Acc:2318580]	10	31324512	31325192	1		ENSRNOG00000006549	144.32	0.236478	1.17811	0.152748	1.54816	0.121583	0.90235	Fndc9	fibronectin type III domain containing 9 [Source:RGD Symbol;Acc:2318580]	10	31324512	31325192	1
ENSRNOG00000011668	2623.15	0.551343	1.46545	0.0650548	8.47505	2.3497e-17	3.54753e-15	Nfil3	nuclear factor, interleukin 3 regulated [Source:RGD Symbol;Acc:620972]	17	12261102	12276315	1		ENSRNOG00000011668	2623.15	0.137522	1.10001	0.0658468	2.08851	0.0367519	0.616582	Nfil3	nuclear factor, interleukin 3 regulated [Source:RGD Symbol;Acc:620972]	17	12261102	12276315	1
ENSRNOG00000014231	382.78	0.54741	1.46146	0.111168	4.92416	8.47238e-07	4.6699e-05	Pnoc	prepronociceptin [Source:RGD Symbol;Acc:3362]	15	48805228	48833285	-1		ENSRNOG00000014231	382.78	0.33344	1.26001	0.107437	3.10358	0.00191197	0.0806545	Pnoc	prepronociceptin [Source:RGD Symbol;Acc:3362]	15	48805228	48833285	-1
ENSRNOG00000008445	1216.69	0.544578	1.45859	0.0792894	6.86823	6.50018e-12	6.40123e-10	Dact1	dishevelled-binding antagonist of beta-catenin 1 [Source:RGD Symbol;Acc:1564008]	6	93740586	93749809	1		ENSRNOG00000008445	1216.69	0.149188	1.10895	0.0780418	1.91164	0.0559223	0.717467	Dact1	dishevelled-binding antagonist of beta-catenin 1 [Source:RGD Symbol;Acc:1564008]	6	93740586	93749809	1
ENSRNOG00000029528	121.765	0.541133	1.45512	0.161968	3.34098	0.000834824	0.0234257	Cbs	cystathionine beta synthase [Source:RGD Symbol;Acc:2287]	20	10361988	10386751	-1		ENSRNOG00000029528	121.765	0.677298	1.59914	0.170345	3.97604	7.00719e-05	0.00495145	Cbs	cystathionine beta synthase [Source:RGD Symbol;Acc:2287]	20	10361988	10386751	-1
ENSRNOG00000010867	460.117	0.540476	1.45445	0.0838618	6.44484	1.15724e-10	1.01734e-08	Msantd1	Myb/SANT DNA binding domain containing 1 [Source:RGD Symbol;Acc:1565796]	14	81090858	81100803	-1		ENSRNOG00000010867	460.117	0.40375	1.32294	0.0880176	4.58715	4.49341e-06	0.00042276	Msantd1	Myb/SANT DNA binding domain containing 1 [Source:RGD Symbol;Acc:1565796]	14	81090858	81100803	-1
ENSRNOG00000003348	304.948	0.528159	1.44209	0.132254	3.99352	6.50996e-05	0.00262097	Rasd1	ras related dexamethasone induced 1 [Source:RGD Symbol;Acc:619727]	10	46330368	46332172	-1		ENSRNOG00000003348	304.948	0.348585	1.27331	0.139867	2.49227	0.0126931	0.336346	Rasd1	ras related dexamethasone induced 1 [Source:RGD Symbol;Acc:619727]	10	46330368	46332172	-1
ENSRNOG00000008785	338.038	0.527994	1.44192	0.135328	3.90158	9.55651e-05	0.00364787	Klf5	Kruppel-like factor 5 [Source:RGD Symbol;Acc:621446]	15	83703791	83722921	1		ENSRNOG00000008785	338.038	0.0762408	1.05427	0.13039	0.584714	0.55874	0.997613	Klf5	Kruppel-like factor 5 [Source:RGD Symbol;Acc:621446]	15	83703791	83722921	1
ENSRNOG00000012818	272.319	0.523049	1.43699	0.139286	3.75521	0.000173197	0.00613699	Ksr1	kinase suppressor of ras 1 [Source:RGD Symbol;Acc:1308105]	10	66347358	66482150	-1		ENSRNOG00000012818	272.319	0.494807	1.40913	0.136701	3.61964	0.000295019	0.0165795	Ksr1	kinase suppressor of ras 1 [Source:RGD Symbol;Acc:1308105]	10	66347358	66482150	-1
ENSRNOG00000006093	951.23	0.521945	1.43589	0.0761557	6.85366	7.19847e-12	6.99208e-10	LRRTM1	leucine rich repeat transmembrane neuronal 1 [Source:RGD Symbol;Acc:1585921]	4	108301129	108316373	1		ENSRNOG00000006093	951.23	0.497685	1.41195	0.0814627	6.10935	1.00035e-09	1.76346e-07	LRRTM1	leucine rich repeat transmembrane neuronal 1 [Source:RGD Symbol;Acc:1585921]	4	108301129	108316373	1
ENSRNOG00000003687	2430.07	0.520703	1.43465	0.07389	7.04701	1.82809e-12	1.92365e-10	Rgs2	regulator of G-protein signaling 2 [Source:RGD Symbol;Acc:621665]	13	60846308	60849094	-1		ENSRNOG00000003687	2430.07	0.30505	1.23546	0.0738662	4.12977	3.63131e-05	0.00275175	Rgs2	regulator of G-protein signaling 2 [Source:RGD Symbol;Acc:621665]	13	60846308	60849094	-1
ENSRNOG00000059579	1117.75	0.519015	1.43298	0.0660236	7.86104	3.80943e-15	5.13719e-13	Gpt2	glutamic--pyruvic transaminase 2 [Source:RGD Symbol;Acc:1305462]	19	22590881	22632071	-1		ENSRNOG00000059579	1117.75	0.51835	1.43232	0.0665241	7.79191	6.60035e-15	1.81207e-12	Gpt2	glutamic--pyruvic transaminase 2 [Source:RGD Symbol;Acc:1305462]	19	22590881	22632071	-1
ENSRNOG00000013474	364.071	0.517443	1.43142	0.112364	4.60507	4.12324e-06	0.000201661	Casz1	castor zinc finger 1 [Source:RGD Symbol;Acc:1563533]	5	165724027	165774616	1		ENSRNOG00000013474	364.071	0.30527	1.23565	0.108602	2.81092	0.00494008	0.171287	Casz1	castor zinc finger 1 [Source:RGD Symbol;Acc:1563533]	5	165724027	165774616	1
ENSRNOG00000012556	330.511	0.515201	1.42919	0.118686	4.34087	1.41921e-05	0.000640025	Isl1	ISL LIM homeobox 1 [Source:RGD Symbol;Acc:61957]	2	48487736	48501436	-1		ENSRNOG00000012556	330.511	0.227569	1.17086	0.119211	1.90895	0.0562686	0.719337	Isl1	ISL LIM homeobox 1 [Source:RGD Symbol;Acc:61957]	2	48487736	48501436	-1
ENSRNOG00000009639	805.969	0.514696	1.42869	0.0802029	6.41743	1.38597e-10	1.2032e-08	Zrsr1	zinc finger (CCCH type), RNA binding motif and serine/arginine rich 1 [Source:RGD Symbol;Acc:1561824]	14	107750162	107751892	1		ENSRNOG00000009639	805.969	0.285803	1.21909	0.0867399	3.29494	0.000984411	0.0461931	Zrsr1	zinc finger (CCCH type), RNA binding motif and serine/arginine rich 1 [Source:RGD Symbol;Acc:1561824]	14	107750162	107751892	1
ENSRNOG00000012364	1414.27	0.513786	1.42779	0.0692738	7.41674	1.20038e-13	1.46257e-11	Prickle2	prickle planar cell polarity protein 2 [Source:RGD Symbol;Acc:1306723]	4	124238167	124338176	-1		ENSRNOG00000012364	1414.27	0.363546	1.28658	0.0674367	5.39092	7.0097e-08	8.96117e-06	Prickle2	prickle planar cell polarity protein 2 [Source:RGD Symbol;Acc:1306723]	4	124238167	124338176	-1
ENSRNOG00000016326	5987.9	0.505126	1.41925	0.0542179	9.3166	1.20128e-20	2.28572e-18	Cx3cl1	C-X3-C motif chemokine ligand 1 [Source:RGD Symbol;Acc:620458]	19	10644244	10653800	-1		ENSRNOG00000016326	5987.9	0.263365	1.20028	0.0534747	4.92504	8.43423e-07	9.11278e-05	Cx3cl1	C-X3-C motif chemokine ligand 1 [Source:RGD Symbol;Acc:620458]	19	10644244	10653800	-1
ENSRNOG00000049900	987.785	0.503802	1.41795	0.0687998	7.32272	2.42993e-13	2.86031e-11	Irf2bp2	interferon regulatory factor 2 binding protein 2 [Source:RGD Symbol;Acc:1589517]	19	59499876	59502161	-1		ENSRNOG00000049900	987.785	0.281156	1.21517	0.0683551	4.11316	3.90279e-05	0.00291201	Irf2bp2	interferon regulatory factor 2 binding protein 2 [Source:RGD Symbol;Acc:1589517]	19	59499876	59502161	-1
ENSRNOG00000019202	145.118	0.501124	1.41532	0.142032	3.52826	0.000418306	0.0129694	PVR	poliovirus receptor [Source:RGD Symbol;Acc:3813]	1	80820050	80835701	-1		ENSRNOG00000019202	145.118	0.561384	1.47568	0.142506	3.93938	8.16923e-05	0.00563005	PVR	poliovirus receptor [Source:RGD Symbol;Acc:3813]	1	80820050	80835701	-1
ENSRNOG00000000536	304.653	0.500622	1.41482	0.12057	4.15214	3.29385e-05	0.00139063	Mdga1	MAM domain containing glycosylphosphatidylinositol anchor 1 [Source:RGD Symbol;Acc:1307031]	20	8515142	8574082	-1		ENSRNOG00000000536	304.653	0.178378	1.13161	0.116278	1.53406	0.125014	0.905536	Mdga1	MAM domain containing glycosylphosphatidylinositol anchor 1 [Source:RGD Symbol;Acc:1307031]	20	8515142	8574082	-1
ENSRNOG00000005248	3644.3	0.499153	1.41338	0.04695	10.6316	2.12491e-26	5.27053e-24	Slc1a4	solute carrier family 1 member 4 [Source:RGD Symbol;Acc:735146]	14	104581190	104612597	-1		ENSRNOG00000005248	3644.3	0.36488	1.28777	0.0473227	7.71047	1.25355e-14	3.22972e-12	Slc1a4	solute carrier family 1 member 4 [Source:RGD Symbol;Acc:735146]	14	104581190	104612597	-1
ENSRNOG00000049937	1284.61	0.4904	1.40483	0.0691278	7.09411	1.30184e-12	1.39097e-10	Pdxk	pyridoxal (pyridoxine, vitamin B6) kinase [Source:RGD Symbol;Acc:621324]	20	10930518	10952391	1		ENSRNOG00000049937	1284.61	0.357489	1.28119	0.0699079	5.11372	3.15881e-07	3.55038e-05	Pdxk	pyridoxal (pyridoxine, vitamin B6) kinase [Source:RGD Symbol;Acc:621324]	20	10930518	10952391	1
ENSRNOG00000010653	1257.11	0.484815	1.39941	0.0690133	7.02496	2.14129e-12	2.23628e-10	Elmsan1	ELM2 and Myb/SANT domain containing 1 [Source:RGD Symbol;Acc:1306119]	6	107633716	107678156	-1		ENSRNOG00000010653	1257.11	0.459041	1.37463	0.0672672	6.82414	8.84518e-12	1.94908e-09	Elmsan1	ELM2 and Myb/SANT domain containing 1 [Source:RGD Symbol;Acc:1306119]	6	107633716	107678156	-1
ENSRNOG00000058186	971.737	0.481875	1.39656	0.0622832	7.73685	1.01912e-14	1.34816e-12	Errfi1	ERBB receptor feedback inhibitor 1 [Source:RGD Symbol;Acc:1307599]	5	167952728	167966009	1		ENSRNOG00000058186	971.737	0.385815	1.3066	0.0617204	6.25101	4.07799e-10	7.50485e-08	Errfi1	ERBB receptor feedback inhibitor 1 [Source:RGD Symbol;Acc:1307599]	5	167952728	167966009	1
ENSRNOG00000028685	767.175	0.481446	1.39614	0.0723912	6.65061	2.91882e-11	2.73935e-09	Shf	Src homology 2 domain containing F [Source:RGD Symbol;Acc:1562705]	3	114287718	114307250	-1		ENSRNOG00000028685	767.175	0.247028	1.18676	0.0738587	3.3446	0.000824012	0.0405874	Shf	Src homology 2 domain containing F [Source:RGD Symbol;Acc:1562705]	3	114287718	114307250	-1
ENSRNOG00000009205	3231.37	0.479234	1.394	0.0621068	7.71629	1.19763e-14	1.55468e-12	Lmo4	LIM domain only 4 [Source:RGD Symbol;Acc:1305670]	2	250218641	250241673	-1		ENSRNOG00000009205	3231.37	0.414595	1.33292	0.0632538	6.55448	5.58368e-11	1.16887e-08	Lmo4	LIM domain only 4 [Source:RGD Symbol;Acc:1305670]	2	250218641	250241673	-1
ENSRNOG00000006470	1351.41	0.47654	1.3914	0.0633568	7.52154	5.41349e-14	6.77417e-12	Camk1g	calcium/calmodulin-dependent protein kinase IG [Source:RGD Symbol;Acc:621800]	13	112075690	112099336	-1		ENSRNOG00000006470	1351.41	0.33026	1.25724	0.0640237	5.1584	2.4907e-07	2.87667e-05	Camk1g	calcium/calmodulin-dependent protein kinase IG [Source:RGD Symbol;Acc:621800]	13	112075690	112099336	-1
ENSRNOG00000008098	3217.6	0.47651	1.39137	0.0512696	9.2942	1.4832e-20	2.784e-18	Lrrc4	leucine rich repeat containing 4 [Source:RGD Symbol;Acc:1560026]	4	56110658	56114254	-1		ENSRNOG00000008098	3217.6	0.209706	1.15645	0.0518126	4.0474	5.17898e-05	0.00378744	Lrrc4	leucine rich repeat containing 4 [Source:RGD Symbol;Acc:1560026]	4	56110658	56114254	-1
ENSRNOG00000033411	524.745	0.474973	1.38989	0.0921589	5.15384	2.55199e-07	1.52134e-05	Usp12	ubiquitin specific peptidase 12 [Source:RGD Symbol;Acc:1308045]	12	10063117	10087685	1		ENSRNOG00000033411	524.745	0.289847	1.22251	0.0929803	3.11729	0.00182521	0.0785777	Usp12	ubiquitin specific peptidase 12 [Source:RGD Symbol;Acc:1308045]	12	10063117	10087685	1
ENSRNOG00000025423	898.252	0.472745	1.38775	0.0892585	5.29636	1.18136e-07	7.39147e-06	Map3k13	mitogen-activated protein kinase kinase kinase 13 [Source:RGD Symbol;Acc:1561227]	11	82745735	82938357	-1		ENSRNOG00000025423	898.252	0.338758	1.26467	0.0920725	3.67926	0.000233915	0.0135549	Map3k13	mitogen-activated protein kinase kinase kinase 13 [Source:RGD Symbol;Acc:1561227]	11	82745735	82938357	-1
ENSRNOG00000019161	177.565	0.472357	1.38737	0.150745	3.13348	0.00172748	0.0434686	Cpeb1	cytoplasmic polyadenylation element binding protein 1 [Source:RGD Symbol;Acc:1310421]	1	143171264	143278485	-1		ENSRNOG00000019161	177.565	0.483254	1.39789	0.157911	3.06028	0.00221129	0.0907659	Cpeb1	cytoplasmic polyadenylation element binding protein 1 [Source:RGD Symbol;Acc:1310421]	1	143171264	143278485	-1
ENSRNOG00000011513	634.737	0.470652	1.38574	0.0939941	5.00725	5.52118e-07	3.13017e-05	Gla	galactosidase, alpha [Source:RGD Symbol;Acc:1589721]	X	105406792	105417323	-1		ENSRNOG00000011513	634.737	0.501651	1.41583	0.0979901	5.11941	3.06499e-07	3.4918e-05	Gla	galactosidase, alpha [Source:RGD Symbol;Acc:1589721]	X	105406792	105417323	-1
ENSRNOG00000007478	4836.87	0.460829	1.37633	0.0419978	10.9727	5.17193e-28	1.40859e-25	Cry2	cryptochrome circadian clock 2 [Source:RGD Symbol;Acc:620935]	3	81314149	81344110	-1		ENSRNOG00000007478	4836.87	0.332039	1.25879	0.0427663	7.76404	8.22666e-15	2.15268e-12	Cry2	cryptochrome circadian clock 2 [Source:RGD Symbol;Acc:620935]	3	81314149	81344110	-1
ENSRNOG00000034240	3161.52	0.456989	1.37267	0.0620391	7.36614	1.75634e-13	2.12136e-11	Bcor	BCL6 co-repressor [Source:RGD Symbol;Acc:1562735]	X	11648989	11691099	1		ENSRNOG00000034240	3161.52	0.368263	1.2908	0.0620322	5.93664	2.90923e-09	4.77656e-07	Bcor	BCL6 co-repressor [Source:RGD Symbol;Acc:1562735]	X	11648989	11691099	1
ENSRNOG00000045543	244.214	0.456038	1.37177	0.115611	3.94457	7.99423e-05	0.00316353	Frat2	FRAT2, WNT signaling pathway regulator [Source:RGD Symbol;Acc:1591882]	1	261089745	261090437	-1		ENSRNOG00000045543	244.214	0.142403	1.10374	0.114455	1.24418	0.213432	0.991147	Frat2	FRAT2, WNT signaling pathway regulator [Source:RGD Symbol;Acc:1591882]	1	261089745	261090437	-1
ENSRNOG00000011026	3557.98	0.454956	1.37074	0.0500116	9.09702	9.28475e-20	1.61207e-17	Irf2bpl	interferon regulatory factor 2 binding protein-like [Source:RGD Symbol;Acc:1310994]	6	110901940	110904288	-1		ENSRNOG00000011026	3557.98	0.336733	1.26289	0.0495214	6.79974	1.04805e-11	2.27945e-09	Irf2bpl	interferon regulatory factor 2 binding protein-like [Source:RGD Symbol;Acc:1310994]	6	110901940	110904288	-1
ENSRNOG00000006828	385.907	0.454253	1.37007	0.122665	3.7032	0.000212895	0.00730151	Baz1a	bromodomain adjacent to zinc finger domain, 1A [Source:RGD Symbol;Acc:1306199]	6	75793960	75874235	-1		ENSRNOG00000006828	385.907	0.344383	1.26961	0.134731	2.55607	0.0105862	0.302605	Baz1a	bromodomain adjacent to zinc finger domain, 1A [Source:RGD Symbol;Acc:1306199]	6	75793960	75874235	-1
ENSRNOG00000018484	1918.1	0.453058	1.36894	0.0750993	6.03279	1.61153e-09	1.26464e-07	Plk3	polo-like kinase 3 [Source:RGD Symbol;Acc:62039]	5	135997725	136002900	-1		ENSRNOG00000018484	1918.1	0.196599	1.14599	0.0724963	2.71186	0.00669078	0.213218	Plk3	polo-like kinase 3 [Source:RGD Symbol;Acc:62039]	5	135997725	136002900	-1
ENSRNOG00000016343	516.22	0.44858	1.3647	0.0997188	4.49845	6.84522e-06	0.000325617	Dkk3	dickkopf WNT signaling pathway inhibitor 3 [Source:RGD Symbol;Acc:621846]	1	176940693	176983045	-1		ENSRNOG00000016343	516.22	0.357834	1.2815	0.0892615	4.00883	6.1021e-05	0.00434859	Dkk3	dickkopf WNT signaling pathway inhibitor 3 [Source:RGD Symbol;Acc:621846]	1	176940693	176983045	-1
ENSRNOG00000014338	2454.13	0.446625	1.36285	0.0498772	8.9545	3.4127e-19	5.57675e-17	Slc25a25	solute carrier family 25 member 25 [Source:RGD Symbol;Acc:628666]	3	11442397	11452529	-1		ENSRNOG00000014338	2454.13	0.279716	1.21396	0.0505313	5.53549	3.10351e-08	4.40461e-06	Slc25a25	solute carrier family 25 member 25 [Source:RGD Symbol;Acc:628666]	3	11442397	11452529	-1
ENSRNOG00000008415	1312.56	0.440405	1.35699	0.077887	5.65441	1.56386e-08	1.0861e-06	Nab2	Ngfi-A binding protein 2 [Source:RGD Symbol;Acc:1311712]	7	70961575	70969905	-1		ENSRNOG00000008415	1312.56	0.371058	1.2933	0.0771953	4.80675	1.53405e-06	0.000157612	Nab2	Ngfi-A binding protein 2 [Source:RGD Symbol;Acc:1311712]	7	70961575	70969905	-1
ENSRNOG00000016367	1463.94	0.440049	1.35665	0.0670104	6.56688	5.13807e-11	4.60437e-09	Vasp	vasodilator-stimulated phosphoprotein [Source:RGD Symbol;Acc:1311542]	1	80170619	80185882	-1		ENSRNOG00000016367	1463.94	0.242433	1.18299	0.0635824	3.81289	0.000137352	0.00891564	Vasp	vasodilator-stimulated phosphoprotein [Source:RGD Symbol;Acc:1311542]	1	80170619	80185882	-1
ENSRNOG00000018895	361.022	0.438599	1.35529	0.119552	3.66868	0.000243808	0.00821964	Mchr1	melanin-concentrating hormone receptor 1 [Source:RGD Symbol;Acc:619841]	7	122456799	122459960	1		ENSRNOG00000018895	361.022	0.240812	1.18166	0.122573	1.96464	0.0494563	0.682974	Mchr1	melanin-concentrating hormone receptor 1 [Source:RGD Symbol;Acc:619841]	7	122456799	122459960	1
ENSRNOG00000023473	194.33	0.434711	1.35164	0.132725	3.27528	0.00105557	0.0287488	Rnf122	ring finger protein 122 [Source:RGD Symbol;Acc:1561238]	16	64766903	64784433	-1		ENSRNOG00000023473	194.33	0.767401	1.7022	0.138371	5.54596	2.92351e-08	4.18461e-06	Rnf122	ring finger protein 122 [Source:RGD Symbol;Acc:1561238]	16	64766903	64784433	-1
ENSRNOG00000020006	2019.4	0.433794	1.35078	0.0735579	5.89731	3.69474e-09	2.75913e-07	Wdr90	WD repeat domain 90 [Source:RGD Symbol;Acc:7520481]	10	15211960	15228235	-1		ENSRNOG00000020006	2019.4	0.315693	1.24461	0.073232	4.31087	1.62613e-05	0.00139656	Wdr90	WD repeat domain 90 [Source:RGD Symbol;Acc:7520481]	10	15211960	15228235	-1
ENSRNOG00000020905	6691.64	0.430781	1.34796	0.0406955	10.5855	3.47966e-26	8.33319e-24	Hdac5	histone deacetylase 5 [Source:RGD Symbol;Acc:619980]	10	90140183	90151042	-1		ENSRNOG00000020905	6691.64	0.254317	1.19277	0.0407327	6.24354	4.27771e-10	7.78683e-08	Hdac5	histone deacetylase 5 [Source:RGD Symbol;Acc:619980]	10	90140183	90151042	-1
ENSRNOG00000018730	1282.59	0.424839	1.34242	0.0641213	6.62555	3.45965e-11	3.20363e-09	Nectin2	nectin cell adhesion molecule 2 [Source:RGD Symbol;Acc:1309505]	1	80631450	80666585	-1		ENSRNOG00000018730	1282.59	0.372461	1.29456	0.0644947	5.77507	7.6922e-09	1.18185e-06	Nectin2	nectin cell adhesion molecule 2 [Source:RGD Symbol;Acc:1309505]	1	80631450	80666585	-1
ENSRNOG00000024125	1850.64	0.422891	1.34061	0.0559564	7.55751	4.10868e-14	5.18814e-12	Slain1	SLAIN motif family, member 1 [Source:RGD Symbol;Acc:1308626]	15	87886783	87906474	1		ENSRNOG00000024125	1850.64	0.313549	1.24276	0.0600054	5.22534	1.73833e-07	2.03579e-05	Slain1	SLAIN motif family, member 1 [Source:RGD Symbol;Acc:1308626]	15	87886783	87906474	1
ENSRNOG00000019742	4227.59	0.421997	1.33978	0.0523532	8.06058	7.59325e-16	1.0547e-13	Stat3	signal transducer and activator of transcription 3 [Source:RGD Symbol;Acc:3772]	10	88790408	88842233	-1		ENSRNOG00000019742	4227.59	0.254098	1.19259	0.051175	4.96528	6.86029e-07	7.55851e-05	Stat3	signal transducer and activator of transcription 3 [Source:RGD Symbol;Acc:3772]	10	88790408	88842233	-1
ENSRNOG00000043128	5762.01	0.421564	1.33938	0.0694389	6.071	1.27113e-09	1.01471e-07	Armcx4	armadillo repeat containing, X-linked 4 [Source:RGD Symbol;Acc:2325053]	X	105500173	105507288	1		ENSRNOG00000043128	5762.01	0.388755	1.30926	0.0700187	5.55215	2.82178e-08	4.10925e-06	Armcx4	armadillo repeat containing, X-linked 4 [Source:RGD Symbol;Acc:2325053]	X	105500173	105507288	1
ENSRNOG00000050997	2243.55	0.420786	1.33866	0.0709757	5.92859	3.05547e-09	2.31915e-07	Ifrd1	interferon-related developmental regulator 1 [Source:RGD Symbol;Acc:2867]	6	60132024	60151420	-1		ENSRNOG00000050997	2243.55	0.308266	1.23822	0.0714806	4.31258	1.61358e-05	0.00139292	Ifrd1	interferon-related developmental regulator 1 [Source:RGD Symbol;Acc:2867]	6	60132024	60151420	-1
ENSRNOG00000001519	600.902	0.420169	1.33808	0.0776791	5.40904	6.33644e-08	4.13207e-06	Dlx2	distal-less homeobox 2 [Source:RGD Symbol;Acc:1304853]	3	58180088	58181971	-1		ENSRNOG00000001519	600.902	0.234129	1.1762	0.0811656	2.88458	0.00391935	0.143313	Dlx2	distal-less homeobox 2 [Source:RGD Symbol;Acc:1304853]	3	58180088	58181971	-1
ENSRNOG00000005776	8319.09	0.418148	1.33621	0.043391	9.63674	5.59347e-22	1.1596e-19	Bcl11b	B-cell CLL/lymphoma 11B [Source:RGD Symbol;Acc:1311128]	6	131834097	131926272	-1		ENSRNOG00000005776	8319.09	0.234651	1.17662	0.0432084	5.43068	5.61409e-08	7.34524e-06	Bcl11b	B-cell CLL/lymphoma 11B [Source:RGD Symbol;Acc:1311128]	6	131834097	131926272	-1
ENSRNOG00000015538	218.338	0.417749	1.33584	0.12596	3.31651	0.000911486	0.0253211	Abcd2	ATP binding cassette subfamily D member 2 [Source:RGD Symbol;Acc:69244]	7	132294562	132343169	-1		ENSRNOG00000015538	218.338	0.199091	1.14798	0.120844	1.6475	0.0994543	0.859962	Abcd2	ATP binding cassette subfamily D member 2 [Source:RGD Symbol;Acc:69244]	7	132294562	132343169	-1
ENSRNOG00000020061	1769.72	0.417586	1.33569	0.0570027	7.32573	2.37596e-13	2.82773e-11	Tmem198	transmembrane protein 198 [Source:RGD Symbol;Acc:2319152]	9	82674202	82679626	1		ENSRNOG00000020061	1769.72	0.301917	1.23278	0.0576006	5.24156	1.59227e-07	1.87787e-05	Tmem198	transmembrane protein 198 [Source:RGD Symbol;Acc:2319152]	9	82674202	82679626	1
ENSRNOG00000003805	213.909	0.411746	1.33029	0.11673	3.52734	0.000419761	0.0129855	Rnft1	ring finger protein, transmembrane 1 [Source:RGD Symbol;Acc:1562411]	10	73809157	73817982	1		ENSRNOG00000003805	213.909	0.215435	1.16105	0.117781	1.82911	0.0673828	0.772917	Rnft1	ring finger protein, transmembrane 1 [Source:RGD Symbol;Acc:1562411]	10	73809157	73817982	1
ENSRNOG00000004100	182.441	0.411633	1.33019	0.124552	3.3049	0.000950088	0.0261321	Trib1	tribbles pseudokinase 1 [Source:RGD Symbol;Acc:621596]	7	99954492	99961026	1		ENSRNOG00000004100	182.441	0.234307	1.17634	0.138374	1.69329	0.0904	0.843765	Trib1	tribbles pseudokinase 1 [Source:RGD Symbol;Acc:621596]	7	99954492	99961026	1
ENSRNOG00000055564	2504.16	0.4111	1.3297	0.0860869	4.77541	1.79345e-06	9.2263e-05	RGD1564664	similar to LOC387763 protein [Source:RGD Symbol;Acc:1564664]	3	82854777	82856171	-1		ENSRNOG00000055564	2504.16	0.252387	1.19118	0.0850172	2.96866	0.00299104	0.11649	RGD1564664	similar to LOC387763 protein [Source:RGD Symbol;Acc:1564664]	3	82854777	82856171	-1
ENSRNOG00000023258	614.101	0.410367	1.32902	0.0809304	5.07061	3.96539e-07	2.30457e-05	Nfkb1	nuclear factor kappa B subunit 1 [Source:RGD Symbol;Acc:70498]	2	240773456	240866689	-1		ENSRNOG00000023258	614.101	0.237803	1.1792	0.0776511	3.06245	0.0021953	0.0903311	Nfkb1	nuclear factor kappa B subunit 1 [Source:RGD Symbol;Acc:70498]	2	240773456	240866689	-1
ENSRNOG00000014872	476.083	0.409416	1.32815	0.0858497	4.76899	1.85148e-06	9.48971e-05	Sec24d	SEC24 homolog D, COPII coat complex component [Source:RGD Symbol;Acc:1311720]	2	227455722	227562319	1		ENSRNOG00000014872	476.083	0.187852	1.13907	0.0768504	2.44439	0.0145098	0.36651	Sec24d	SEC24 homolog D, COPII coat complex component [Source:RGD Symbol;Acc:1311720]	2	227455722	227562319	1
ENSRNOG00000062158	15195.9	0.405507	1.32455	0.0866127	4.68184	2.84312e-06	0.000141544	Rn60_1_2212.4		1	221158098	221158792	-1		ENSRNOG00000062158	15195.9	0.110311	1.07946	0.0864069	1.27665	0.201727	0.977055	Rn60_1_2212.4		1	221158098	221158792	-1
ENSRNOG00000006302	4092.36	0.403688	1.32289	0.0599623	6.73236	1.66929e-11	1.59252e-09	Gclc	glutamate-cysteine ligase, catalytic subunit [Source:RGD Symbol;Acc:619868]	8	85059051	85097468	1		ENSRNOG00000006302	4092.36	0.290602	1.22315	0.0606765	4.78937	1.67308e-06	0.00016879	Gclc	glutamate-cysteine ligase, catalytic subunit [Source:RGD Symbol;Acc:619868]	8	85059051	85097468	1
ENSRNOG00000006327	1890.27	0.401998	1.32134	0.0673133	5.97205	2.34292e-09	1.79797e-07	Rcc2	regulator of chromosome condensation 2 [Source:RGD Symbol;Acc:1309986]	5	159220979	159234320	1		ENSRNOG00000006327	1890.27	0.323693	1.25153	0.0655027	4.94167	7.74544e-07	8.46236e-05	Rcc2	regulator of chromosome condensation 2 [Source:RGD Symbol;Acc:1309986]	5	159220979	159234320	1
ENSRNOG00000003042	748.813	0.401829	1.32118	0.066992	5.99817	1.99559e-09	1.53993e-07	Mettl13	methyltransferase like 13 [Source:RGD Symbol;Acc:1311526]	13	80420025	80441374	-1		ENSRNOG00000003042	748.813	0.44705	1.36325	0.0712951	6.27041	3.6009e-10	6.70048e-08	Mettl13	methyltransferase like 13 [Source:RGD Symbol;Acc:1311526]	13	80420025	80441374	-1
ENSRNOG00000005615	575.903	0.394899	1.31485	0.0811035	4.86907	1.12123e-06	5.96702e-05	Gadd45a	growth arrest and DNA-damage-inducible, alpha [Source:RGD Symbol;Acc:2654]	4	97782512	97784842	-1		ENSRNOG00000005615	575.903	0.305969	1.23625	0.0797829	3.83502	0.000125555	0.00824574	Gadd45a	growth arrest and DNA-damage-inducible, alpha [Source:RGD Symbol;Acc:2654]	4	97782512	97784842	-1
ENSRNOG00000006681	561.317	0.394253	1.31426	0.10566	3.73134	0.000190467	0.00663054	Rdh10	retinol dehydrogenase 10 [Source:RGD Symbol;Acc:727793]	5	2603505	2632030	-1		ENSRNOG00000006681	561.317	0.129619	1.09401	0.102827	1.26056	0.207466	0.983704	Rdh10	retinol dehydrogenase 10 [Source:RGD Symbol;Acc:727793]	5	2603505	2632030	-1
ENSRNOG00000001250	402.871	0.393817	1.31387	0.108192	3.63999	0.000272649	0.00900541	Lfng	LFNG O-fucosylpeptide 3-beta-N-acetylglucosaminyltransferase [Source:RGD Symbol;Acc:620587]	12	16118634	16126953	-1		ENSRNOG00000001250	402.871	0.194855	1.14461	0.107315	1.81573	0.0694112	0.777943	Lfng	LFNG O-fucosylpeptide 3-beta-N-acetylglucosaminyltransferase [Source:RGD Symbol;Acc:620587]	12	16118634	16126953	-1
ENSRNOG00000062127	3165.72	0.392849	1.31298	0.079275	4.95552	7.21361e-07	4.02398e-05	Rn60_1_2212.2		1	221154561	221156910	-1		ENSRNOG00000062127	3165.72	0.204795	1.15252	0.0793224	2.58181	0.00982847	0.286256	Rn60_1_2212.2		1	221154561	221156910	-1
ENSRNOG00000025679	1768.99	0.391491	1.31175	0.051216	7.64392	2.10706e-14	2.70991e-12	Stk40	serine/threonine kinase 40 [Source:RGD Symbol;Acc:727884]	5	144114012	144150647	1		ENSRNOG00000025679	1768.99	0.333242	1.25984	0.05135	6.48961	8.6058e-11	1.77928e-08	Stk40	serine/threonine kinase 40 [Source:RGD Symbol;Acc:727884]	5	144114012	144150647	1
ENSRNOG00000020254	424.058	0.39008	1.31047	0.0885175	4.4068	1.04907e-05	0.000484104	Per2	period circadian clock 2 [Source:RGD Symbol;Acc:61945]	9	98555169	98597359	-1		ENSRNOG00000020254	424.058	0.403072	1.32232	0.0942713	4.27567	1.90567e-05	0.00160373	Per2	period circadian clock 2 [Source:RGD Symbol;Acc:61945]	9	98555169	98597359	-1
ENSRNOG00000007346	510.906	0.387452	1.30808	0.101237	3.82719	0.000129616	0.00478822	Grasp	general receptor for phosphoinositides 1 associated scaffold protein [Source:RGD Symbol;Acc:70554]	7	142869752	142878347	1		ENSRNOG00000007346	510.906	0.224483	1.16836	0.107693	2.08446	0.037118	0.619139	Grasp	general receptor for phosphoinositides 1 associated scaffold protein [Source:RGD Symbol;Acc:70554]	7	142869752	142878347	1
ENSRNOG00000047014	1519.14	0.38622	1.30696	0.0992446	3.8916	9.95854e-05	0.00377935	Homer1	homer scaffolding protein 1 [Source:RGD Symbol;Acc:628725]	2	22909569	23009678	1		ENSRNOG00000047014	1519.14	0.361	1.28432	0.100301	3.59919	0.000319214	0.0177016	Homer1	homer scaffolding protein 1 [Source:RGD Symbol;Acc:628725]	2	22909569	23009678	1
ENSRNOG00000016491	352.043	0.383283	1.30431	0.110834	3.45816	0.000543872	0.0163162	Fam110d	family with sequence similarity 110, member D [Source:RGD Symbol;Acc:1564994]	5	152470905	152473868	-1		ENSRNOG00000016491	352.043	0.44117	1.3577	0.116324	3.7926	0.000149078	0.00956558	Fam110d	family with sequence similarity 110, member D [Source:RGD Symbol;Acc:1564994]	5	152470905	152473868	-1
ENSRNOG00000019568	8899.54	0.382796	1.30387	0.0568624	6.73196	1.67392e-11	1.59252e-09	Jund	JunD proto-oncogene, AP-1 transcription factor subunit [Source:RGD Symbol;Acc:2945]	16	20485029	20486707	-1		ENSRNOG00000019568	8899.54	0.180612	1.13336	0.056599	3.19108	0.0014174	0.0639815	Jund	JunD proto-oncogene, AP-1 transcription factor subunit [Source:RGD Symbol;Acc:2945]	16	20485029	20486707	-1
ENSRNOG00000003597	4100.71	0.379477	1.30087	0.0774163	4.90177	9.49753e-07	5.12056e-05	Tuba4a	tubulin, alpha 4A [Source:RGD Symbol;Acc:1359623]	9	82415605	82419288	-1		ENSRNOG00000003597	4100.71	0.326269	1.25377	0.0768797	4.24388	2.19684e-05	0.00181234	Tuba4a	tubulin, alpha 4A [Source:RGD Symbol;Acc:1359623]	9	82415605	82419288	-1
ENSRNOG00000032374	395.81	0.376715	1.29838	0.0982784	3.83315	0.000126514	0.00472298	Paqr9	progestin and adipoQ receptor family member 9 [Source:RGD Symbol;Acc:1311515]	8	103337472	103339768	1		ENSRNOG00000032374	395.81	0.38978	1.31019	0.107557	3.62395	0.000290134	0.016446	Paqr9	progestin and adipoQ receptor family member 9 [Source:RGD Symbol;Acc:1311515]	8	103337472	103339768	1
ENSRNOG00000052347	411.467	0.376361	1.29806	0.104186	3.61238	0.000303398	0.00985672	Nkrfl	NFKB repressing factor-like [Source:RGD Symbol;Acc:1563950]	KL568128.1	57	3244	1		ENSRNOG00000052347	411.467	0.194127	1.14403	0.10239	1.89596	0.0579657	0.727616	Nkrfl	NFKB repressing factor-like [Source:RGD Symbol;Acc:1563950]	KL568128.1	57	3244	1
ENSRNOG00000020347	2506.21	0.375889	1.29764	0.0540363	6.95624	3.49479e-12	3.56931e-10	Nup98	nucleoporin 98 [Source:RGD Symbol;Acc:71033]	1	167213866	167308851	-1		ENSRNOG00000020347	2506.21	0.287753	1.22074	0.05443	5.28666	1.24571e-07	1.50085e-05	Nup98	nucleoporin 98 [Source:RGD Symbol;Acc:71033]	1	167213866	167308851	-1
ENSRNOG00000001194	1781.7	0.372469	1.29457	0.057469	6.48121	9.09886e-11	8.04988e-09	Rrp1b	ribosomal RNA processing 1B [Source:RGD Symbol;Acc:1305633]	20	10844266	10869821	1		ENSRNOG00000001194	1781.7	0.33166	1.25846	0.0581968	5.69893	1.20559e-08	1.81892e-06	Rrp1b	ribosomal RNA processing 1B [Source:RGD Symbol;Acc:1305633]	20	10844266	10869821	1
ENSRNOG00000019638	1522.96	0.372373	1.29448	0.0675267	5.51446	3.49846e-08	2.37042e-06	Lmna	lamin A/C [Source:RGD Symbol;Acc:620456]	2	187842885	187863516	-1		ENSRNOG00000019638	1522.96	0.242998	1.18345	0.0659075	3.68696	0.000226946	0.0133096	Lmna	lamin A/C [Source:RGD Symbol;Acc:620456]	2	187842885	187863516	-1
ENSRNOG00000007808	10860.6	0.371025	1.29327	0.0510283	7.27097	3.56903e-13	4.09702e-11	Nap1l5	nucleosome assembly protein 1-like 5 [Source:RGD Symbol;Acc:1584123]	4	89149317	89151184	-1		ENSRNOG00000007808	10860.6	0.228397	1.17153	0.0508533	4.4913	7.07888e-06	0.000658611	Nap1l5	nucleosome assembly protein 1-like 5 [Source:RGD Symbol;Acc:1584123]	4	89149317	89151184	-1
ENSRNOG00000000442	396.315	0.369225	1.29166	0.103175	3.57863	0.000345401	0.0109882	Notch4	notch 4 [Source:RGD Symbol;Acc:1303282]	20	4329811	4353785	1		ENSRNOG00000000442	396.315	0.522476	1.43642	0.107677	4.85224	1.22073e-06	0.000129389	Notch4	notch 4 [Source:RGD Symbol;Acc:1303282]	20	4329811	4353785	1
ENSRNOG00000014080	381.359	0.364243	1.28721	0.101185	3.59976	0.000318511	0.0102648	Kif23	kinesin family member 23 [Source:RGD Symbol;Acc:1308596]	8	66866082	66893196	-1		ENSRNOG00000014080	381.359	0.177904	1.13124	0.0925528	1.92219	0.0545814	0.708156	Kif23	kinesin family member 23 [Source:RGD Symbol;Acc:1308596]	8	66866082	66893196	-1
ENSRNOG00000018949	1112.87	0.363868	1.28687	0.0667005	5.45524	4.89062e-08	3.22841e-06	Dlk2	delta like non-canonical Notch ligand 2 [Source:RGD Symbol;Acc:1309143]	9	17061190	17065600	-1		ENSRNOG00000018949	1112.87	0.27039	1.20613	0.0671082	4.02917	5.59752e-05	0.00407573	Dlk2	delta like non-canonical Notch ligand 2 [Source:RGD Symbol;Acc:1309143]	9	17061190	17065600	-1
ENSRNOG00000024846	502.446	0.363847	1.28685	0.0919417	3.95736	7.57828e-05	0.00303349	Ier5l	immediate early response 5-like [Source:RGD Symbol;Acc:1561058]	3	9036373	9037942	-1		ENSRNOG00000024846	502.446	0.337302	1.26339	0.0839958	4.0157	5.92702e-05	0.00426008	Ier5l	immediate early response 5-like [Source:RGD Symbol;Acc:1561058]	3	9036373	9037942	-1
ENSRNOG00000025731	439.549	0.359697	1.28316	0.0954888	3.76691	0.000165282	0.00590171	Ptma	prothymosin alpha [Source:RGD Symbol;Acc:61829]	13	89873243	89874008	-1		ENSRNOG00000025731	439.549	0.204257	1.15209	0.0941483	2.16952	0.0300429	0.561247	Ptma	prothymosin alpha [Source:RGD Symbol;Acc:61829]	13	89873243	89874008	-1
ENSRNOG00000022724	339.774	0.359175	1.28269	0.10389	3.45725	0.000545719	0.0163167	Cnih3	cornichon family AMPA receptor auxiliary protein 3 [Source:RGD Symbol;Acc:1582859]	13	99663150	99770625	1		ENSRNOG00000022724	339.774	0.136326	1.0991	0.106374	1.28157	0.199992	0.975177	Cnih3	cornichon family AMPA receptor auxiliary protein 3 [Source:RGD Symbol;Acc:1582859]	13	99663150	99770625	1
ENSRNOG00000004284	2984.96	0.357894	1.28155	0.0500652	7.14855	8.77002e-13	9.51684e-11	Btg1	BTG anti-proliferation factor 1 [Source:RGD Symbol;Acc:2224]	7	37812831	37815088	1		ENSRNOG00000004284	2984.96	0.252579	1.19134	0.0532309	4.74498	2.08532e-06	0.000207874	Btg1	BTG anti-proliferation factor 1 [Source:RGD Symbol;Acc:2224]	7	37812831	37815088	1
ENSRNOG00000028155	374.612	0.355987	1.27986	0.0942242	3.77809	0.000158039	0.00567224	Dnaaf2	dynein, axonemal, assembly factor 2 [Source:RGD Symbol;Acc:1310311]	6	91481954	91490366	-1		ENSRNOG00000028155	374.612	0.119382	1.08627	0.0946407	1.26143	0.207155	0.983068	Dnaaf2	dynein, axonemal, assembly factor 2 [Source:RGD Symbol;Acc:1310311]	6	91481954	91490366	-1
ENSRNOG00000002345	577.231	0.353952	1.27806	0.0815059	4.34266	1.40767e-05	0.00063689	Rasgef1b	RasGEF domain family, member 1B [Source:RGD Symbol;Acc:1562220]	14	11988671	12027381	1		ENSRNOG00000002345	577.231	0.260583	1.19796	0.0796894	3.26998	0.00107554	0.049895	Rasgef1b	RasGEF domain family, member 1B [Source:RGD Symbol;Acc:1562220]	14	11988671	12027381	1
ENSRNOG00000001880	2746.64	0.352901	1.27713	0.0600929	5.87259	4.29043e-09	3.18685e-07	Dgcr6	DiGeorge syndrome critical region gene 6 [Source:RGD Symbol;Acc:1309390]	11	87076381	87081950	-1		ENSRNOG00000001880	2746.64	0.346689	1.27164	0.0605285	5.7277	1.01802e-08	1.54989e-06	Dgcr6	DiGeorge syndrome critical region gene 6 [Source:RGD Symbol;Acc:1309390]	11	87076381	87081950	-1
ENSRNOG00000009754	2355.9	0.351436	1.27583	0.0497955	7.05759	1.69416e-12	1.79633e-10	Nampt	nicotinamide phosphoribosyltransferase [Source:RGD Symbol;Acc:631365]	6	52122085	52156472	1		ENSRNOG00000009754	2355.9	0.118808	1.08584	0.0474768	2.50244	0.0123342	0.333163	Nampt	nicotinamide phosphoribosyltransferase [Source:RGD Symbol;Acc:631365]	6	52122085	52156472	1
ENSRNOG00000032136	916.618	0.350076	1.27463	0.0654289	5.35048	8.7719e-08	5.58907e-06	Cdc42ep3	CDC42 effector protein 3 [Source:RGD Symbol;Acc:1305858]	6	1922500	1942972	-1		ENSRNOG00000032136	916.618	0.119642	1.08646	0.0675421	1.77136	0.0765004	0.80728	Cdc42ep3	CDC42 effector protein 3 [Source:RGD Symbol;Acc:1305858]	6	1922500	1942972	-1
ENSRNOG00000011586	1062.17	0.348015	1.27281	0.0667586	5.21304	1.85768e-07	1.13671e-05	LOC100909712	cyclin-L1-like [Source:RGD Symbol;Acc:6501887]	2	157747542	157759838	-1		ENSRNOG00000011586	1062.17	0.212375	1.15859	0.0678936	3.12806	0.00175966	0.0761474	LOC100909712	cyclin-L1-like [Source:RGD Symbol;Acc:6501887]	2	157747542	157759838	-1
ENSRNOG00000026880	1149.63	0.344722	1.26991	0.0616902	5.58795	2.29765e-08	1.57992e-06	Usp38	ubiquitin specific peptidase 38 [Source:RGD Symbol;Acc:1311974]	19	30668602	30699859	1		ENSRNOG00000026880	1149.63	0.326162	1.25367	0.0599633	5.43936	5.34737e-08	7.05137e-06	Usp38	ubiquitin specific peptidase 38 [Source:RGD Symbol;Acc:1311974]	19	30668602	30699859	1
ENSRNOG00000019996	1276.6	0.344668	1.26986	0.0656199	5.25249	1.50054e-07	9.28836e-06	Slc16a1	solute carrier family 16 member 1 [Source:RGD Symbol;Acc:3690]	2	207108552	207128554	1		ENSRNOG00000019996	1276.6	0.193676	1.14367	0.0623433	3.10661	0.00189246	0.0802355	Slc16a1	solute carrier family 16 member 1 [Source:RGD Symbol;Acc:3690]	2	207108552	207128554	1
ENSRNOG00000050404	914.066	0.34444	1.26966	0.0844014	4.08098	4.48469e-05	0.00185947	Pmepa1	prostate transmembrane protein, androgen induced 1 [Source:RGD Symbol;Acc:1308255]	3	171294856	171342646	-1		ENSRNOG00000050404	914.066	0.242359	1.18293	0.0848103	2.85766	0.00426779	0.153557	Pmepa1	prostate transmembrane protein, androgen induced 1 [Source:RGD Symbol;Acc:1308255]	3	171294856	171342646	-1
ENSRNOG00000031965	3538.92	0.343614	1.26893	0.0495662	6.93242	4.13715e-12	4.16414e-10	Impdh2	inosine monophosphate dehydrogenase 2 [Source:RGD Symbol;Acc:735092]	8	117347029	117351610	1		ENSRNOG00000031965	3538.92	0.308457	1.23838	0.0489807	6.29753	3.02434e-10	5.69086e-08	Impdh2	inosine monophosphate dehydrogenase 2 [Source:RGD Symbol;Acc:735092]	8	117347029	117351610	1
ENSRNOG00000014624	2797.88	0.343049	1.26843	0.0491057	6.98593	2.82984e-12	2.9116e-10	Selenok	selenoprotein K [Source:RGD Symbol;Acc:1303129]	16	6035926	6044239	1		ENSRNOG00000014624	2797.88	0.299201	1.23046	0.0489989	6.10628	1.01978e-09	1.77898e-07	Selenok	selenoprotein K [Source:RGD Symbol;Acc:1303129]	16	6035926	6044239	1
ENSRNOG00000019422	1335.36	0.34288	1.26829	0.0796594	4.30432	1.67496e-05	0.00074093	Egr1	early growth response 1 [Source:RGD Symbol;Acc:2544]	18	27657628	27661429	1		ENSRNOG00000019422	1335.36	0.196629	1.14602	0.077078	2.55104	0.0107402	0.304857	Egr1	early growth response 1 [Source:RGD Symbol;Acc:2544]	18	27657628	27661429	1
ENSRNOG00000017913	5499.61	0.336262	1.26248	0.0547651	6.14009	8.24767e-10	6.69943e-08	Atg16l1	autophagy related 16-like 1 [Source:RGD Symbol;Acc:1310631]	9	94879745	94915228	1		ENSRNOG00000017913	5499.61	0.263899	1.20072	0.0550147	4.79689	1.61152e-06	0.00016446	Atg16l1	autophagy related 16-like 1 [Source:RGD Symbol;Acc:1310631]	9	94879745	94915228	1
ENSRNOG00000000661	1070.51	0.335196	1.26155	0.065082	5.15036	2.59988e-07	1.54326e-05	Hps4	Hermansky-Pudlak syndrome 4 [Source:RGD Symbol;Acc:1308070]	12	50285278	50314406	-1		ENSRNOG00000000661	1070.51	0.398823	1.31843	0.067466	5.91147	3.39064e-09	5.40791e-07	Hps4	Hermansky-Pudlak syndrome 4 [Source:RGD Symbol;Acc:1308070]	12	50285278	50314406	-1
ENSRNOG00000014440	2644.74	0.334418	1.26087	0.0586009	5.70672	1.15177e-08	8.20412e-07	Josd1	Josephin domain containing 1 [Source:RGD Symbol;Acc:1305388]	7	120905337	120919261	-1		ENSRNOG00000014440	2644.74	0.339923	1.26569	0.0612547	5.54933	2.86771e-08	4.14013e-06	Josd1	Josephin domain containing 1 [Source:RGD Symbol;Acc:1305388]	7	120905337	120919261	-1
ENSRNOG00000014199	794.99	0.333421	1.26	0.077282	4.31434	1.60079e-05	0.000714951	Zfp703	zinc finger protein 703 [Source:RGD Symbol;Acc:1588249]	16	69237857	69242028	-1		ENSRNOG00000014199	794.99	0.250598	1.1897	0.0749636	3.34293	0.00082898	0.0406923	Zfp703	zinc finger protein 703 [Source:RGD Symbol;Acc:1588249]	16	69237857	69242028	-1
ENSRNOG00000019145	3717.59	0.332064	1.25881	0.0445106	7.46033	8.63048e-14	1.07007e-11	Kdm2a	lysine demethylase 2A [Source:RGD Symbol;Acc:1309419]	1	219566156	219640294	-1		ENSRNOG00000019145	3717.59	0.283004	1.21673	0.0446566	6.33734	2.33768e-10	4.55223e-08	Kdm2a	lysine demethylase 2A [Source:RGD Symbol;Acc:1309419]	1	219566156	219640294	-1
ENSRNOG00000024501	697.116	0.330292	1.25727	0.0746062	4.42713	9.54934e-06	0.000442134	Rgs3	regulator of G-protein signaling 3 [Source:RGD Symbol;Acc:3566]	5	78428669	78567288	1		ENSRNOG00000024501	697.116	0.314362	1.24346	0.0835709	3.76162	0.000168816	0.0106685	Rgs3	regulator of G-protein signaling 3 [Source:RGD Symbol;Acc:3566]	5	78428669	78567288	1
ENSRNOG00000060773	2547.63	0.329977	1.25699	0.0502299	6.56933	5.05423e-11	4.55865e-09	Sertad4	SERTA domain containing 4 [Source:RGD Symbol;Acc:1565408]	13	111574609	111581019	-1		ENSRNOG00000060773	2547.63	0.251989	1.19085	0.0510019	4.94076	7.78171e-07	8.46236e-05	Sertad4	SERTA domain containing 4 [Source:RGD Symbol;Acc:1565408]	13	111574609	111581019	-1
ENSRNOG00000002040	533.082	0.329189	1.25631	0.0899952	3.65785	0.000254343	0.00851284	Bmp2k	BMP2 inducible kinase [Source:MGI Symbol;Acc:MGI:2155456]	14	14129725	14192048	-1		ENSRNOG00000002040	533.082	0.179648	1.13261	0.0856538	2.09737	0.0359605	0.610844	Bmp2k	BMP2 inducible kinase [Source:MGI Symbol;Acc:MGI:2155456]	14	14129725	14192048	-1
ENSRNOG00000007793	592.632	0.326862	1.25428	0.0969529	3.37135	0.000748	0.0214779	Pnrc1	proline-rich nuclear receptor coactivator 1 [Source:RGD Symbol;Acc:628753]	5	48501472	48504511	-1		ENSRNOG00000007793	592.632	-0.00106799	0.99926	0.0988471	-0.0108044	0.991379	0.999482	Pnrc1	proline-rich nuclear receptor coactivator 1 [Source:RGD Symbol;Acc:628753]	5	48501472	48504511	-1
ENSRNOG00000022402	1715.15	0.324264	1.25203	0.0602124	5.38534	7.23069e-08	4.64974e-06	Luzp1	leucine zipper protein 1 [Source:RGD Symbol;Acc:61839]	5	154868534	154907634	1		ENSRNOG00000022402	1715.15	0.331491	1.25831	0.0599836	5.52637	3.26922e-08	4.56283e-06	Luzp1	leucine zipper protein 1 [Source:RGD Symbol;Acc:61839]	5	154868534	154907634	1
ENSRNOG00000006929	2871.5	0.32416	1.25194	0.0505294	6.41528	1.40561e-10	1.21267e-08	Hnrnpll	heterogeneous nuclear ribonucleoprotein L-like [Source:RGD Symbol;Acc:1305861]	6	2699961	2729394	-1		ENSRNOG00000006929	2871.5	0.198426	1.14745	0.0502862	3.94593	7.94895e-05	0.00550087	Hnrnpll	heterogeneous nuclear ribonucleoprotein L-like [Source:RGD Symbol;Acc:1305861]	6	2699961	2729394	-1
ENSRNOG00000009899	1758.65	0.323245	1.25114	0.0957467	3.37604	0.000735378	0.0212013	Skil	SKI-like proto-oncogene [Source:RGD Symbol;Acc:621399]	2	115866701	115891097	-1		ENSRNOG00000009899	1758.65	0.215354	1.16099	0.0941682	2.28691	0.0222012	0.474845	Skil	SKI-like proto-oncogene [Source:RGD Symbol;Acc:621399]	2	115866701	115891097	-1
ENSRNOG00000012122	519.021	0.322678	1.25065	0.09219	3.50014	0.000465019	0.0141959	Clvs2	clavesin 2 [Source:RGD Symbol;Acc:1306801]	1	25173242	25296927	1		ENSRNOG00000012122	519.021	0.338602	1.26453	0.0951315	3.5593	0.000371844	0.0202843	Clvs2	clavesin 2 [Source:RGD Symbol;Acc:1306801]	1	25173242	25296927	1
ENSRNOG00000004372	1460.69	0.319107	1.24756	0.0579475	5.50684	3.6533e-08	2.46332e-06	Cbln4	cerebellin 4 precursor [Source:RGD Symbol;Acc:1589642]	3	170033166	170040953	-1		ENSRNOG00000004372	1460.69	0.0758138	1.05396	0.060945	1.24397	0.213511	0.991147	Cbln4	cerebellin 4 precursor [Source:RGD Symbol;Acc:1589642]	3	170033166	170040953	-1
ENSRNOG00000003809	1488.21	0.317811	1.24644	0.0606171	5.24292	1.58055e-07	9.71412e-06	Sat1	spermidine/spermine N1-acetyl transferase 1 [Source:RGD Symbol;Acc:1586174]	X	43625169	43629765	1		ENSRNOG00000003809	1488.21	0.268676	1.2047	0.0620128	4.33259	1.47366e-05	0.00129211	Sat1	spermidine/spermine N1-acetyl transferase 1 [Source:RGD Symbol;Acc:1586174]	X	43625169	43629765	1
ENSRNOG00000050742	387.374	0.317579	1.24624	0.095415	3.3284	0.000873472	0.0244115	Dnmbp	dynamin binding protein [Source:RGD Symbol;Acc:1583840]	1	263625501	263718745	-1		ENSRNOG00000050742	387.374	0.188709	1.13974	0.0950911	1.9845	0.0471998	0.675136	Dnmbp	dynamin binding protein [Source:RGD Symbol;Acc:1583840]	1	263625501	263718745	-1
ENSRNOG00000032930	1453.31	0.316039	1.24491	0.0601751	5.252	1.50459e-07	9.28836e-06	Trim26	tripartite motif-containing 26 [Source:RGD Symbol;Acc:1359126]	20	2201683	2224463	-1		ENSRNOG00000032930	1453.31	0.334794	1.2612	0.059831	5.59565	2.19792e-08	3.2574e-06	Trim26	tripartite motif-containing 26 [Source:RGD Symbol;Acc:1359126]	20	2201683	2224463	-1
ENSRNOG00000009134	703.253	0.314274	1.24339	0.079588	3.94876	7.85579e-05	0.00312656	Mad2l2	MAD2 mitotic arrest deficient-like 2 (yeast) [Source:RGD Symbol;Acc:1307499]	5	164950917	164956255	1		ENSRNOG00000009134	703.253	0.175745	1.12955	0.0788014	2.23022	0.0257326	0.515199	Mad2l2	MAD2 mitotic arrest deficient-like 2 (yeast) [Source:RGD Symbol;Acc:1307499]	5	164950917	164956255	1
ENSRNOG00000022720	1582.83	0.313662	1.24286	0.0738625	4.24656	2.1708e-05	0.000936409	Usp37	ubiquitin specific peptidase 37 [Source:RGD Symbol;Acc:2319715]	9	81716876	81772851	-1		ENSRNOG00000022720	1582.83	0.321412	1.24955	0.0749328	4.28934	1.79209e-05	0.00152345	Usp37	ubiquitin specific peptidase 37 [Source:RGD Symbol;Acc:2319715]	9	81716876	81772851	-1
ENSRNOG00000026036	452.681	0.313406	1.24264	0.0876976	3.57371	0.000351954	0.0111359	Pdyn	prodynorphin [Source:RGD Symbol;Acc:62054]	3	122194329	122206671	-1		ENSRNOG00000026036	452.681	0.0895734	1.06406	0.0863921	1.03683	0.299817	0.997613	Pdyn	prodynorphin [Source:RGD Symbol;Acc:62054]	3	122194329	122206671	-1
ENSRNOG00000010602	1539.62	0.312459	1.24182	0.0518455	6.02674	1.67298e-09	1.29819e-07	Birc2	baculoviral IAP repeat-containing 2 [Source:RGD Symbol;Acc:620690]	8	6013207	6034142	-1		ENSRNOG00000010602	1539.62	0.216811	1.16216	0.0517064	4.19311	2.75157e-05	0.00218391	Birc2	baculoviral IAP repeat-containing 2 [Source:RGD Symbol;Acc:620690]	8	6013207	6034142	-1
ENSRNOG00000008187	1916.83	0.312426	1.24179	0.0543106	5.75259	8.78877e-09	6.35813e-07	Ubash3b	ubiquitin associated and SH3 domain containing, B [Source:RGD Symbol;Acc:1310357]	8	45223992	45375435	-1		ENSRNOG00000008187	1916.83	0.274395	1.20949	0.0540625	5.07551	3.86462e-07	4.31472e-05	Ubash3b	ubiquitin associated and SH3 domain containing, B [Source:RGD Symbol;Acc:1310357]	8	45223992	45375435	-1
ENSRNOG00000001785	2011.54	0.31189	1.24133	0.0824626	3.7822	0.000155446	0.00560817	Etv5	ets variant 5 [Source:RGD Symbol;Acc:1309590]	11	82194657	82252139	1		ENSRNOG00000001785	2011.54	0.207166	1.15442	0.083001	2.49594	0.0125622	0.335	Etv5	ets variant 5 [Source:RGD Symbol;Acc:1309590]	11	82194657	82252139	1
ENSRNOG00000017090	987.142	0.311008	1.24057	0.0629623	4.9396	7.82847e-07	4.3495e-05	RGD1308706	similar to RIKEN cDNA 4921524J17 [Source:RGD Symbol;Acc:1308706]	19	22699808	22726701	1		ENSRNOG00000017090	987.142	0.299757	1.23094	0.0630555	4.75386	1.99572e-06	0.000200134	RGD1308706	similar to RIKEN cDNA 4921524J17 [Source:RGD Symbol;Acc:1308706]	19	22699808	22726701	1
ENSRNOG00000000662	470.402	0.310931	1.24051	0.0954526	3.25744	0.00112422	0.0302625	Srrd	SRR1 domain containing [Source:RGD Symbol;Acc:1562579]	12	50315933	50321144	1		ENSRNOG00000000662	470.402	0.207252	1.15449	0.0979351	2.11622	0.0343261	0.5964	Srrd	SRR1 domain containing [Source:RGD Symbol;Acc:1562579]	12	50315933	50321144	1
ENSRNOG00000022802	3125.61	0.31076	1.24036	0.0498997	6.22768	4.73379e-10	3.91383e-08	Tmem184b	transmembrane protein 184B [Source:RGD Symbol;Acc:1306591]	7	120593336	120636592	-1		ENSRNOG00000022802	3125.61	0.0463096	1.03262	0.0480058	0.964667	0.334712	0.997613	Tmem184b	transmembrane protein 184B [Source:RGD Symbol;Acc:1306591]	7	120593336	120636592	-1
ENSRNOG00000000796	6992.91	0.308702	1.23859	0.0771116	4.00332	6.24606e-05	0.00252938	Ranbp2	RAN binding protein 2 [Source:RGD Symbol;Acc:1560047]	20	28027054	28076664	1		ENSRNOG00000000796	6992.91	0.184863	1.13671	0.0769429	2.4026	0.0162792	0.393394	Ranbp2	RAN binding protein 2 [Source:RGD Symbol;Acc:1560047]	20	28027054	28076664	1
ENSRNOG00000012559	5054.88	0.306055	1.23632	0.0388947	7.8688	3.58063e-15	4.87597e-13	Man1b1	mannosidase, alpha, class 1B, member 1 [Source:RGD Symbol;Acc:1563595]	3	2547986	2569049	1		ENSRNOG00000012559	5054.88	0.228797	1.17186	0.038744	5.90536	3.51878e-09	5.55934e-07	Man1b1	mannosidase, alpha, class 1B, member 1 [Source:RGD Symbol;Acc:1563595]	3	2547986	2569049	1
ENSRNOG00000000387	1723.63	0.302271	1.23308	0.0562122	5.37731	7.56053e-08	4.83943e-06	Slc25a16	solute carrier family 25 member 16 [Source:RGD Symbol;Acc:1311311]	20	27254984	27308069	-1		ENSRNOG00000000387	1723.63	0.197445	1.14667	0.054251	3.63947	0.000273197	0.0156151	Slc25a16	solute carrier family 25 member 16 [Source:RGD Symbol;Acc:1311311]	20	27254984	27308069	-1
ENSRNOG00000057231	1138.46	0.301678	1.23258	0.0733905	4.11059	3.94645e-05	0.00165109	Ddx3	DEAD (Asp-Glu-Ala-Asp) box polypeptide 3 [Source:RGD Symbol;Acc:2314437]	Y	1217800	1238420	-1		ENSRNOG00000057231	1138.46	0.142044	1.10347	0.0710251	1.9999	0.0455106	0.663329	Ddx3	DEAD (Asp-Glu-Ala-Asp) box polypeptide 3 [Source:RGD Symbol;Acc:2314437]	Y	1217800	1238420	-1
ENSRNOG00000018911	1878.29	0.301295	1.23225	0.0545019	5.52815	3.23618e-08	2.20346e-06	Pfkfb3	6-phosphofructo-2-kinase/fructose-2,6-biphosphatase 3 [Source:RGD Symbol;Acc:619776]	17	70684134	70713726	1		ENSRNOG00000018911	1878.29	0.287098	1.22018	0.0538409	5.33235	9.69522e-08	1.20271e-05	Pfkfb3	6-phosphofructo-2-kinase/fructose-2,6-biphosphatase 3 [Source:RGD Symbol;Acc:619776]	17	70684134	70713726	1
ENSRNOG00000019831	1964.24	0.300733	1.23177	0.0671222	4.48038	7.45097e-06	0.000352021	Samd4b	sterile alpha motif domain containing 4B [Source:RGD Symbol;Acc:1305597]	1	85324043	85362241	1		ENSRNOG00000019831	1964.24	0.277794	1.21234	0.0692271	4.0128	6.00038e-05	0.00429437	Samd4b	sterile alpha motif domain containing 4B [Source:RGD Symbol;Acc:1305597]	1	85324043	85362241	1
ENSRNOG00000010905	1751	0.299183	1.23045	0.0724737	4.12815	3.65693e-05	0.00153923	Dlx5	distal-less homeobox 5 [Source:RGD Symbol;Acc:2506]	4	32387741	32392007	-1		ENSRNOG00000010905	1751	0.135628	1.09857	0.0717014	1.89157	0.0585477	0.729692	Dlx5	distal-less homeobox 5 [Source:RGD Symbol;Acc:2506]	4	32387741	32392007	-1
ENSRNOG00000014856	9216.53	0.295378	1.22721	0.0541506	5.45475	4.9042e-08	3.22841e-06	Etnk1	ethanolamine kinase 1 [Source:RGD Symbol;Acc:1308204]	4	177402904	177447028	1		ENSRNOG00000014856	9216.53	0.0692042	1.04914	0.0535463	1.29242	0.196213	0.970577	Etnk1	ethanolamine kinase 1 [Source:RGD Symbol;Acc:1308204]	4	177402904	177447028	1
ENSRNOG00000016180	1365.38	0.295198	1.22705	0.0606271	4.86908	1.12119e-06	5.96702e-05	Pdp1	pyruvate dehyrogenase phosphatase catalytic subunit 1 [Source:RGD Symbol;Acc:620393]	5	25577451	25584288	-1		ENSRNOG00000016180	1365.38	0.133999	1.09733	0.0578742	2.31535	0.0205936	0.450236	Pdp1	pyruvate dehyrogenase phosphatase catalytic subunit 1 [Source:RGD Symbol;Acc:620393]	5	25577451	25584288	-1
ENSRNOG00000017260	569.199	0.294199	1.2262	0.0887642	3.31439	0.000918429	0.025463	Cdr2	cerebellar degeneration-related protein 2 [Source:RGD Symbol;Acc:1310578]	1	190889701	190914610	-1		ENSRNOG00000017260	569.199	0.172536	1.12704	0.0734352	2.34951	0.0187984	0.427159	Cdr2	cerebellar degeneration-related protein 2 [Source:RGD Symbol;Acc:1310578]	1	190889701	190914610	-1
ENSRNOG00000001520	1562.44	0.293949	1.22599	0.0581697	5.05331	4.34217e-07	2.5026e-05	Dlx1	distal-less homeobox 1 [Source:RGD Symbol;Acc:1309593]	3	58164931	58169521	1		ENSRNOG00000001520	1562.44	0.395416	1.31532	0.0617882	6.39954	1.55844e-10	3.0705e-08	Dlx1	distal-less homeobox 1 [Source:RGD Symbol;Acc:1309593]	3	58164931	58169521	1
ENSRNOG00000003187	678.644	0.293695	1.22578	0.0821209	3.57637	0.000348397	0.0110485	LOC102552920	armadillo repeat-containing X-linked protein 5-like [Source:RGD Symbol;Acc:7586448]	X	106253355	106255058	1		ENSRNOG00000003187	678.644	0.227444	1.17076	0.0812959	2.79773	0.0051463	0.17656	LOC102552920	armadillo repeat-containing X-linked protein 5-like [Source:RGD Symbol;Acc:7586448]	X	106253355	106255058	1
ENSRNOG00000014107	1050.04	0.293254	1.2254	0.0610717	4.8018	1.57247e-06	8.21114e-05	Omg	oligodendrocyte-myelin glycoprotein [Source:RGD Symbol;Acc:1359125]	10	66845654	66848388	-1		ENSRNOG00000014107	1050.04	0.115656	1.08347	0.0738344	1.56643	0.117249	0.897917	Omg	oligodendrocyte-myelin glycoprotein [Source:RGD Symbol;Acc:1359125]	10	66845654	66848388	-1
ENSRNOG00000028919	530.798	0.291191	1.22365	0.0796936	3.65389	0.0002583	0.00860381	Zfp868	zinc finger protein 868 [Source:RGD Symbol;Acc:1359299]	16	21518873	21524286	1		ENSRNOG00000028919	530.798	0.35695	1.28072	0.0827409	4.31407	1.60275e-05	0.00139292	Zfp868	zinc finger protein 868 [Source:RGD Symbol;Acc:1359299]	16	21518873	21524286	1
ENSRNOG00000009824	422.014	0.290423	1.223	0.0868194	3.34514	0.000822405	0.0231335	Irf2	interferon regulatory factor 2 [Source:RGD Symbol;Acc:1304922]	16	48582026	48732932	-1		ENSRNOG00000009824	422.014	0.193447	1.14349	0.0936836	2.0649	0.0389326	0.625862	Irf2	interferon regulatory factor 2 [Source:RGD Symbol;Acc:1304922]	16	48582026	48732932	-1
ENSRNOG00000001837	8607.25	0.290037	1.22267	0.0759032	3.82115	0.000132833	0.00488109	Sst	somatostatin [Source:RGD Symbol;Acc:3761]	11	80358211	80359444	1		ENSRNOG00000001837	8607.25	0.243764	1.18408	0.0761111	3.20274	0.00136128	0.0617814	Sst	somatostatin [Source:RGD Symbol;Acc:3761]	11	80358211	80359444	1
ENSRNOG00000014139	496.392	0.287495	1.22052	0.0855968	3.35871	0.000783071	0.0223344	Sclt1	sodium channel and clathrin linker 1 [Source:RGD Symbol;Acc:628721]	2	128523636	128675408	-1		ENSRNOG00000014139	496.392	0.158433	1.11607	0.0877346	1.80583	0.0709454	0.783224	Sclt1	sodium channel and clathrin linker 1 [Source:RGD Symbol;Acc:628721]	2	128523636	128675408	-1
ENSRNOG00000014274	860.141	0.287095	1.22018	0.0657569	4.366	1.26541e-05	0.000578177	Trit1	tRNA isopentenyltransferase 1 [Source:RGD Symbol;Acc:1304781]	5	140712583	140756085	1		ENSRNOG00000014274	860.141	0.168977	1.12426	0.0676042	2.4995	0.0124369	0.333342	Trit1	tRNA isopentenyltransferase 1 [Source:RGD Symbol;Acc:1304781]	5	140712583	140756085	1
ENSRNOG00000060972	2280.79	0.28643	1.21962	0.0584374	4.90149	9.51119e-07	5.12056e-05	Heca	hdc homolog, cell cycle regulator [Source:RGD Symbol;Acc:1304818]	1	13036909	13050644	-1		ENSRNOG00000060972	2280.79	0.0953284	1.06831	0.0587448	1.62275	0.104642	0.867973	Heca	hdc homolog, cell cycle regulator [Source:RGD Symbol;Acc:1304818]	1	13036909	13050644	-1
ENSRNOG00000002894	2079.89	0.286108	1.21935	0.0522823	5.47236	4.44088e-08	2.96557e-06	Mnt	MAX network transcriptional repressor [Source:RGD Symbol;Acc:1308683]	10	61685241	61700491	1		ENSRNOG00000002894	2079.89	0.237621	1.17905	0.0533269	4.45593	8.35288e-06	0.000764402	Mnt	MAX network transcriptional repressor [Source:RGD Symbol;Acc:1308683]	10	61685241	61700491	1
ENSRNOG00000012929	4469.59	0.284963	1.21838	0.049096	5.80421	6.467e-09	4.77801e-07	Wsb1	WD repeat and SOCS box-containing 1 [Source:RGD Symbol;Acc:1307835]	10	66586924	66602987	-1		ENSRNOG00000012929	4469.59	0.204548	1.15233	0.0488712	4.18545	2.84601e-05	0.0022272	Wsb1	WD repeat and SOCS box-containing 1 [Source:RGD Symbol;Acc:1307835]	10	66586924	66602987	-1
ENSRNOG00000010873	4565.45	0.283742	1.21735	0.0509895	5.56472	2.62571e-08	1.79661e-06	Pithd1	PITH domain containing 1 [Source:RGD Symbol;Acc:1308048]	5	154322551	154332940	-1		ENSRNOG00000010873	4565.45	0.214661	1.16043	0.0506372	4.23919	2.24326e-05	0.00184156	Pithd1	PITH domain containing 1 [Source:RGD Symbol;Acc:1308048]	5	154322551	154332940	-1
ENSRNOG00000050258	905.364	0.282317	1.21615	0.0820692	3.43999	0.000581729	0.0172286	Ccnd3	cyclin D3 [Source:RGD Symbol;Acc:2293]	9	15404822	15410943	-1		ENSRNOG00000050258	905.364	0.264503	1.20122	0.077822	3.39882	0.000676764	0.0343447	Ccnd3	cyclin D3 [Source:RGD Symbol;Acc:2293]	9	15404822	15410943	-1
ENSRNOG00000026610	2916.14	0.280542	1.21465	0.0563623	4.97748	6.44183e-07	3.60795e-05	Akirin1	akirin 1 [Source:RGD Symbol;Acc:1585989]	5	141415075	141430659	-1		ENSRNOG00000026610	2916.14	0.150863	1.11023	0.0556372	2.71155	0.00669689	0.213218	Akirin1	akirin 1 [Source:RGD Symbol;Acc:1585989]	5	141415075	141430659	-1
ENSRNOG00000006403	4050.13	0.279711	1.21395	0.0539829	5.18147	2.20144e-07	1.32948e-05	Nectin1	nectin cell adhesion molecule 1 [Source:RGD Symbol;Acc:620791]	8	48094673	48157305	1		ENSRNOG00000006403	4050.13	0.211149	1.15761	0.0547683	3.85531	0.000115585	0.00771193	Nectin1	nectin cell adhesion molecule 1 [Source:RGD Symbol;Acc:620791]	8	48094673	48157305	1
ENSRNOG00000011047	531.093	0.278745	1.21314	0.0768391	3.62764	0.000286024	0.00939214	Tmem185a	transmembrane protein 185A [Source:RGD Symbol;Acc:1563037]	8	69568516	69593223	-1		ENSRNOG00000011047	531.093	0.271217	1.20683	0.0822644	3.2969	0.000977592	0.0461176	Tmem185a	transmembrane protein 185A [Source:RGD Symbol;Acc:1563037]	8	69568516	69593223	-1
ENSRNOG00000008309	494.559	0.278498	1.21293	0.0874321	3.18531	0.001446	0.0374719	Rpa3	replication protein A3 [Source:RGD Symbol;Acc:1306810]	4	34279320	34282351	-1		ENSRNOG00000008309	494.559	0.141454	1.10302	0.0846619	1.67081	0.0947589	0.8506	Rpa3	replication protein A3 [Source:RGD Symbol;Acc:1306810]	4	34279320	34282351	-1
ENSRNOG00000004595	717.673	0.2782	1.21268	0.0883622	3.1484	0.00164164	0.0418393	Pou6f1	POU class 6 homeobox 1 [Source:RGD Symbol;Acc:620615]	7	142204036	142210738	-1		ENSRNOG00000004595	717.673	0.344782	1.26996	0.0922848	3.73606	0.000186927	0.0114669	Pou6f1	POU class 6 homeobox 1 [Source:RGD Symbol;Acc:620615]	7	142204036	142210738	-1
ENSRNOG00000046207	2083.18	0.278166	1.21265	0.0534136	5.20778	1.91108e-07	1.16402e-05	Cbx4	chromobox 4 [Source:RGD Symbol;Acc:1587243]	10	108190995	108196217	-1		ENSRNOG00000046207	2083.18	0.211418	1.15783	0.0521495	4.05407	5.03339e-05	0.00369711	Cbx4	chromobox 4 [Source:RGD Symbol;Acc:1587243]	10	108190995	108196217	-1
ENSRNOG00000020426	1694.25	0.277709	1.21227	0.0644289	4.31032	1.63017e-05	0.000725741	Erf	Ets2 repressor factor [Source:RGD Symbol;Acc:1311991]	1	82112449	82120902	-1		ENSRNOG00000020426	1694.25	0.1023	1.07348	0.0596758	1.71427	0.0864794	0.842212	Erf	Ets2 repressor factor [Source:RGD Symbol;Acc:1311991]	1	82112449	82120902	-1
ENSRNOG00000015496	1814.87	0.27653	1.21128	0.0573556	4.82133	1.42605e-06	7.47467e-05	Tpm4	tropomyosin 4 [Source:RGD Symbol;Acc:3899]	16	19385736	19399903	-1		ENSRNOG00000015496	1814.87	0.265084	1.20171	0.0568597	4.66207	3.13044e-06	0.0003048	Tpm4	tropomyosin 4 [Source:RGD Symbol;Acc:3899]	16	19385736	19399903	-1
ENSRNOG00000004624	1595.12	0.276395	1.21116	0.0648699	4.26075	2.03739e-05	0.000884353	Rnd3	Rho family GTPase 3 [Source:RGD Symbol;Acc:1359690]	3	36642587	36660758	-1		ENSRNOG00000004624	1595.12	0.144341	1.10523	0.0642836	2.24538	0.024744	0.507827	Rnd3	Rho family GTPase 3 [Source:RGD Symbol;Acc:1359690]	3	36642587	36660758	-1
ENSRNOG00000003334	998.064	0.27501	1.21	0.0702642	3.91394	9.08021e-05	0.00350345	Klhl21	kelch-like family member 21 [Source:RGD Symbol;Acc:1305863]	5	169181418	169190073	1		ENSRNOG00000003334	998.064	0.0606506	1.04294	0.0602014	1.00746	0.313712	0.997613	Klhl21	kelch-like family member 21 [Source:RGD Symbol;Acc:1305863]	5	169181418	169190073	1
ENSRNOG00000024310	893.631	0.274907	1.20992	0.0608531	4.51754	6.25619e-06	0.000300687	Kcnf1	potassium voltage-gated channel modifier subfamily F member 1 [Source:RGD Symbol;Acc:631414]	6	42471066	42473738	-1		ENSRNOG00000024310	893.631	0.141276	1.10288	0.0653866	2.16062	0.0307247	0.567438	Kcnf1	potassium voltage-gated channel modifier subfamily F member 1 [Source:RGD Symbol;Acc:631414]	6	42471066	42473738	-1
ENSRNOG00000002610	1596.43	0.27414	1.20927	0.0689136	3.97802	6.94902e-05	0.00278965	Carhsp1	calcium regulated heat stable protein 1 [Source:RGD Symbol;Acc:708415]	10	7041510	7055101	1		ENSRNOG00000002610	1596.43	0.230562	1.17329	0.0689838	3.34226	0.000831001	0.0406923	Carhsp1	calcium regulated heat stable protein 1 [Source:RGD Symbol;Acc:708415]	10	7041510	7055101	1
ENSRNOG00000005148	792.573	0.271867	1.20737	0.0692764	3.92438	8.6954e-05	0.00338317	Scrt2	scratch family transcriptional repressor 2 [Source:RGD Symbol;Acc:1564796]	3	147585947	147597660	1		ENSRNOG00000005148	792.573	0.0995448	1.07144	0.0678529	1.46707	0.142358	0.918715	Scrt2	scratch family transcriptional repressor 2 [Source:RGD Symbol;Acc:1564796]	3	147585947	147597660	1
ENSRNOG00000061782	3079.02	0.271561	1.20711	0.0661662	4.10422	4.05679e-05	0.00169215	Tspyl2	TSPY-like 2 [Source:RGD Symbol;Acc:1563283]	X	22408118	22413741	-1		ENSRNOG00000061782	3079.02	0.0995408	1.07143	0.0647232	1.53795	0.124062	0.904686	Tspyl2	TSPY-like 2 [Source:RGD Symbol;Acc:1563283]	X	22408118	22413741	-1
ENSRNOG00000010298	1864.17	0.269126	1.20508	0.0568611	4.73305	2.21174e-06	0.000112121	Xbp1	X-box binding protein 1 [Source:RGD Symbol;Acc:1303073]	14	85753760	85758145	1		ENSRNOG00000010298	1864.17	0.140973	1.10265	0.0565319	2.49369	0.0126422	0.336346	Xbp1	X-box binding protein 1 [Source:RGD Symbol;Acc:1303073]	14	85753760	85758145	1
ENSRNOG00000010744	1187.46	0.26899	1.20496	0.07337	3.66621	0.000246168	0.0082591	Nrp1	neuropilin 1 [Source:RGD Symbol;Acc:621588]	19	61332351	61485858	1		ENSRNOG00000010744	1187.46	-0.0104535	0.99278	0.0724317	-0.144322	0.885246	0.997613	Nrp1	neuropilin 1 [Source:RGD Symbol;Acc:621588]	19	61332351	61485858	1
ENSRNOG00000037613	1757.34	0.268406	1.20448	0.060342	4.44808	8.6643e-06	0.000403849	Kdm6b	lysine demethylase 6B [Source:RGD Symbol;Acc:1307629]	10	56001799	56008885	-1		ENSRNOG00000037613	1757.34	0.23819	1.17951	0.0634963	3.75124	0.000175965	0.010955	Kdm6b	lysine demethylase 6B [Source:RGD Symbol;Acc:1307629]	10	56001799	56008885	-1
ENSRNOG00000003121	2075.12	0.267851	1.20401	0.0502764	5.32757	9.95347e-08	6.25583e-06	Rtn4rl1	reticulon 4 receptor-like 1 [Source:RGD Symbol;Acc:727812]	10	62035866	62109078	1		ENSRNOG00000003121	2075.12	0.274837	1.20986	0.0512105	5.3668	8.01453e-08	1.00917e-05	Rtn4rl1	reticulon 4 receptor-like 1 [Source:RGD Symbol;Acc:727812]	10	62035866	62109078	1
ENSRNOG00000013064	2871.86	0.267137	1.20342	0.0733952	3.63971	0.00027295	0.00900541	Lrp8	LDL receptor related protein 8 [Source:RGD Symbol;Acc:1305729]	5	127404450	127476641	1		ENSRNOG00000013064	2871.86	0.216617	1.16201	0.0747311	2.89862	0.00374806	0.139177	Lrp8	LDL receptor related protein 8 [Source:RGD Symbol;Acc:1305729]	5	127404450	127476641	1
ENSRNOG00000042833	440.913	0.264815	1.20148	0.0833504	3.17713	0.00148742	0.0382598	AABR07030521.1		10	91610790	91661558	-1		ENSRNOG00000042833	440.913	0.0818006	1.05834	0.0854769	0.956992	0.338572	0.997613	AABR07030521.1		10	91610790	91661558	-1
ENSRNOG00000000924	2831.03	0.263821	1.20065	0.0506665	5.20701	1.91908e-07	1.16402e-05	Slc7a1	solute carrier family 7 member 1 [Source:RGD Symbol;Acc:3716]	12	8032809	8108972	1		ENSRNOG00000000924	2831.03	0.112601	1.08118	0.0502833	2.23934	0.0251338	0.511303	Slc7a1	solute carrier family 7 member 1 [Source:RGD Symbol;Acc:3716]	12	8032809	8108972	1
ENSRNOG00000010418	477.538	0.260872	1.1982	0.0790716	3.29918	0.000969667	0.0266179	Nek1	NIMA-related kinase 1 [Source:RGD Symbol;Acc:1309375]	16	32321010	32439421	-1		ENSRNOG00000010418	477.538	0.0527358	1.03723	0.0824385	0.639698	0.522369	0.997613	Nek1	NIMA-related kinase 1 [Source:RGD Symbol;Acc:1309375]	16	32321010	32439421	-1
ENSRNOG00000005149	2211.3	0.260784	1.19813	0.0477886	5.45704	4.84136e-08	3.21754e-06	Sacm1l	SAC1 suppressor of actin mutations 1-like (yeast) [Source:RGD Symbol;Acc:69223]	8	132607166	132663502	1		ENSRNOG00000005149	2211.3	0.0996232	1.07149	0.046753	2.13084	0.0331024	0.588383	Sacm1l	SAC1 suppressor of actin mutations 1-like (yeast) [Source:RGD Symbol;Acc:69223]	8	132607166	132663502	1
ENSRNOG00000004805	1412.68	0.259591	1.19714	0.0644666	4.02676	5.65513e-05	0.00230351	Stac2	SH3 and cysteine rich domain 2 [Source:RGD Symbol;Acc:1305548]	10	85988367	86004209	-1		ENSRNOG00000004805	1412.68	0.20268	1.15083	0.0647359	3.13088	0.00174285	0.0758117	Stac2	SH3 and cysteine rich domain 2 [Source:RGD Symbol;Acc:1305548]	10	85988367	86004209	-1
ENSRNOG00000021102	859.466	0.259381	1.19696	0.0807821	3.21087	0.00132334	0.0347471	Scn1b	sodium voltage-gated channel beta subunit 1 [Source:RGD Symbol;Acc:3631]	1	89550738	89560719	-1		ENSRNOG00000021102	859.466	0.125609	1.09097	0.0760204	1.65231	0.0984707	0.858908	Scn1b	sodium voltage-gated channel beta subunit 1 [Source:RGD Symbol;Acc:3631]	1	89550738	89560719	-1
ENSRNOG00000014819	7606.42	0.257152	1.19512	0.0545262	4.71612	2.40383e-06	0.000121415	Hap1	huntingtin-associated protein 1 [Source:RGD Symbol;Acc:68327]	10	88257976	88266210	-1		ENSRNOG00000014819	7606.42	0.187886	1.13909	0.0538564	3.48865	0.000485475	0.025407	Hap1	huntingtin-associated protein 1 [Source:RGD Symbol;Acc:68327]	10	88257976	88266210	-1
ENSRNOG00000009740	677.945	0.255648	1.19387	0.082562	3.09643	0.00195864	0.0484946	Slco1c1	solute carrier organic anion transporter family, member 1c1 [Source:RGD Symbol;Acc:628660]	4	175729726	175776808	1		ENSRNOG00000009740	677.945	0.301287	1.23224	0.0848584	3.55047	0.000384538	0.0209086	Slco1c1	solute carrier organic anion transporter family, member 1c1 [Source:RGD Symbol;Acc:628660]	4	175729726	175776808	1
ENSRNOG00000011704	2097.14	0.254235	1.1927	0.0483987	5.25292	1.49705e-07	9.28836e-06	Fbxo34	F-box protein 34 [Source:RGD Symbol;Acc:1310108]	15	24254042	24334890	1		ENSRNOG00000011704	2097.14	0.262608	1.19965	0.0497472	5.27884	1.30004e-07	1.54409e-05	Fbxo34	F-box protein 34 [Source:RGD Symbol;Acc:1310108]	15	24254042	24334890	1
ENSRNOG00000014287	1883.11	0.253719	1.19228	0.0557858	4.5481	5.41328e-06	0.000261987	Stk11	serine/threonine kinase 11 [Source:RGD Symbol;Acc:1308653]	7	12440751	12457513	-1		ENSRNOG00000014287	1883.11	0.260141	1.1976	0.058637	4.43646	9.14494e-06	0.000832339	Stk11	serine/threonine kinase 11 [Source:RGD Symbol;Acc:1308653]	7	12440751	12457513	-1
ENSRNOG00000001828	1084.25	0.253231	1.19187	0.0627651	4.03459	5.46976e-05	0.00224115	Stk38l	serine/threonine kinase 38 like [Source:RGD Symbol;Acc:1564793]	4	181027212	181089740	1		ENSRNOG00000001828	1084.25	0.200967	1.14947	0.0636464	3.15756	0.00159095	0.0704858	Stk38l	serine/threonine kinase 38 like [Source:RGD Symbol;Acc:1564793]	4	181027212	181089740	1
ENSRNOG00000021098	1570.14	0.252754	1.19148	0.0682956	3.70088	0.000214855	0.00735058	Rasgrp2	RAS guanyl releasing protein 2 [Source:RGD Symbol;Acc:1311630]	1	221773254	221788765	1		ENSRNOG00000021098	1570.14	0.210628	1.15719	0.0667681	3.15463	0.00160704	0.0708504	Rasgrp2	RAS guanyl releasing protein 2 [Source:RGD Symbol;Acc:1311630]	1	221773254	221788765	1
ENSRNOG00000016408	1391.58	0.252429	1.19121	0.0730359	3.45623	0.000547782	0.0163277	Kirrel	kin of IRRE like (Drosophila) [Source:RGD Symbol;Acc:727883]	2	186420795	186515135	-1		ENSRNOG00000016408	1391.58	0.285077	1.21848	0.0717243	3.97462	7.04918e-05	0.00496019	Kirrel	kin of IRRE like (Drosophila) [Source:RGD Symbol;Acc:727883]	2	186420795	186515135	-1
ENSRNOG00000014460	639.346	0.252285	1.19109	0.0766008	3.2935	0.000989478	0.0271082	Hivep1	human immunodeficiency virus type I enhancer binding protein 1 [Source:RGD Symbol;Acc:727847]	17	22278798	22311392	-1		ENSRNOG00000014460	639.346	0.116563	1.08415	0.0812096	1.43534	0.151192	0.929858	Hivep1	human immunodeficiency virus type I enhancer binding protein 1 [Source:RGD Symbol;Acc:727847]	17	22278798	22311392	-1
ENSRNOG00000028166	1078.53	0.252192	1.19102	0.0663228	3.80249	0.000143247	0.0052223	Asmtl	acetylserotonin O-methyltransferase-like [Source:RGD Symbol;Acc:1306877]	12	18531990	18534836	1		ENSRNOG00000028166	1078.53	0.152074	1.11117	0.0681756	2.23063	0.0257058	0.515199	Asmtl	acetylserotonin O-methyltransferase-like [Source:RGD Symbol;Acc:1306877]	12	18531990	18534836	1
ENSRNOG00000006148	3665.78	0.251961	1.19083	0.0440467	5.72032	1.06324e-08	7.61257e-07	RGD1310352	similar to HTGN29 protein; keratinocytes associated transmembrane protein 2 [Source:RGD Symbol;Acc:1310352]	10	37757146	37769776	1		ENSRNOG00000006148	3665.78	0.191769	1.14216	0.0453757	4.22626	2.3761e-05	0.00192243	RGD1310352	similar to HTGN29 protein; keratinocytes associated transmembrane protein 2 [Source:RGD Symbol;Acc:1310352]	10	37757146	37769776	1
ENSRNOG00000012623	9053.89	0.251774	1.19067	0.0537155	4.68717	2.77015e-06	0.000138907	Arf4	ADP-ribosylation factor 4 [Source:RGD Symbol;Acc:621275]	16	2338333	2354909	1		ENSRNOG00000012623	9053.89	0.288213	1.22113	0.0538109	5.35604	8.5065e-08	1.06312e-05	Arf4	ADP-ribosylation factor 4 [Source:RGD Symbol;Acc:621275]	16	2338333	2354909	1
ENSRNOG00000018149	3303.58	0.251168	1.19017	0.0465	5.40146	6.61002e-08	4.27038e-06	Smarca5	SWI/SNF related, matrix associated, actin dependent regulator of chromatin, subfamily a, member 5 [Source:RGD Symbol;Acc:1308832]	19	30936703	30969454	1		ENSRNOG00000018149	3303.58	0.201697	1.15005	0.0459249	4.39188	1.12374e-05	0.00100638	Smarca5	SWI/SNF related, matrix associated, actin dependent regulator of chromatin, subfamily a, member 5 [Source:RGD Symbol;Acc:1308832]	19	30936703	30969454	1
ENSRNOG00000009887	3804.79	0.248661	1.1881	0.0556411	4.46901	7.85814e-06	0.000369998	Arih1	ariadne RBR E3 ubiquitin protein ligase 1 [Source:RGD Symbol;Acc:1308131]	8	64166360	64268555	-1		ENSRNOG00000009887	3804.79	0.264705	1.20139	0.0570345	4.64114	3.46492e-06	0.000335417	Arih1	ariadne RBR E3 ubiquitin protein ligase 1 [Source:RGD Symbol;Acc:1308131]	8	64166360	64268555	-1
ENSRNOG00000003019	2130.72	0.247929	1.1875	0.0532281	4.65787	3.19501e-06	0.000157371	Ubn1	ubinuclein 1 [Source:RGD Symbol;Acc:1311582]	10	10690224	10725655	-1		ENSRNOG00000003019	2130.72	0.183167	1.13537	0.0514309	3.56142	0.000368854	0.0201869	Ubn1	ubinuclein 1 [Source:RGD Symbol;Acc:1311582]	10	10690224	10725655	-1
ENSRNOG00000043498	5387.31	0.246382	1.18623	0.0522694	4.71371	2.43252e-06	0.000122419	Sik2	salt-inducible kinase 2 [Source:RGD Symbol;Acc:1559698]	8	55308757	55408464	-1		ENSRNOG00000043498	5387.31	0.133921	1.09727	0.0527336	2.53957	0.011099	0.309276	Sik2	salt-inducible kinase 2 [Source:RGD Symbol;Acc:1559698]	8	55308757	55408464	-1
ENSRNOG00000017671	1394.41	0.245567	1.18556	0.0542884	4.52337	6.08622e-06	0.000293533	Rasa3	RAS p21 protein activator 3 [Source:RGD Symbol;Acc:69365]	16	81318633	81434363	-1		ENSRNOG00000017671	1394.41	0.0708397	1.05033	0.0527692	1.34245	0.179452	0.954642	Rasa3	RAS p21 protein activator 3 [Source:RGD Symbol;Acc:69365]	16	81318633	81434363	-1
ENSRNOG00000018824	5836.56	0.245448	1.18546	0.0791119	3.10254	0.00191869	0.047761	Slc7a5	solute carrier family 7 member 5 [Source:RGD Symbol;Acc:620639]	19	54693959	54722563	-1		ENSRNOG00000018824	5836.56	0.304185	1.23472	0.0793392	3.83398	0.000126087	0.00824839	Slc7a5	solute carrier family 7 member 5 [Source:RGD Symbol;Acc:620639]	19	54693959	54722563	-1
ENSRNOG00000020828	1164.23	0.244725	1.18487	0.0629559	3.88724	0.000101391	0.00383739	Pde4a	phosphodiesterase 4A [Source:RGD Symbol;Acc:3279]	8	22189600	22233748	1		ENSRNOG00000020828	1164.23	0.116231	1.0839	0.0630386	1.84381	0.0652115	0.763181	Pde4a	phosphodiesterase 4A [Source:RGD Symbol;Acc:3279]	8	22189600	22233748	1
ENSRNOG00000010260	1427.87	0.244504	1.18469	0.0572903	4.2678	1.97409e-05	0.000864989	Dixdc1	DIX domain containing 1 [Source:RGD Symbol;Acc:1309902]	8	55091235	55162421	-1		ENSRNOG00000010260	1427.87	0.0642774	1.04556	0.0549914	1.16886	0.242458	0.997613	Dixdc1	DIX domain containing 1 [Source:RGD Symbol;Acc:1309902]	8	55091235	55162421	-1
ENSRNOG00000013481	1334.84	0.2439	1.18419	0.064476	3.7828	0.000155075	0.00560817	Cdh11	cadherin 11 [Source:RGD Symbol;Acc:619742]	19	2393059	2551245	1		ENSRNOG00000013481	1334.84	0.257766	1.19563	0.0665477	3.8734	0.000107327	0.00726431	Cdh11	cadherin 11 [Source:RGD Symbol;Acc:619742]	19	2393059	2551245	1
ENSRNOG00000021945	1018.41	0.242658	1.18317	0.0607337	3.99544	6.45755e-05	0.00260742	Ccdc184	coiled-coil domain containing 184 [Source:RGD Symbol;Acc:1593153]	7	139762614	139764013	1		ENSRNOG00000021945	1018.41	0.159662	1.11703	0.062721	2.54559	0.0109093	0.307289	Ccdc184	coiled-coil domain containing 184 [Source:RGD Symbol;Acc:1593153]	7	139762614	139764013	1
ENSRNOG00000010833	996.485	0.240862	1.1817	0.0753253	3.19763	0.00138563	0.0361775	Mthfd2	methylenetetrahydrofolate dehydrogenase (NADP+ dependent) 2, methenyltetrahydrofolate cyclohydrolase [Source:RGD Symbol;Acc:1311313]	4	115004448	115015965	-1		ENSRNOG00000010833	996.485	0.157802	1.11559	0.075907	2.07889	0.0376274	0.621686	Mthfd2	methylenetetrahydrofolate dehydrogenase (NADP+ dependent) 2, methenyltetrahydrofolate cyclohydrolase [Source:RGD Symbol;Acc:1311313]	4	115004448	115015965	-1
ENSRNOG00000017213	4269.81	0.240833	1.18168	0.0394263	6.10844	1.00611e-09	8.12489e-08	Cdk11b	cyclin-dependent kinase 11B [Source:RGD Symbol;Acc:628604]	5	173052063	173078046	1		ENSRNOG00000017213	4269.81	0.162819	1.11947	0.0395904	4.1126	3.91236e-05	0.00291201	Cdk11b	cyclin-dependent kinase 11B [Source:RGD Symbol;Acc:628604]	5	173052063	173078046	1
ENSRNOG00000024636	1422.53	0.240211	1.18117	0.063558	3.77939	0.000157213	0.00565723	Gpr85	G protein-coupled receptor 85 [Source:RGD Symbol;Acc:71011]	4	40381685	40385349	-1		ENSRNOG00000024636	1422.53	0.19468	1.14447	0.0694342	2.80381	0.00505033	0.174029	Gpr85	G protein-coupled receptor 85 [Source:RGD Symbol;Acc:71011]	4	40381685	40385349	-1
ENSRNOG00000036697	1408.03	0.238472	1.17974	0.065775	3.62557	0.00028833	0.00944553	Mafg	MAF bZIP transcription factor G [Source:RGD Symbol;Acc:619953]	10	109806159	109811323	-1		ENSRNOG00000036697	1408.03	0.0995021	1.0714	0.0617675	1.61091	0.107199	0.875865	Mafg	MAF bZIP transcription factor G [Source:RGD Symbol;Acc:619953]	10	109806159	109811323	-1
ENSRNOG00000009266	5857.92	0.236116	1.17782	0.0602568	3.9185	8.91028e-05	0.00344746	Anp32b	acidic nuclear phosphoprotein 32 family member B [Source:RGD Symbol;Acc:621285]	5	62071346	62094633	1		ENSRNOG00000009266	5857.92	0.095911	1.06874	0.0591283	1.62208	0.104785	0.868734	Anp32b	acidic nuclear phosphoprotein 32 family member B [Source:RGD Symbol;Acc:621285]	5	62071346	62094633	1
ENSRNOG00000026857	833.5	0.235279	1.17713	0.0722124	3.25815	0.00112143	0.0302459	Kif7	kinesin family member 7 [Source:RGD Symbol;Acc:1310310]	1	141434625	141451075	-1		ENSRNOG00000026857	833.5	0.254767	1.19314	0.0750712	3.39367	0.000689634	0.0347871	Kif7	kinesin family member 7 [Source:RGD Symbol;Acc:1310310]	1	141434625	141451075	-1
ENSRNOG00000006329	2306.28	0.235035	1.17694	0.0656816	3.5784	0.000345707	0.0109882	Peli1	pellino E3 ubiquitin protein ligase 1 [Source:RGD Symbol;Acc:1311199]	14	106008086	106061641	1		ENSRNOG00000006329	2306.28	0.0426657	1.03002	0.0667914	0.63879	0.522959	0.997613	Peli1	pellino E3 ubiquitin protein ligase 1 [Source:RGD Symbol;Acc:1311199]	14	106008086	106061641	1
ENSRNOG00000007249	2429.85	0.233508	1.17569	0.0482794	4.8366	1.32078e-06	6.97555e-05	Cdkn1b	cyclin-dependent kinase inhibitor 1B [Source:RGD Symbol;Acc:69062]	4	168689163	168693964	1		ENSRNOG00000007249	2429.85	0.325119	1.25277	0.0505333	6.43375	1.24491e-10	2.48196e-08	Cdkn1b	cyclin-dependent kinase inhibitor 1B [Source:RGD Symbol;Acc:69062]	4	168689163	168693964	1
ENSRNOG00000016690	6497.77	0.233482	1.17567	0.0491024	4.75499	1.98453e-06	0.000100971	Idi1	isopentenyl-diphosphate delta isomerase 1 [Source:RGD Symbol;Acc:621835]	17	57976268	57984036	-1		ENSRNOG00000016690	6497.77	0.072192	1.05131	0.0490295	1.47242	0.140908	0.915962	Idi1	isopentenyl-diphosphate delta isomerase 1 [Source:RGD Symbol;Acc:621835]	17	57976268	57984036	-1
ENSRNOG00000033694	1908.43	0.233418	1.17562	0.0575932	4.05288	5.05906e-05	0.00208517	Klf16	Kruppel-like factor 16 [Source:RGD Symbol;Acc:1305966]	7	12006710	12016524	1		ENSRNOG00000033694	1908.43	0.186712	1.13817	0.0562686	3.31822	0.000905915	0.0435959	Klf16	Kruppel-like factor 16 [Source:RGD Symbol;Acc:1305966]	7	12006710	12016524	1
ENSRNOG00000004139	3464.44	0.230859	1.17353	0.0470328	4.90846	9.1794e-07	5.00007e-05	Ndel1	nudE neurodevelopment protein 1-like 1 [Source:RGD Symbol;Acc:621235]	10	55411901	55444861	-1		ENSRNOG00000004139	3464.44	0.287577	1.22059	0.0484872	5.93098	3.0113e-09	4.89614e-07	Ndel1	nudE neurodevelopment protein 1-like 1 [Source:RGD Symbol;Acc:621235]	10	55411901	55444861	-1
ENSRNOG00000028211	3047.32	0.22797	1.17119	0.0545914	4.17593	2.96773e-05	0.00125676	Akap17a	A-kinase anchoring protein 17A [Source:RGD Symbol;Acc:1564640]	12	18526422	18531161	-1		ENSRNOG00000028211	3047.32	0.205591	1.15316	0.0547082	3.75796	0.000171307	0.0107448	Akap17a	A-kinase anchoring protein 17A [Source:RGD Symbol;Acc:1564640]	12	18526422	18531161	-1
ENSRNOG00000033844	4728.44	0.227148	1.17052	0.0564091	4.02679	5.65426e-05	0.00230351	LOC100912195	protein BEX1-like [Source:RGD Symbol;Acc:6488322]	1	116565790	116567189	-1		ENSRNOG00000033844	4728.44	0.211819	1.15815	0.0563587	3.75842	0.00017099	0.0107448	LOC100912195	protein BEX1-like [Source:RGD Symbol;Acc:6488322]	1	116565790	116567189	-1
ENSRNOG00000019587	12869.3	0.224877	1.16868	0.0576974	3.89752	9.71835e-05	0.0036983	Ptprn	protein tyrosine phosphatase, receptor type, N [Source:RGD Symbol;Acc:620777]	9	82446633	82461903	-1		ENSRNOG00000019587	12869.3	0.239979	1.18098	0.0579058	4.14429	3.40865e-05	0.00260661	Ptprn	protein tyrosine phosphatase, receptor type, N [Source:RGD Symbol;Acc:620777]	9	82446633	82461903	-1
ENSRNOG00000056940	4898.86	0.224681	1.16852	0.0571318	3.93267	8.4006e-05	0.00328688	Cited2	Cbp/p300-interacting transactivator, with Glu/Asp-rich carboxy-terminal domain, 2 [Source:RGD Symbol;Acc:620112]	1	12823363	12825786	1		ENSRNOG00000056940	4898.86	0.032663	1.0229	0.0575463	0.567596	0.570309	0.997613	Cited2	Cbp/p300-interacting transactivator, with Glu/Asp-rich carboxy-terminal domain, 2 [Source:RGD Symbol;Acc:620112]	1	12823363	12825786	1
ENSRNOG00000019361	1246.15	0.223745	1.16776	0.0572541	3.90794	9.3088e-05	0.0035718	Inpp5j	inositol polyphosphate-5-phosphatase J [Source:RGD Symbol;Acc:620541]	14	83730862	83741969	-1		ENSRNOG00000019361	1246.15	0.114575	1.08266	0.0595793	1.92307	0.054471	0.708156	Inpp5j	inositol polyphosphate-5-phosphatase J [Source:RGD Symbol;Acc:620541]	14	83730862	83741969	-1
ENSRNOG00000001623	1208.99	0.222901	1.16708	0.0658099	3.38705	0.000706485	0.0204866	Zfp295	zinc finger protein 295 [Source:RGD Symbol;Acc:1310841]	11	38442742	38457373	-1		ENSRNOG00000001623	1208.99	0.185775	1.13743	0.0668256	2.77999	0.00543598	0.183912	Zfp295	zinc finger protein 295 [Source:RGD Symbol;Acc:1310841]	11	38442742	38457373	-1
ENSRNOG00000004812	4142.69	0.221806	1.16619	0.0491437	4.51343	6.37881e-06	0.000304473	Sema6d	semaphorin 6D [Source:RGD Symbol;Acc:1310910]	3	116899878	116958050	1		ENSRNOG00000004812	4142.69	0.0872385	1.06233	0.0495143	1.76189	0.0780885	0.814241	Sema6d	semaphorin 6D [Source:RGD Symbol;Acc:1310910]	3	116899878	116958050	1
ENSRNOG00000006532	20315	0.221483	1.16593	0.0601363	3.68301	0.000230494	0.007826	H3f3b	H3 histone family member 3B [Source:RGD Symbol;Acc:621095]	10	104573664	104575890	-1		ENSRNOG00000006532	20315	0.151439	1.11068	0.0598964	2.52835	0.0114599	0.317211	H3f3b	H3 histone family member 3B [Source:RGD Symbol;Acc:621095]	10	104573664	104575890	-1
ENSRNOG00000047339	13722.6	0.221263	1.16575	0.0430899	5.13491	2.82283e-07	1.66847e-05	Pja1	praja ring finger ubiquitin ligase 1 [Source:RGD Symbol;Acc:1591532]	X	69213645	69218556	-1		ENSRNOG00000047339	13722.6	0.144603	1.10543	0.043145	3.35155	0.000803602	0.0396989	Pja1	praja ring finger ubiquitin ligase 1 [Source:RGD Symbol;Acc:1591532]	X	69213645	69218556	-1
ENSRNOG00000001657	2940.77	0.219858	1.16462	0.0447308	4.91513	8.87217e-07	4.85175e-05	Cldnd1	claudin domain containing 1 [Source:RGD Symbol;Acc:1359273]	11	43986386	43992598	-1		ENSRNOG00000001657	2940.77	0.0960556	1.06885	0.0432215	2.2224	0.0262561	0.52218	Cldnd1	claudin domain containing 1 [Source:RGD Symbol;Acc:1359273]	11	43986386	43992598	-1
ENSRNOG00000005678	1728.5	0.219141	1.16404	0.0697961	3.13973	0.00169104	0.0427066	Lamb1	laminin subunit beta 1 [Source:RGD Symbol;Acc:1306311]	6	50528823	50596079	1		ENSRNOG00000005678	1728.5	0.0275058	1.01925	0.0670211	0.410405	0.681509	0.997613	Lamb1	laminin subunit beta 1 [Source:RGD Symbol;Acc:1306311]	6	50528823	50596079	1
ENSRNOG00000058586	2987.98	0.218879	1.16383	0.058189	3.76153	0.00016888	0.00599934	Tyro3	TYRO3 protein tyrosine kinase [Source:RGD Symbol;Acc:3923]	3	111597102	111616142	1		ENSRNOG00000058586	2987.98	0.219049	1.16397	0.0598686	3.65883	0.00025337	0.0146317	Tyro3	TYRO3 protein tyrosine kinase [Source:RGD Symbol;Acc:3923]	3	111597102	111616142	1
ENSRNOG00000004110	5956.46	0.2185	1.16352	0.0502971	4.34419	1.39789e-05	0.000634533	Trib2	tribbles pseudokinase 2 [Source:RGD Symbol;Acc:1564451]	6	41016730	41039437	-1		ENSRNOG00000004110	5956.46	0.0655473	1.04648	0.050183	1.30617	0.191496	0.969709	Trib2	tribbles pseudokinase 2 [Source:RGD Symbol;Acc:1564451]	6	41016730	41039437	-1
ENSRNOG00000013658	14074.8	0.217649	1.16284	0.0605187	3.59639	0.000322662	0.0103745	Nefl	neurofilament light [Source:RGD Symbol;Acc:621458]	15	44799334	44804574	1		ENSRNOG00000013658	14074.8	0.034949	1.02452	0.0603096	0.579493	0.562257	0.997613	Nefl	neurofilament light [Source:RGD Symbol;Acc:621458]	15	44799334	44804574	1
ENSRNOG00000047891	9495.65	0.21696	1.16228	0.0474206	4.57523	4.757e-06	0.00023103	Foxg1	forkhead box G1 [Source:RGD Symbol;Acc:2619]	6	69971227	69974037	1		ENSRNOG00000047891	9495.65	0.102476	1.07361	0.047359	2.16381	0.0304792	0.565376	Foxg1	forkhead box G1 [Source:RGD Symbol;Acc:2619]	6	69971227	69974037	1
ENSRNOG00000034198	3684.53	0.216454	1.16187	0.0642068	3.3712	0.000748403	0.0214779	Tceal9	transcription elongation factor A like 9 [Source:RGD Symbol;Acc:1592975]	X	106791333	106794657	1		ENSRNOG00000034198	3684.53	0.192856	1.14302	0.0635578	3.03434	0.00241061	0.0968118	Tceal9	transcription elongation factor A like 9 [Source:RGD Symbol;Acc:1592975]	X	106791333	106794657	1
ENSRNOG00000001293	2923.26	0.215352	1.16099	0.0569011	3.78467	0.000153914	0.0055819	Get4	golgi to ER traffic protein 4 [Source:RGD Symbol;Acc:1311660]	12	17469112	17486157	-1		ENSRNOG00000001293	2923.26	0.209906	1.15661	0.0565114	3.7144	0.000203687	0.0121826	Get4	golgi to ER traffic protein 4 [Source:RGD Symbol;Acc:1311660]	12	17469112	17486157	-1
ENSRNOG00000025592	1130.09	0.214891	1.16062	0.0665075	3.23107	0.00123326	0.0326163	Tspan31	tetraspanin 31 [Source:RGD Symbol;Acc:1309876]	7	70352251	70355619	-1		ENSRNOG00000025592	1130.09	0.282611	1.21639	0.0663683	4.25823	2.06056e-05	0.00170833	Tspan31	tetraspanin 31 [Source:RGD Symbol;Acc:1309876]	7	70352251	70355619	-1
ENSRNOG00000006985	1488.32	0.214032	1.15993	0.0543755	3.93618	8.27893e-05	0.00325763	Ccnk	cyclin K [Source:RGD Symbol;Acc:1595690]	6	132090218	132113557	1		ENSRNOG00000006985	1488.32	0.0687746	1.04883	0.0523685	1.31328	0.189088	0.969569	Ccnk	cyclin K [Source:RGD Symbol;Acc:1595690]	6	132090218	132113557	1
ENSRNOG00000020038	4362.11	0.213356	1.15938	0.0501458	4.25471	2.0932e-05	0.000905749	Chpf	chondroitin polymerizing factor [Source:RGD Symbol;Acc:1359458]	9	82669204	82673898	-1		ENSRNOG00000020038	4362.11	0.184681	1.13657	0.0495893	3.72422	0.000195922	0.0119313	Chpf	chondroitin polymerizing factor [Source:RGD Symbol;Acc:1359458]	9	82669204	82673898	-1
ENSRNOG00000038184	1529.67	0.211111	1.15758	0.0601144	3.51183	0.000445034	0.0136759	Camk2n2	calcium/calmodulin-dependent protein kinase II inhibitor 2 [Source:RGD Symbol;Acc:708411]	11	83975367	83976588	1		ENSRNOG00000038184	1529.67	0.158545	1.11616	0.0588989	2.69181	0.00710648	0.222453	Camk2n2	calcium/calmodulin-dependent protein kinase II inhibitor 2 [Source:RGD Symbol;Acc:708411]	11	83975367	83976588	1
ENSRNOG00000050578	5447.98	0.21092	1.15743	0.0588698	3.58282	0.000339906	0.0108535	Rheb	Ras homolog enriched in brain [Source:RGD Symbol;Acc:621840]	4	6827429	6873383	1		ENSRNOG00000050578	5447.98	0.158307	1.11598	0.0591213	2.67767	0.00741372	0.229497	Rheb	Ras homolog enriched in brain [Source:RGD Symbol;Acc:621840]	4	6827429	6873383	1
ENSRNOG00000060168	2156.27	0.206984	1.15427	0.0557144	3.71509	0.00020313	0.00701859	Prkx	protein kinase, X-linked [Source:RGD Symbol;Acc:1564076]	X	45080963	45124270	-1		ENSRNOG00000060168	2156.27	0.0540827	1.0382	0.0534692	1.01147	0.31179	0.997613	Prkx	protein kinase, X-linked [Source:RGD Symbol;Acc:1564076]	X	45080963	45124270	-1
ENSRNOG00000015415	2789.13	0.20684	1.15416	0.0544939	3.79565	0.000147257	0.00535444	Rhoq	ras homolog family member Q [Source:RGD Symbol;Acc:621626]	6	10533151	10568581	1		ENSRNOG00000015415	2789.13	0.0717408	1.05098	0.0543387	1.32025	0.18675	0.966723	Rhoq	ras homolog family member Q [Source:RGD Symbol;Acc:621626]	6	10533151	10568581	1
ENSRNOG00000001070	1621.5	0.206703	1.15405	0.053708	3.84865	0.000118771	0.00445871	Cdk2ap1	cyclin-dependent kinase 2 associated protein 1 [Source:RGD Symbol;Acc:1308664]	12	37668369	37677063	1		ENSRNOG00000001070	1621.5	0.188443	1.13953	0.05371	3.50853	0.000450587	0.0238044	Cdk2ap1	cyclin-dependent kinase 2 associated protein 1 [Source:RGD Symbol;Acc:1308664]	12	37668369	37677063	1
ENSRNOG00000051711	4991.71	0.205843	1.15336	0.0475114	4.3325	1.47424e-05	0.000660553	Kpna1	karyopherin subunit alpha 1 [Source:RGD Symbol;Acc:735064]	11	67652577	67703025	-1		ENSRNOG00000051711	4991.71	0.134548	1.09775	0.0464944	2.89386	0.00380539	0.140077	Kpna1	karyopherin subunit alpha 1 [Source:RGD Symbol;Acc:735064]	11	67652577	67703025	-1
ENSRNOG00000026403	1216.79	0.204177	1.15203	0.0660541	3.09106	0.00199442	0.049031	Naf1	nuclear assembly factor 1 ribonucleoprotein [Source:RGD Symbol;Acc:1306802]	16	24578678	24612732	-1		ENSRNOG00000026403	1216.79	0.212001	1.15829	0.0694001	3.05476	0.00225241	0.0922276	Naf1	nuclear assembly factor 1 ribonucleoprotein [Source:RGD Symbol;Acc:1306802]	16	24578678	24612732	-1
ENSRNOG00000020937	3442.41	0.20394	1.15184	0.0604104	3.37591	0.000735709	0.0212013	Ubtf	upstream binding transcription factor, RNA polymerase I [Source:RGD Symbol;Acc:3927]	10	90250275	90265017	-1		ENSRNOG00000020937	3442.41	0.177478	1.13091	0.0602268	2.94683	0.00321048	0.123316	Ubtf	upstream binding transcription factor, RNA polymerase I [Source:RGD Symbol;Acc:3927]	10	90250275	90265017	-1
ENSRNOG00000014083	4828.84	0.203427	1.15143	0.0530532	3.83439	0.000125875	0.00471269	Iqsec3	IQ motif and Sec7 domain 3 [Source:RGD Symbol;Acc:1593191]	4	153948055	154044493	-1		ENSRNOG00000014083	4828.84	0.120464	1.08708	0.0529484	2.27512	0.0228985	0.483582	Iqsec3	IQ motif and Sec7 domain 3 [Source:RGD Symbol;Acc:1593191]	4	153948055	154044493	-1
ENSRNOG00000011156	15818.9	0.203152	1.15121	0.035652	5.69819	1.21089e-08	8.58124e-07	Clstn3	calsyntenin 3 [Source:RGD Symbol;Acc:621153]	4	157043925	157078130	-1		ENSRNOG00000011156	15818.9	0.0998326	1.07165	0.0354523	2.81597	0.00486304	0.168965	Clstn3	calsyntenin 3 [Source:RGD Symbol;Acc:621153]	4	157043925	157078130	-1
ENSRNOG00000028585	1685.14	0.202436	1.15064	0.0626262	3.23245	0.00122735	0.0325342	Tceal8	transcription elongation factor A like 8 [Source:RGD Symbol;Acc:1359631]	X	106713320	106715391	-1		ENSRNOG00000028585	1685.14	0.307423	1.2375	0.0667207	4.60761	4.07317e-06	0.000385386	Tceal8	transcription elongation factor A like 8 [Source:RGD Symbol;Acc:1359631]	X	106713320	106715391	-1
ENSRNOG00000013213	3411.71	0.200316	1.14895	0.0485781	4.12358	3.73026e-05	0.00156536	Epha4	Eph receptor A4 [Source:RGD Symbol;Acc:1560587]	9	83111222	83253458	-1		ENSRNOG00000013213	3411.71	0.00854221	1.00594	0.0462761	0.184592	0.853549	0.997613	Epha4	Eph receptor A4 [Source:RGD Symbol;Acc:1560587]	9	83111222	83253458	-1
ENSRNOG00000000321	5401.88	0.19779	1.14694	0.0617927	3.20087	0.00137014	0.0358404	Cd24	CD24 molecule [Source:RGD Symbol;Acc:2298]	20	48335540	48340846	1		ENSRNOG00000000321	5401.88	0.233675	1.17583	0.0618802	3.77626	0.000159203	0.0100991	Cd24	CD24 molecule [Source:RGD Symbol;Acc:2298]	20	48335540	48340846	1
ENSRNOG00000008117	2580.27	0.196441	1.14587	0.0446979	4.39486	1.10842e-05	0.000509802	Galnt11	polypeptide N-acetylgalactosaminyltransferase 11 [Source:RGD Symbol;Acc:735097]	4	6297258	6330765	-1		ENSRNOG00000008117	2580.27	0.217859	1.16301	0.0459506	4.74116	2.12493e-06	0.000210569	Galnt11	polypeptide N-acetylgalactosaminyltransferase 11 [Source:RGD Symbol;Acc:735097]	4	6297258	6330765	-1
ENSRNOG00000050090	10332.3	0.196098	1.1456	0.0457046	4.29056	1.78225e-05	0.000783401	Slc6a17	solute carrier family 6 member 17 [Source:RGD Symbol;Acc:1587185]	2	210249663	210299770	-1		ENSRNOG00000050090	10332.3	0.182591	1.13492	0.046777	3.90343	9.48396e-05	0.00650934	Slc6a17	solute carrier family 6 member 17 [Source:RGD Symbol;Acc:1587185]	2	210249663	210299770	-1
ENSRNOG00000019356	4512.55	0.194101	1.14401	0.0585015	3.31788	0.00090703	0.0252478	Lrfn4	leucine rich repeat and fibronectin type III domain containing 4 [Source:RGD Symbol;Acc:1585286]	1	219850037	219853329	-1		ENSRNOG00000019356	4512.55	0.190641	1.14127	0.057813	3.29754	0.00097536	0.0461176	Lrfn4	leucine rich repeat and fibronectin type III domain containing 4 [Source:RGD Symbol;Acc:1585286]	1	219850037	219853329	-1
ENSRNOG00000027360	3238.27	0.193917	1.14387	0.0415428	4.66788	3.04322e-06	0.000150428	Srsf7	serine and arginine rich splicing factor 7 [Source:RGD Symbol;Acc:1307425]	6	2880518	2886465	-1		ENSRNOG00000027360	3238.27	0.171298	1.12607	0.0413767	4.13997	3.47353e-05	0.00264414	Srsf7	serine and arginine rich splicing factor 7 [Source:RGD Symbol;Acc:1307425]	6	2880518	2886465	-1
ENSRNOG00000048258	2395.65	0.193661	1.14366	0.0516028	3.75291	0.000174791	0.00617773	Cisd2	CDGSH iron sulfur domain 2 [Source:RGD Symbol;Acc:1566242]	2	240586754	240611560	-1		ENSRNOG00000048258	2395.65	0.0684911	1.04862	0.0525846	1.30249	0.192748	0.970577	Cisd2	CDGSH iron sulfur domain 2 [Source:RGD Symbol;Acc:1566242]	2	240586754	240611560	-1
ENSRNOG00000012329	6066.91	0.192196	1.1425	0.056083	3.42699	0.000610317	0.0179985	Saraf	store-operated calcium entry-associated regulatory factor [Source:RGD Symbol;Acc:1303011]	16	61735181	61753476	-1		ENSRNOG00000012329	6066.91	0.172162	1.12675	0.055438	3.10549	0.00189964	0.0803364	Saraf	store-operated calcium entry-associated regulatory factor [Source:RGD Symbol;Acc:1303011]	16	61735181	61753476	-1
ENSRNOG00000005602	1807.72	0.191408	1.14188	0.0571567	3.34883	0.000811545	0.0230048	Mthfd1	methylenetetrahydrofolate dehydrogenase, cyclohydrolase and formyltetrahydrofolate synthetase 1 [Source:RGD Symbol;Acc:708531]	6	99282850	99350340	1		ENSRNOG00000005602	1807.72	0.145754	1.10631	0.0556079	2.6211	0.00876466	0.26422	Mthfd1	methylenetetrahydrofolate dehydrogenase, cyclohydrolase and formyltetrahydrofolate synthetase 1 [Source:RGD Symbol;Acc:708531]	6	99282850	99350340	1
ENSRNOG00000045568	1615.58	0.191059	1.1416	0.0587283	3.25326	0.00114088	0.0304746	Rbm14	RNA binding motif protein 14 [Source:RGD Symbol;Acc:620542]	1	220048873	220067124	-1		ENSRNOG00000045568	1615.58	0.118061	1.08528	0.0582152	2.02801	0.0425594	0.650763	Rbm14	RNA binding motif protein 14 [Source:RGD Symbol;Acc:620542]	1	220048873	220067124	-1
ENSRNOG00000006331	2117.34	0.190227	1.14094	0.0534905	3.55627	0.000376158	0.0117412	Elovl5	ELOVL fatty acid elongase 5 [Source:RGD Symbol;Acc:620583]	8	85259982	85285983	1		ENSRNOG00000006331	2117.34	0.22577	1.1694	0.0551808	4.09145	4.28684e-05	0.00316263	Elovl5	ELOVL fatty acid elongase 5 [Source:RGD Symbol;Acc:620583]	8	85259982	85285983	1
ENSRNOG00000000396	1908.52	0.189391	1.14028	0.0595963	3.17791	0.00148343	0.0382279	Ddx50	DExD-box helicase 50 [Source:RGD Symbol;Acc:1310934]	20	32239748	32269145	-1		ENSRNOG00000000396	1908.52	0.153713	1.11243	0.0595935	2.57935	0.00989866	0.287301	Ddx50	DExD-box helicase 50 [Source:RGD Symbol;Acc:1310934]	20	32239748	32269145	-1
ENSRNOG00000018483	1767.38	0.188536	1.13961	0.0558459	3.376	0.000735476	0.0212013	Smad1	SMAD family member 1 [Source:RGD Symbol;Acc:3030]	19	32188267	32248684	1		ENSRNOG00000018483	1767.38	0.175394	1.12927	0.0516495	3.39585	0.000684158	0.0346151	Smad1	SMAD family member 1 [Source:RGD Symbol;Acc:3030]	19	32188267	32248684	1
ENSRNOG00000008919	3852.42	0.188031	1.13921	0.0575904	3.26497	0.00109476	0.029608	Arpp21	cAMP regulated phosphoprotein 21 [Source:RGD Symbol;Acc:1593239]	8	120323897	120446507	-1		ENSRNOG00000008919	3852.42	0.03522	1.02471	0.0587535	0.599454	0.54887	0.997613	Arpp21	cAMP regulated phosphoprotein 21 [Source:RGD Symbol;Acc:1593239]	8	120323897	120446507	-1
ENSRNOG00000000921	4692.73	0.186057	1.13765	0.0439851	4.23	2.33687e-05	0.00099874	Ubl3	ubiquitin-like 3 [Source:RGD Symbol;Acc:1305431]	12	7865938	7911525	1		ENSRNOG00000000921	4692.73	0.120203	1.08689	0.0446927	2.68954	0.00715515	0.223142	Ubl3	ubiquitin-like 3 [Source:RGD Symbol;Acc:1305431]	12	7865938	7911525	1
ENSRNOG00000001996	3110.16	0.185996	1.1376	0.0474163	3.92262	8.75923e-05	0.00339848	Ythdc1	YTH domain containing 1 [Source:RGD Symbol;Acc:621706]	14	22971836	23002011	-1		ENSRNOG00000001996	3110.16	0.0429189	1.0302	0.0473095	0.907194	0.364304	0.997613	Ythdc1	YTH domain containing 1 [Source:RGD Symbol;Acc:621706]	14	22971836	23002011	-1
ENSRNOG00000007106	3977.57	0.185424	1.13715	0.0593679	3.12331	0.00178832	0.0448371	Sos1	SOS Ras/Rac guanine nucleotide exchange factor 1 [Source:RGD Symbol;Acc:1310949]	6	3104861	3182996	-1		ENSRNOG00000007106	3977.57	0.191833	1.14221	0.0596066	3.21832	0.00128942	0.0588391	Sos1	SOS Ras/Rac guanine nucleotide exchange factor 1 [Source:RGD Symbol;Acc:1310949]	6	3104861	3182996	-1
ENSRNOG00000000902	7617.69	0.184857	1.1367	0.0482373	3.83224	0.000126981	0.00472298	Hsph1	heat shock protein family H (Hsp110) member 1 [Source:RGD Symbol;Acc:1311609]	12	6322668	6341902	-1		ENSRNOG00000000902	7617.69	0.0573243	1.04053	0.0475624	1.20524	0.228109	0.993566	Hsph1	heat shock protein family H (Hsp110) member 1 [Source:RGD Symbol;Acc:1311609]	12	6322668	6341902	-1
ENSRNOG00000000007	56710.8	0.184488	1.13641	0.0510861	3.61131	0.000304655	0.00985672	Gad1	glutamate decarboxylase 1 [Source:RGD Symbol;Acc:2652]	3	56861396	56902157	1		ENSRNOG00000000007	56710.8	0.0299075	1.02095	0.0509663	0.586809	0.557332	0.997613	Gad1	glutamate decarboxylase 1 [Source:RGD Symbol;Acc:2652]	3	56861396	56902157	1
ENSRNOG00000050044	3234.51	0.183909	1.13596	0.0549148	3.34899	0.000811071	0.0230048	Ptp4a2	protein tyrosine phosphatase type IVA, member 2 [Source:RGD Symbol;Acc:619786]	5	148051126	148060339	1		ENSRNOG00000050044	3234.51	0.0713825	1.05072	0.0545606	1.30832	0.190766	0.969569	Ptp4a2	protein tyrosine phosphatase type IVA, member 2 [Source:RGD Symbol;Acc:619786]	5	148051126	148060339	1
ENSRNOG00000000130	2055.85	0.182996	1.13524	0.0560275	3.26619	0.00109007	0.0295724	Dnajb5	DnaJ heat shock protein family (Hsp40) member B5 [Source:RGD Symbol;Acc:1307453]	5	58393233	58401870	1		ENSRNOG00000000130	2055.85	0.113451	1.08181	0.0542799	2.0901	0.0366084	0.615544	Dnajb5	DnaJ heat shock protein family (Hsp40) member B5 [Source:RGD Symbol;Acc:1307453]	5	58393233	58401870	1
ENSRNOG00000020916	2154.15	0.181617	1.13415	0.0508868	3.56905	0.000358283	0.0112847	Tmub2	transmembrane and ubiquitin-like domain containing 2 [Source:RGD Symbol;Acc:1304758]	10	90230441	90234873	1		ENSRNOG00000020916	2154.15	0.203681	1.15163	0.0523593	3.89005	0.000100222	0.0068299	Tmub2	transmembrane and ubiquitin-like domain containing 2 [Source:RGD Symbol;Acc:1304758]	10	90230441	90234873	1
ENSRNOG00000012982	10204.8	0.181166	1.1338	0.0451835	4.00957	6.08286e-05	0.0024705	Map9	microtubule-associated protein 9 [Source:RGD Symbol;Acc:1560368]	2	181331464	181367244	1		ENSRNOG00000012982	10204.8	0.0779762	1.05554	0.044968	1.73404	0.0829114	0.831714	Map9	microtubule-associated protein 9 [Source:RGD Symbol;Acc:1560368]	2	181331464	181367244	1
ENSRNOG00000004518	4449.25	0.180269	1.1331	0.0515666	3.49585	0.000472547	0.014394	Cacnb1	calcium voltage-gated channel auxiliary subunit beta 1 [Source:RGD Symbol;Acc:68382]	10	85954138	85974651	-1		ENSRNOG00000004518	4449.25	0.168815	1.12414	0.0505826	3.33742	0.00084561	0.041287	Cacnb1	calcium voltage-gated channel auxiliary subunit beta 1 [Source:RGD Symbol;Acc:68382]	10	85954138	85974651	-1
ENSRNOG00000010267	7900.4	0.179882	1.13279	0.0537314	3.3478	0.000814562	0.0230433	Klhdc10	kelch domain containing 10 [Source:RGD Symbol;Acc:1309792]	4	57715946	57773823	1		ENSRNOG00000010267	7900.4	0.288708	1.22155	0.0546045	5.28725	1.24167e-07	1.50085e-05	Klhdc10	kelch domain containing 10 [Source:RGD Symbol;Acc:1309792]	4	57715946	57773823	1
ENSRNOG00000015925	1176.76	0.179468	1.13247	0.0571053	3.14275	0.0016737	0.0424227	Zfp131	zinc finger protein 131 [Source:RGD Symbol;Acc:1307638]	2	52504315	52531085	-1		ENSRNOG00000015925	1176.76	0.142289	1.10365	0.0593249	2.39847	0.0164636	0.395008	Zfp131	zinc finger protein 131 [Source:RGD Symbol;Acc:1307638]	2	52504315	52531085	-1
ENSRNOG00000007234	14310.6	0.177102	1.13061	0.0379187	4.67057	3.00366e-06	0.000149003	Cyp51	cytochrome P450, family 51 [Source:RGD Symbol;Acc:2481]	4	27175243	27194018	1		ENSRNOG00000007234	14310.6	0.0669262	1.04748	0.0379974	1.76134	0.0781812	0.814241	Cyp51	cytochrome P450, family 51 [Source:RGD Symbol;Acc:2481]	4	27175243	27194018	1
ENSRNOG00000019930	2961.58	0.176178	1.12989	0.0526686	3.34503	0.000822747	0.0231335	Rhot2	ras homolog family member T2 [Source:RGD Symbol;Acc:727970]	10	15205534	15211325	-1		ENSRNOG00000019930	2961.58	0.157677	1.11549	0.0523343	3.01288	0.00258779	0.102696	Rhot2	ras homolog family member T2 [Source:RGD Symbol;Acc:727970]	10	15205534	15211325	-1
ENSRNOG00000020894	3805.4	0.17427	1.12839	0.0526152	3.31215	0.000925819	0.0255659	Lsm12	LSM12 homolog [Source:RGD Symbol;Acc:1309441]	10	90105562	90127600	-1		ENSRNOG00000020894	3805.4	0.114007	1.08223	0.0529599	2.15271	0.0313412	0.572379	Lsm12	LSM12 homolog [Source:RGD Symbol;Acc:1309441]	10	90105562	90127600	-1
ENSRNOG00000012357	2732.92	0.173231	1.12758	0.048622	3.56281	0.000366906	0.0115134	Unc45a	unc-45 myosin chaperone A [Source:RGD Symbol;Acc:1305357]	1	142118917	142133627	-1		ENSRNOG00000012357	2732.92	0.273553	1.20878	0.0496783	5.50649	3.66049e-08	5.02477e-06	Unc45a	unc-45 myosin chaperone A [Source:RGD Symbol;Acc:1305357]	1	142118917	142133627	-1
ENSRNOG00000013981	1752.96	0.168403	1.12381	0.0511623	3.29155	0.000996357	0.0272429	Ptpn5	protein tyrosine phosphatase, non-receptor type 5 [Source:RGD Symbol;Acc:3448]	1	103197915	103256823	-1		ENSRNOG00000013981	1752.96	0.10174	1.07307	0.0547933	1.85679	0.0633409	0.753923	Ptpn5	protein tyrosine phosphatase, non-receptor type 5 [Source:RGD Symbol;Acc:3448]	1	103197915	103256823	-1
ENSRNOG00000002393	9740.77	0.168175	1.12364	0.0396635	4.24004	2.23484e-05	0.000961051	Eprs	glutamyl-prolyl-tRNA synthetase [Source:RGD Symbol;Acc:1310952]	13	103300932	103371577	1		ENSRNOG00000002393	9740.77	0.116155	1.08384	0.0395672	2.93563	0.00332867	0.126844	Eprs	glutamyl-prolyl-tRNA synthetase [Source:RGD Symbol;Acc:1310952]	13	103300932	103371577	1
ENSRNOG00000009683	6106.45	0.167349	1.12299	0.0456436	3.66642	0.00024597	0.0082591	Sdcbp	syndecan binding protein [Source:RGD Symbol;Acc:621497]	5	19471664	19498485	1		ENSRNOG00000009683	6106.45	0.152767	1.1117	0.0448086	3.40932	0.000651249	0.0331504	Sdcbp	syndecan binding protein [Source:RGD Symbol;Acc:621497]	5	19471664	19498485	1
ENSRNOG00000043099	1979.99	0.162741	1.11941	0.0525529	3.09672	0.00195677	0.0484946	Ddx21	DExD-box helicase 21 [Source:RGD Symbol;Acc:1307306]	20	32213148	32232632	-1		ENSRNOG00000043099	1979.99	0.147999	1.10803	0.0522657	2.83168	0.00463046	0.1636	Ddx21	DExD-box helicase 21 [Source:RGD Symbol;Acc:1307306]	20	32213148	32232632	-1
ENSRNOG00000058053	2610.34	0.158458	1.11609	0.0460222	3.44308	0.000575126	0.0170695	Ube2n	ubiquitin-conjugating enzyme E2N [Source:RGD Symbol;Acc:621096]	7	36610147	36640189	1		ENSRNOG00000058053	2610.34	0.120189	1.08688	0.04644	2.58804	0.00965231	0.282666	Ube2n	ubiquitin-conjugating enzyme E2N [Source:RGD Symbol;Acc:621096]	7	36610147	36640189	1
ENSRNOG00000007673	4205.94	0.154147	1.11276	0.0476271	3.23654	0.00120986	0.0321416	Ppig	peptidylprolyl isomerase G [Source:RGD Symbol;Acc:620315]	3	55960067	55988968	1		ENSRNOG00000007673	4205.94	0.0896131	1.06408	0.0476652	1.88006	0.0601005	0.739576	Ppig	peptidylprolyl isomerase G [Source:RGD Symbol;Acc:620315]	3	55960067	55988968	1
ENSRNOG00000021085	6549.06	0.15276	1.11169	0.0361414	4.22674	2.37105e-05	0.00101024	Sf1	splicing factor 1 [Source:RGD Symbol;Acc:620645]	1	221735517	221749086	1		ENSRNOG00000021085	6549.06	0.0791805	1.05642	0.0362627	2.18353	0.0289971	0.551443	Sf1	splicing factor 1 [Source:RGD Symbol;Acc:620645]	1	221735517	221749086	1
ENSRNOG00000004148	4863.89	0.149627	1.10928	0.0409401	3.65477	0.000257411	0.00859479	Cdk17	cyclin-dependent kinase 17 [Source:RGD Symbol;Acc:1565593]	7	34001506	34079616	1		ENSRNOG00000004148	4863.89	0.0891762	1.06376	0.0402376	2.21624	0.0266749	0.526772	Cdk17	cyclin-dependent kinase 17 [Source:RGD Symbol;Acc:1565593]	7	34001506	34079616	1
ENSRNOG00000005353	4367.43	0.149134	1.1089	0.038717	3.85191	0.000117202	0.00441174	Rybp	RING1 and YY1 binding protein [Source:RGD Symbol;Acc:1307077]	4	132689531	132740938	-1		ENSRNOG00000005353	4367.43	0.0812263	1.05792	0.039261	2.06888	0.0385573	0.623884	Rybp	RING1 and YY1 binding protein [Source:RGD Symbol;Acc:1307077]	4	132689531	132740938	-1
ENSRNOG00000021168	6251.27	0.14174	1.10323	0.0417302	3.39657	0.000682351	0.0198936	Anp32e	acidic nuclear phosphoprotein 32 family member E [Source:RGD Symbol;Acc:1310611]	2	198040536	198057003	1		ENSRNOG00000021168	6251.27	0.115307	1.08321	0.0420414	2.74271	0.00609354	0.199313	Anp32e	acidic nuclear phosphoprotein 32 family member E [Source:RGD Symbol;Acc:1310611]	2	198040536	198057003	1
ENSRNOG00000036676	6269.06	0.139802	1.10175	0.0422019	3.31268	0.000924056	0.0255659	Csnk1d	casein kinase 1, delta [Source:RGD Symbol;Acc:71031]	10	110148600	110182408	-1		ENSRNOG00000036676	6269.06	0.103405	1.07431	0.0420914	2.45667	0.0140232	0.358876	Csnk1d	casein kinase 1, delta [Source:RGD Symbol;Acc:71031]	10	110148600	110182408	-1
ENSRNOG00000024349	9808.55	0.137248	1.09981	0.0385427	3.56094	0.000369523	0.0115601	Cbarp	CACN beta subunit associated regulatory protein [Source:RGD Symbol;Acc:1307185]	7	12433933	12441048	1		ENSRNOG00000024349	9808.55	0.100964	1.07249	0.0391222	2.58073	0.00985908	0.286649	Cbarp	CACN beta subunit associated regulatory protein [Source:RGD Symbol;Acc:1307185]	7	12433933	12441048	1
ENSRNOG00000005561	3967.2	0.13327	1.09678	0.0418504	3.18445	0.0014503	0.0375134	Brinp1	BMP/retinoic acid inducible neural specific 1 [Source:RGD Symbol;Acc:708519]	5	84919367	85123829	-1		ENSRNOG00000005561	3967.2	0.0969156	1.06948	0.0423422	2.28887	0.022087	0.473371	Brinp1	BMP/retinoic acid inducible neural specific 1 [Source:RGD Symbol;Acc:708519]	5	84919367	85123829	-1
ENSRNOG00000018343	5468.75	0.131517	1.09544	0.0413114	3.18355	0.0014548	0.0375598	Isca1	iron-sulfur cluster assembly 1 [Source:RGD Symbol;Acc:727792]	17	5281727	5294384	1		ENSRNOG00000018343	5468.75	0.0925423	1.06625	0.0415375	2.22792	0.0258859	0.516527	Isca1	iron-sulfur cluster assembly 1 [Source:RGD Symbol;Acc:727792]	17	5281727	5294384	1
ENSRNOG00000009935	8145.01	0.126913	1.09195	0.0397838	3.19007	0.00142241	0.0370679	Xpo1	exportin 1 [Source:RGD Symbol;Acc:620517]	14	108007724	108049660	1		ENSRNOG00000009935	8145.01	0.0806709	1.05751	0.0394969	2.04246	0.0411058	0.642877	Xpo1	exportin 1 [Source:RGD Symbol;Acc:620517]	14	108007724	108049660	1
ENSRNOG00000030019	14044.2	0.122982	1.08898	0.0368439	3.33792	0.000844077	0.0236376	Atp1a1	ATPase Na+/K+ transporting subunit alpha 1 [Source:RGD Symbol;Acc:2167]	2	204003742	204032023	-1		ENSRNOG00000030019	14044.2	0.0598456	1.04235	0.0366755	1.63176	0.10273	0.866339	Atp1a1	ATPase Na+/K+ transporting subunit alpha 1 [Source:RGD Symbol;Acc:2167]	2	204003742	204032023	-1
ENSRNOG00000011726	10668.5	0.122617	1.08871	0.0353379	3.46983	0.000520789	0.0157256	Grin1	glutamate ionotropic receptor NMDA type subunit 1 [Source:RGD Symbol;Acc:2736]	3	2506896	2534663	-1		ENSRNOG00000011726	10668.5	0.0775512	1.05523	0.0355099	2.18393	0.0289674	0.551443	Grin1	glutamate ionotropic receptor NMDA type subunit 1 [Source:RGD Symbol;Acc:2736]	3	2506896	2534663	-1
ENSRNOG00000014173	3871.31	-0.127498	0.915418	0.0402077	-3.17098	0.00151925	0.0389343	Smc3	structural maintenance of chromosomes 3 [Source:RGD Symbol;Acc:62006]	1	274309758	274352854	1		ENSRNOG00000014173	3871.31	-0.0931705	0.93746	0.0394786	-2.36003	0.0182736	0.418643	Smc3	structural maintenance of chromosomes 3 [Source:RGD Symbol;Acc:62006]	1	274309758	274352854	1
ENSRNOG00000016704	4053.9	-0.13972	0.907695	0.0439854	-3.17651	0.00149059	0.0382704	Pcyox1	prenylcysteine oxidase 1 [Source:RGD Symbol;Acc:628652]	4	118187134	118198029	-1		ENSRNOG00000016704	4053.9	-0.0658547	0.955379	0.0434564	-1.51542	0.129666	0.908966	Pcyox1	prenylcysteine oxidase 1 [Source:RGD Symbol;Acc:628652]	4	118187134	118198029	-1
ENSRNOG00000000999	2932.16	-0.143657	0.905222	0.0444671	-3.23064	0.00123515	0.0326163	Smurf1	SMAD specific E3 ubiquitin protein ligase 1 [Source:RGD Symbol;Acc:1594738]	12	11407213	11526465	1		ENSRNOG00000000999	2932.16	-0.106463	0.928863	0.0443212	-2.40208	0.0163023	0.393394	Smurf1	SMAD specific E3 ubiquitin protein ligase 1 [Source:RGD Symbol;Acc:1594738]	12	11407213	11526465	1
ENSRNOG00000014648	7639.94	-0.148106	0.902434	0.039949	-3.70738	0.000209413	0.00719987	Efnb2	ephrin B2 [Source:RGD Symbol;Acc:1309497]	16	86631064	86675049	1		ENSRNOG00000014648	7639.94	-0.0621522	0.957834	0.0401011	-1.54989	0.121168	0.90235	Efnb2	ephrin B2 [Source:RGD Symbol;Acc:1309497]	16	86631064	86675049	1
ENSRNOG00000007496	4049.38	-0.15897	0.895664	0.04593	-3.46113	0.000537912	0.0161723	Mtmr4	myotubularin related protein 4 [Source:RGD Symbol;Acc:1310306]	10	74886985	74909533	1		ENSRNOG00000007496	4049.38	-0.105575	0.929434	0.0450996	-2.34093	0.0192359	0.432601	Mtmr4	myotubularin related protein 4 [Source:RGD Symbol;Acc:1310306]	10	74886985	74909533	1
ENSRNOG00000011111	1877.28	-0.159781	0.895161	0.0498134	-3.20759	0.0013385	0.0350789	Cipc	CLOCK-interacting pacemaker [Source:RGD Symbol;Acc:1309492]	6	110968061	110990912	1		ENSRNOG00000011111	1877.28	-0.106059	0.929122	0.0507013	-2.09185	0.0364524	0.614153	Cipc	CLOCK-interacting pacemaker [Source:RGD Symbol;Acc:1309492]	6	110968061	110990912	1
ENSRNOG00000003453	1949.84	-0.168935	0.889499	0.0535066	-3.15728	0.0015925	0.0406614	Lypd1	Ly6/Plaur domain containing 1 [Source:RGD Symbol;Acc:1549754]	13	42219887	42263024	-1		ENSRNOG00000003453	1949.84	-0.368675	0.774493	0.0605879	-6.08496	1.1652e-09	1.99119e-07	Lypd1	Ly6/Plaur domain containing 1 [Source:RGD Symbol;Acc:1549754]	13	42219887	42263024	-1
ENSRNOG00000023373	1915.4	-0.17	0.888843	0.0484982	-3.50529	0.000456108	0.0139545	Sec24b	SEC24 homolog B, COPII coat complex component [Source:RGD Symbol;Acc:1309358]	2	230287296	230356919	-1		ENSRNOG00000023373	1915.4	-0.105048	0.929774	0.0477812	-2.19852	0.0279121	0.54354	Sec24b	SEC24 homolog B, COPII coat complex component [Source:RGD Symbol;Acc:1309358]	2	230287296	230356919	-1
ENSRNOG00000000967	2927.51	-0.172367	0.887386	0.0450611	-3.82518	0.000130675	0.00481452	Aacs	acetoacetyl-CoA synthetase [Source:RGD Symbol;Acc:708522]	12	36512393	36555694	-1		ENSRNOG00000000967	2927.51	-0.153592	0.899009	0.0484328	-3.17124	0.00151787	0.0677861	Aacs	acetoacetyl-CoA synthetase [Source:RGD Symbol;Acc:708522]	12	36512393	36555694	-1
ENSRNOG00000006285	1883.25	-0.185841	0.879136	0.0514311	-3.6134	0.000302203	0.00985352	Tlk2	tousled-like kinase 2 [Source:RGD Symbol;Acc:1310907]	10	93415399	93507277	1		ENSRNOG00000006285	1883.25	-0.106114	0.929087	0.0510197	-2.07986	0.0375385	0.621686	Tlk2	tousled-like kinase 2 [Source:RGD Symbol;Acc:1310907]	10	93415399	93507277	1
ENSRNOG00000014623	1187.39	-0.189411	0.876964	0.058017	-3.26474	0.00109564	0.029608	Smurf2	SMAD specific E3 ubiquitin protein ligase 2 [Source:RGD Symbol;Acc:1310067]	10	95018059	95062987	-1		ENSRNOG00000014623	1187.39	-0.242973	0.845002	0.0612654	-3.96591	7.31162e-05	0.00510261	Smurf2	SMAD specific E3 ubiquitin protein ligase 2 [Source:RGD Symbol;Acc:1310067]	10	95018059	95062987	-1
ENSRNOG00000033791	8054.96	-0.189421	0.876957	0.0512768	-3.69409	0.000220672	0.00751258	Apc2	APC2, WNT signaling pathway regulator [Source:RGD Symbol;Acc:1308256]	7	12258468	12275609	-1		ENSRNOG00000033791	8054.96	-0.141808	0.906383	0.0516144	-2.74745	0.00600612	0.197612	Apc2	APC2, WNT signaling pathway regulator [Source:RGD Symbol;Acc:1308256]	7	12258468	12275609	-1
ENSRNOG00000059408	3244.7	-0.191045	0.875971	0.0511949	-3.73172	0.000190175	0.00663054	Prr12	proline rich 12 [Source:RGD Symbol;Acc:1309896]	1	101023106	101046208	-1		ENSRNOG00000059408	3244.7	-0.143583	0.905268	0.0506376	-2.8355	0.00457545	0.161998	Prr12	proline rich 12 [Source:RGD Symbol;Acc:1309896]	1	101023106	101046208	-1
ENSRNOG00000007370	1525.01	-0.196567	0.872625	0.0584113	-3.36523	0.000764809	0.0219035	Rnf144a	ring finger protein 144A [Source:RGD Symbol;Acc:1561737]	6	45509787	45629168	-1		ENSRNOG00000007370	1525.01	-0.15098	0.900638	0.0529378	-2.85203	0.00434409	0.15545	Rnf144a	ring finger protein 144A [Source:RGD Symbol;Acc:1561737]	6	45509787	45629168	-1
ENSRNOG00000009815	1849.87	-0.197956	0.871785	0.0570143	-3.47204	0.000516519	0.0156306	Pnma2	paraneoplastic Ma antigen 2 [Source:RGD Symbol;Acc:1307266]	15	43582020	43589680	1		ENSRNOG00000009815	1849.87	-0.199112	0.871086	0.0587937	-3.38663	0.000707575	0.0353724	Pnma2	paraneoplastic Ma antigen 2 [Source:RGD Symbol;Acc:1307266]	15	43582020	43589680	1
ENSRNOG00000016790	2443.95	-0.199049	0.871124	0.0548592	-3.62837	0.00028522	0.00938792	Kmt5b	lysine methyltransferase 5B [Source:RGD Symbol;Acc:1311637]	1	219000844	219050211	1		ENSRNOG00000016790	2443.95	-0.16234	0.893575	0.0560437	-2.89666	0.00377157	0.139547	Kmt5b	lysine methyltransferase 5B [Source:RGD Symbol;Acc:1311637]	1	219000844	219050211	1
ENSRNOG00000001647	3809.14	-0.199643	0.870766	0.0586486	-3.40405	0.000663934	0.0194148	Ets2	ETS proto-oncogene 2, transcription factor [Source:RGD Symbol;Acc:1584977]	11	36075709	36092495	1		ENSRNOG00000001647	3809.14	-0.0923624	0.937986	0.0587767	-1.57141	0.116087	0.896707	Ets2	ETS proto-oncogene 2, transcription factor [Source:RGD Symbol;Acc:1584977]	11	36075709	36092495	1
ENSRNOG00000004777	1148.66	-0.201031	0.869929	0.061785	-3.25371	0.00113907	0.0304746	Esf1	ESF1 nucleolar pre-rRNA processing protein homolog [Source:RGD Symbol;Acc:1306067]	3	133178561	133232322	-1		ENSRNOG00000004777	1148.66	-0.157782	0.896402	0.0617301	-2.55599	0.0105886	0.302605	Esf1	ESF1 nucleolar pre-rRNA processing protein homolog [Source:RGD Symbol;Acc:1306067]	3	133178561	133232322	-1
ENSRNOG00000013287	2054.33	-0.202126	0.869269	0.0544894	-3.70945	0.000207706	0.00715892	Sall2	spalt-like transcription factor 2 [Source:RGD Symbol;Acc:1309272]	15	28728140	28746042	-1		ENSRNOG00000013287	2054.33	-0.149483	0.901574	0.0548966	-2.72299	0.00646948	0.206764	Sall2	spalt-like transcription factor 2 [Source:RGD Symbol;Acc:1309272]	15	28728140	28746042	-1
ENSRNOG00000053234	1049.54	-0.207833	0.865837	0.0634226	-3.27695	0.00104934	0.0286352	Cnot3	CCR4-NOT transcription complex, subunit 3 [Source:RGD Symbol;Acc:1304771]	1	64130908	64147251	-1		ENSRNOG00000053234	1049.54	-0.192864	0.874867	0.0638003	-3.02293	0.00250338	0.0998193	Cnot3	CCR4-NOT transcription complex, subunit 3 [Source:RGD Symbol;Acc:1304771]	1	64130908	64147251	-1
ENSRNOG00000001616	1072.34	-0.209094	0.86508	0.0665778	-3.1406	0.00168605	0.0426579	Senp7	SUMO1/sentrin specific peptidase 7 [Source:RGD Symbol;Acc:1305510]	11	46880928	47027667	-1		ENSRNOG00000001616	1072.34	-0.102634	0.931331	0.0669382	-1.53326	0.125211	0.905536	Senp7	SUMO1/sentrin specific peptidase 7 [Source:RGD Symbol;Acc:1305510]	11	46880928	47027667	-1
ENSRNOG00000011826	2141.77	-0.210058	0.864502	0.0603165	-3.4826	0.000496566	0.0150926	Lzts1	leucine zipper tumor suppressor 1 [Source:RGD Symbol;Acc:708565]	16	22250470	22306662	1		ENSRNOG00000011826	2141.77	-0.0912494	0.938709	0.0590878	-1.5443	0.122515	0.90235	Lzts1	leucine zipper tumor suppressor 1 [Source:RGD Symbol;Acc:708565]	16	22250470	22306662	1
ENSRNOG00000013313	1732.63	-0.21501	0.86154	0.0611449	-3.51641	0.000437431	0.0134721	Nceh1	neutral cholesterol ester hydrolase 1 [Source:RGD Symbol;Acc:1311104]	2	112868707	112934953	1		ENSRNOG00000013313	1732.63	-0.112003	0.925302	0.058765	-1.90595	0.0566567	0.720995	Nceh1	neutral cholesterol ester hydrolase 1 [Source:RGD Symbol;Acc:1311104]	2	112868707	112934953	1
ENSRNOG00000055631	1358.97	-0.219335	0.858961	0.0566607	-3.87102	0.00010838	0.00409074	Zfp280d	zinc finger protein 280D [Source:RGD Symbol;Acc:1560796]	8	78858570	78949447	1		ENSRNOG00000055631	1358.97	-0.108483	0.927563	0.0562779	-1.92763	0.0539011	0.707431	Zfp280d	zinc finger protein 280D [Source:RGD Symbol;Acc:1560796]	8	78858570	78949447	1
ENSRNOG00000012683	2553.33	-0.219617	0.858793	0.05873	-3.73944	0.000184428	0.0065018	Abhd17c	abhydrolase domain containing 17C [Source:RGD Symbol;Acc:1308210]	1	146248503	146289465	-1		ENSRNOG00000012683	2553.33	-0.128227	0.914955	0.0638246	-2.00906	0.0445312	0.660326	Abhd17c	abhydrolase domain containing 17C [Source:RGD Symbol;Acc:1308210]	1	146248503	146289465	-1
ENSRNOG00000043364	663.504	-0.225079	0.855548	0.0727636	-3.0933	0.00197946	0.0488607	Zfp362	zinc finger protein 362 [Source:RGD Symbol;Acc:1306498]	5	146952653	146973932	-1		ENSRNOG00000043364	663.504	-0.171968	0.887631	0.072162	-2.38309	0.0171681	0.407244	Zfp362	zinc finger protein 362 [Source:RGD Symbol;Acc:1306498]	5	146952653	146973932	-1
ENSRNOG00000018276	1637.07	-0.227144	0.854324	0.0635871	-3.57218	0.000354025	0.0111759	Mgat4a	mannosyl (alpha-1,3-)-glycoprotein beta-1,4-N-acetylglucosaminyltransferase, isozyme A [Source:RGD Symbol;Acc:1305650]	9	44033436	44126919	-1		ENSRNOG00000018276	1637.07	-0.228386	0.853589	0.0610594	-3.74039	0.000183738	0.0113875	Mgat4a	mannosyl (alpha-1,3-)-glycoprotein beta-1,4-N-acetylglucosaminyltransferase, isozyme A [Source:RGD Symbol;Acc:1305650]	9	44033436	44126919	-1
ENSRNOG00000020379	1167.81	-0.230734	0.852201	0.0676075	-3.41285	0.00064288	0.0189186	Cog8	component of oligomeric golgi complex 8 [Source:RGD Symbol;Acc:1307074]	19	39246625	39257451	-1		ENSRNOG00000020379	1167.81	-0.0500316	0.965915	0.0673606	-0.742743	0.457637	0.997613	Cog8	component of oligomeric golgi complex 8 [Source:RGD Symbol;Acc:1307074]	19	39246625	39257451	-1
ENSRNOG00000001158	1758.06	-0.234358	0.850063	0.0579819	-4.04192	5.3016e-05	0.00217867	Abcg1	ATP binding cassette subfamily G member 1 [Source:RGD Symbol;Acc:620294]	20	9743269	9840489	1		ENSRNOG00000001158	1758.06	-0.101787	0.931878	0.055115	-1.84681	0.0647754	0.761793	Abcg1	ATP binding cassette subfamily G member 1 [Source:RGD Symbol;Acc:620294]	20	9743269	9840489	1
ENSRNOG00000000341	868.979	-0.237394	0.848276	0.0698989	-3.39625	0.00068317	0.0198936	Nid2	nidogen 2 [Source:RGD Symbol;Acc:1311685]	15	4894213	4951917	-1		ENSRNOG00000000341	868.979	-0.214313	0.861957	0.069638	-3.07753	0.00208725	0.086953	Nid2	nidogen 2 [Source:RGD Symbol;Acc:1311685]	15	4894213	4951917	-1
ENSRNOG00000011614	1122.35	-0.246154	0.843141	0.0695084	-3.54135	0.00039808	0.0123976	Tmcc1	transmembrane and coiled-coil domain family 1 [Source:RGD Symbol;Acc:1311909]	4	147921724	148048726	-1		ENSRNOG00000011614	1122.35	-0.199481	0.870864	0.0649531	-3.07114	0.0021324	0.0881759	Tmcc1	transmembrane and coiled-coil domain family 1 [Source:RGD Symbol;Acc:1311909]	4	147921724	148048726	-1
ENSRNOG00000019979	688.28	-0.248701	0.841654	0.0743065	-3.34696	0.000817018	0.0230658	B3galt6	Beta-1,3-galactosyltransferase 6 [Source:RGD Symbol;Acc:1309558]	5	173423475	173425611	-1		ENSRNOG00000019979	688.28	-0.0817894	0.944885	0.073011	-1.12023	0.262614	0.997613	B3galt6	Beta-1,3-galactosyltransferase 6 [Source:RGD Symbol;Acc:1309558]	5	173423475	173425611	-1
ENSRNOG00000008337	637.991	-0.251227	0.840182	0.0804167	-3.12406	0.00178374	0.0448032	Gjd2	gap junction protein, delta 2 [Source:RGD Symbol;Acc:2694]	3	105467480	105470475	-1		ENSRNOG00000008337	637.991	-0.220755	0.858116	0.0866036	-2.54903	0.0108022	0.306098	Gjd2	gap junction protein, delta 2 [Source:RGD Symbol;Acc:2694]	3	105467480	105470475	-1
ENSRNOG00000025142	3014.36	-0.255016	0.837978	0.0567945	-4.49015	7.11725e-06	0.000337401	Mex3b	mex-3 RNA binding family member B [Source:RGD Symbol;Acc:1306790]	1	144831523	144835747	1		ENSRNOG00000025142	3014.36	-0.162806	0.893286	0.0564223	-2.88549	0.00390806	0.143213	Mex3b	mex-3 RNA binding family member B [Source:RGD Symbol;Acc:1306790]	1	144831523	144835747	1
ENSRNOG00000016719	715.149	-0.257321	0.83664	0.0688946	-3.73499	0.000187719	0.00658439	Zfp161	zinc finger protein 161 [Source:RGD Symbol;Acc:628712]	9	117737611	117744300	1		ENSRNOG00000016719	715.149	-0.245517	0.843513	0.0704168	-3.48663	0.000489154	0.0254406	Zfp161	zinc finger protein 161 [Source:RGD Symbol;Acc:628712]	9	117737611	117744300	1
ENSRNOG00000045764	2220.82	-0.261551	0.834191	0.0585849	-4.46448	8.02637e-06	0.000376643	Cxxc4	CXXC finger protein 4 [Source:RGD Symbol;Acc:69228]	2	239415046	239439568	1		ENSRNOG00000045764	2220.82	-0.211097	0.86388	0.0590035	-3.57771	0.00034662	0.0190323	Cxxc4	CXXC finger protein 4 [Source:RGD Symbol;Acc:69228]	2	239415046	239439568	1
ENSRNOG00000011882	1379.69	-0.262746	0.8335	0.070387	-3.73287	0.000189308	0.00662341	Gab2	GRB2-associated binding protein 2 [Source:RGD Symbol;Acc:621367]	1	162083030	162279727	1		ENSRNOG00000011882	1379.69	-0.178634	0.883539	0.0689865	-2.5894	0.00961425	0.282473	Gab2	GRB2-associated binding protein 2 [Source:RGD Symbol;Acc:621367]	1	162083030	162279727	1
ENSRNOG00000009835	1196.87	-0.263102	0.833294	0.0605159	-4.34765	1.37604e-05	0.000626664	Tram1l1	translocation associated membrane protein 1-like 1 [Source:RGD Symbol;Acc:1306398]	2	228544418	228546599	1		ENSRNOG00000009835	1196.87	-0.13633	0.90983	0.0606036	-2.24954	0.024478	0.503602	Tram1l1	translocation associated membrane protein 1-like 1 [Source:RGD Symbol;Acc:1306398]	2	228544418	228546599	1
ENSRNOG00000050087	465.083	-0.26357	0.833024	0.0844695	-3.12029	0.00180671	0.0451354	Mphosph6	M phase phosphoprotein 6 [Source:RGD Symbol;Acc:1591222]	19	50357338	50367187	-1		ENSRNOG00000050087	465.083	-0.156985	0.896897	0.0895302	-1.75343	0.0795279	0.818112	Mphosph6	M phase phosphoprotein 6 [Source:RGD Symbol;Acc:1591222]	19	50357338	50367187	-1
ENSRNOG00000000302	1331.01	-0.267939	0.830505	0.0603022	-4.44326	8.86049e-06	0.000411613	Sesn1	sestrin 1 [Source:RGD Symbol;Acc:1307517]	20	46667121	46758305	1		ENSRNOG00000000302	1331.01	-0.156349	0.897293	0.0563111	-2.77652	0.00549446	0.185515	Sesn1	sestrin 1 [Source:RGD Symbol;Acc:1307517]	20	46667121	46758305	1
ENSRNOG00000025624	6381.82	-0.269023	0.829882	0.0767207	-3.50652	0.000454006	0.0139208	Arhgap20	Rho GTPase activating protein 20 [Source:RGD Symbol;Acc:1303160]	8	56179637	56264263	1		ENSRNOG00000025624	6381.82	-0.319985	0.801078	0.0765419	-4.18052	2.90839e-05	0.00226543	Arhgap20	Rho GTPase activating protein 20 [Source:RGD Symbol;Acc:1303160]	8	56179637	56264263	1
ENSRNOG00000016728	3627.75	-0.270322	0.829135	0.056846	-4.75533	1.98122e-06	0.000100971	Tiam2	T-cell lymphoma invasion and metastasis 2 [Source:RGD Symbol;Acc:2324148]	1	44311513	44433193	1		ENSRNOG00000016728	3627.75	-0.212618	0.86297	0.0561018	-3.78986	0.000150729	0.00959796	Tiam2	T-cell lymphoma invasion and metastasis 2 [Source:RGD Symbol;Acc:2324148]	1	44311513	44433193	1
ENSRNOG00000012002	895.211	-0.272504	0.827882	0.0880991	-3.09315	0.00198046	0.0488607	Iqgap1	IQ motif containing GTPase activating protein 1 [Source:RGD Symbol;Acc:1311884]	1	142525046	142615673	-1		ENSRNOG00000012002	895.211	-0.174461	0.886098	0.0831018	-2.09937	0.0357847	0.60965	Iqgap1	IQ motif containing GTPase activating protein 1 [Source:RGD Symbol;Acc:1311884]	1	142525046	142615673	-1
ENSRNOG00000010789	2142.09	-0.272559	0.82785	0.0535066	-5.09393	3.50715e-07	2.04682e-05	Dusp7	dual specificity phosphatase 7 [Source:RGD Symbol;Acc:735026]	8	115069095	115076130	1		ENSRNOG00000010789	2142.09	-0.248061	0.842027	0.0526493	-4.71158	2.45809e-06	0.00024215	Dusp7	dual specificity phosphatase 7 [Source:RGD Symbol;Acc:735026]	8	115069095	115076130	1
ENSRNOG00000014448	717.25	-0.278747	0.824307	0.0731126	-3.81257	0.000137528	0.00504027	Arntl	aryl hydrocarbon receptor nuclear translocator-like [Source:RGD Symbol;Acc:62003]	1	178039063	178137465	1		ENSRNOG00000014448	717.25	-0.202568	0.869002	0.0686096	-2.95248	0.00315231	0.12164	Arntl	aryl hydrocarbon receptor nuclear translocator-like [Source:RGD Symbol;Acc:62003]	1	178039063	178137465	1
ENSRNOG00000001982	734.151	-0.280488	0.823312	0.082318	-3.40738	0.000655899	0.019261	Cblb	Cbl proto-oncogene B [Source:RGD Symbol;Acc:620535]	11	51037393	51202820	-1		ENSRNOG00000001982	734.151	-0.166608	0.890935	0.0777257	-2.14354	0.0320699	0.579994	Cblb	Cbl proto-oncogene B [Source:RGD Symbol;Acc:620535]	11	51037393	51202820	-1
ENSRNOG00000012037	962.217	-0.281894	0.822511	0.0765903	-3.68054	0.000232737	0.00786548	Galnt7	polypeptide N-acetylgalactosaminyltransferase 7 [Source:RGD Symbol;Acc:620362]	16	35934970	36062719	1		ENSRNOG00000012037	962.217	-0.14163	0.906494	0.0676149	-2.09466	0.0362013	0.611769	Galnt7	polypeptide N-acetylgalactosaminyltransferase 7 [Source:RGD Symbol;Acc:620362]	16	35934970	36062719	1
ENSRNOG00000003918	477.32	-0.282593	0.822112	0.0898091	-3.14659	0.00165186	0.0420225	Slc25a19	solute carrier family 25 member 19 [Source:RGD Symbol;Acc:1359554]	10	104166598	104179523	-1		ENSRNOG00000003918	477.32	-0.0851115	0.942712	0.0892801	-0.953309	0.340434	0.997613	Slc25a19	solute carrier family 25 member 19 [Source:RGD Symbol;Acc:1359554]	10	104166598	104179523	-1
ENSRNOG00000026239	1246.23	-0.284443	0.821058	0.0701464	-4.05499	5.01365e-05	0.00207261	Arid4a	AT-rich interaction domain 4A [Source:RGD Symbol;Acc:1307442]	6	93461713	93532901	1		ENSRNOG00000026239	1246.23	-0.168719	0.889632	0.0710634	-2.37421	0.0175867	0.411923	Arid4a	AT-rich interaction domain 4A [Source:RGD Symbol;Acc:1307442]	6	93461713	93532901	1
ENSRNOG00000060367	3697.97	-0.290769	0.817466	0.0695702	-4.17951	2.92142e-05	0.00124094	Rfx7	regulatory factor X, 7 [Source:RGD Symbol;Acc:1308795]	8	79159370	79279962	1		ENSRNOG00000060367	3697.97	-0.27813	0.824659	0.069404	-4.0074	6.13902e-05	0.00435636	Rfx7	regulatory factor X, 7 [Source:RGD Symbol;Acc:1308795]	8	79159370	79279962	1
ENSRNOG00000014367	1326.25	-0.292206	0.816652	0.0858392	-3.40411	0.000663794	0.0194148	Ephb6	Eph receptor B6 [Source:RGD Symbol;Acc:1306163]	4	70903253	70918514	1		ENSRNOG00000014367	1326.25	-0.2375	0.848214	0.0862515	-2.75358	0.00589481	0.195874	Ephb6	Eph receptor B6 [Source:RGD Symbol;Acc:1306163]	4	70903253	70918514	1
ENSRNOG00000004500	984.8	-0.295631	0.814716	0.0687127	-4.30243	1.68936e-05	0.000744929	Myc	myelocytomatosis oncogene [Source:RGD Symbol;Acc:3130]	7	102586313	102591240	1		ENSRNOG00000004500	984.8	-0.272908	0.82765	0.071991	-3.79086	0.000150125	0.009596	Myc	myelocytomatosis oncogene [Source:RGD Symbol;Acc:3130]	7	102586313	102591240	1
ENSRNOG00000008870	1407.09	-0.296461	0.814247	0.0778315	-3.80901	0.000139526	0.00510004	Atf7ip	activating transcription factor 7 interacting protein [Source:RGD Symbol;Acc:1306030]	4	170518673	170559532	1		ENSRNOG00000008870	1407.09	-0.201291	0.869772	0.0777796	-2.58796	0.00965457	0.282666	Atf7ip	activating transcription factor 7 interacting protein [Source:RGD Symbol;Acc:1306030]	4	170518673	170559532	1
ENSRNOG00000019639	513.089	-0.309934	0.806679	0.0869965	-3.5626	0.000367201	0.0115134	Pgpep1	pyroglutamyl-peptidase I [Source:RGD Symbol;Acc:1303133]	16	20521956	20531396	1		ENSRNOG00000019639	513.089	-0.0891385	0.940084	0.0785684	-1.13453	0.256571	0.997613	Pgpep1	pyroglutamyl-peptidase I [Source:RGD Symbol;Acc:1303133]	16	20521956	20531396	1
ENSRNOG00000027833	815.645	-0.311034	0.806064	0.0975832	-3.18738	0.0014357	0.0372744	Fnip2	folliculin interacting protein 2 [Source:RGD Symbol;Acc:1562174]	2	178225915	178334900	-1		ENSRNOG00000027833	815.645	-0.153925	0.898802	0.0964572	-1.59579	0.110536	0.8821	Fnip2	folliculin interacting protein 2 [Source:RGD Symbol;Acc:1562174]	2	178225915	178334900	-1
ENSRNOG00000016103	697.832	-0.315242	0.803716	0.0865685	-3.64153	0.000271019	0.00898439	Nkd2	naked cuticle homolog 2 [Source:RGD Symbol;Acc:1311459]	1	32058044	32084877	1		ENSRNOG00000016103	697.832	-0.0746844	0.94955	0.090114	-0.828777	0.407231	0.997613	Nkd2	naked cuticle homolog 2 [Source:RGD Symbol;Acc:1311459]	1	32058044	32084877	1
ENSRNOG00000001198	1455.98	-0.316444	0.803047	0.0643672	-4.91623	8.82265e-07	4.84374e-05	Fam222a	family with sequence similarity 222, member A [Source:RGD Symbol;Acc:1565883]	12	47748165	47793534	-1		ENSRNOG00000001198	1455.98	-0.342276	0.788796	0.0642325	-5.3287	9.89195e-08	1.21809e-05	Fam222a	family with sequence similarity 222, member A [Source:RGD Symbol;Acc:1565883]	12	47748165	47793534	-1
ENSRNOG00000008209	609.511	-0.317359	0.802538	0.0773508	-4.10285	4.08092e-05	0.00169713	St3gal1	ST3 beta-galactoside alpha-2,3-sialyltransferase 1 [Source:RGD Symbol;Acc:1309373]	7	107895045	107963142	-1		ENSRNOG00000008209	609.511	-0.169083	0.889408	0.0815092	-2.0744	0.0380418	0.623804	St3gal1	ST3 beta-galactoside alpha-2,3-sialyltransferase 1 [Source:RGD Symbol;Acc:1309373]	7	107895045	107963142	-1
ENSRNOG00000030983	458.393	-0.318285	0.802023	0.0926841	-3.43408	0.000594561	0.0175712	B3galt5	Beta-1,3-galactosyltransferase 5 [Source:RGD Symbol;Acc:1306727]	11	36634662	36683672	1		ENSRNOG00000030983	458.393	-0.18039	0.882464	0.0826868	-2.18161	0.0291387	0.552044	B3galt5	Beta-1,3-galactosyltransferase 5 [Source:RGD Symbol;Acc:1306727]	11	36634662	36683672	1
ENSRNOG00000012864	409.2	-0.320755	0.800651	0.102358	-3.13367	0.00172634	0.0434686	Ern1	endoplasmic reticulum to nucleus signaling 1 [Source:RGD Symbol;Acc:1559716]	10	94588555	94681914	-1		ENSRNOG00000012864	409.2	-0.324467	0.798593	0.10002	-3.24404	0.00117848	0.054071	Ern1	endoplasmic reticulum to nucleus signaling 1 [Source:RGD Symbol;Acc:1559716]	10	94588555	94681914	-1
ENSRNOG00000009114	1834.9	-0.321339	0.800327	0.063762	-5.03966	4.66366e-07	2.66577e-05	Fam110b	family with sequence similarity 110, member B [Source:RGD Symbol;Acc:1563403]	5	18901039	18902672	1		ENSRNOG00000009114	1834.9	-0.225949	0.855033	0.0637218	-3.54586	0.00039133	0.0211407	Fam110b	family with sequence similarity 110, member B [Source:RGD Symbol;Acc:1563403]	5	18901039	18902672	1
ENSRNOG00000048431	802.383	-0.326795	0.797306	0.101302	-3.22596	0.0012555	0.0330908	Nynrin	NYN domain and retroviral integrase containing [Source:RGD Symbol;Acc:6486974]	15	34520142	34539930	1		ENSRNOG00000048431	802.383	-0.14128	0.906715	0.0959602	-1.47227	0.140947	0.915962	Nynrin	NYN domain and retroviral integrase containing [Source:RGD Symbol;Acc:6486974]	15	34520142	34539930	1
ENSRNOG00000042384	329.592	-0.327086	0.797145	0.103983	-3.14557	0.00165766	0.0420931	Kctd7	potassium channel tetramerization domain containing 7 [Source:RGD Symbol;Acc:1582914]	12	30024081	30033357	-1		ENSRNOG00000042384	329.592	-0.202516	0.869034	0.107752	-1.87946	0.0601819	0.739576	Kctd7	potassium channel tetramerization domain containing 7 [Source:RGD Symbol;Acc:1582914]	12	30024081	30033357	-1
ENSRNOG00000016768	591.957	-0.330261	0.795393	0.0887398	-3.72168	0.000197905	0.00685512	Oprl1	opioid related nociceptin receptor 1 [Source:RGD Symbol;Acc:68438]	3	177225737	177231663	1		ENSRNOG00000016768	591.957	-0.136936	0.909449	0.0794872	-1.72274	0.084935	0.837612	Oprl1	opioid related nociceptin receptor 1 [Source:RGD Symbol;Acc:68438]	3	177225737	177231663	1
ENSRNOG00000005662	310.106	-0.330719	0.79514	0.0921472	-3.58903	0.000331915	0.0106228	Grm7	glutamate metabotropic receptor 7 [Source:RGD Symbol;Acc:619857]	4	142780987	143367578	1		ENSRNOG00000005662	310.106	-0.212192	0.863225	0.105062	-2.01969	0.0434158	0.655031	Grm7	glutamate metabotropic receptor 7 [Source:RGD Symbol;Acc:619857]	4	142780987	143367578	1
ENSRNOG00000049982	312.958	-0.333331	0.793702	0.0958022	-3.47937	0.0005026	0.0152426	Pex26	peroxisomal biogenesis factor 26 [Source:RGD Symbol;Acc:1584998]	4	153747947	153760442	1		ENSRNOG00000049982	312.958	-0.2778	0.824848	0.112474	-2.46991	0.0135146	0.350898	Pex26	peroxisomal biogenesis factor 26 [Source:RGD Symbol;Acc:1584998]	4	153747947	153760442	1
ENSRNOG00000027606	732.892	-0.352934	0.78299	0.089872	-3.92708	8.59834e-05	0.0033548	Neurl1b	neuralized E3 ubiquitin protein ligase 1B [Source:RGD Symbol;Acc:1564984]	10	17048251	17075139	-1		ENSRNOG00000027606	732.892	-0.185803	0.87916	0.0881419	-2.108	0.0350312	0.602947	Neurl1b	neuralized E3 ubiquitin protein ligase 1B [Source:RGD Symbol;Acc:1564984]	10	17048251	17075139	-1
ENSRNOG00000002089	852.856	-0.353292	0.782796	0.0761152	-4.64155	3.45804e-06	0.000169725	Ccng2	cyclin G2 [Source:RGD Symbol;Acc:1305002]	14	16267573	16276068	-1		ENSRNOG00000002089	852.856	-0.213806	0.862259	0.0751301	-2.84581	0.00442988	0.15751	Ccng2	cyclin G2 [Source:RGD Symbol;Acc:1305002]	14	16267573	16276068	-1
ENSRNOG00000009104	2290.26	-0.360058	0.779133	0.0660974	-5.44738	5.11166e-08	3.3491e-06	Fnip1	folliculin interacting protein 1 [Source:RGD Symbol;Acc:2318339]	10	39850818	39870188	1		ENSRNOG00000009104	2290.26	-0.297289	0.81378	0.066596	-4.46407	8.04175e-06	0.000739973	Fnip1	folliculin interacting protein 1 [Source:RGD Symbol;Acc:2318339]	10	39850818	39870188	1
ENSRNOG00000032048	1516.3	-0.360816	0.778724	0.10037	-3.59487	0.000324548	0.010411	Zfp462	zinc finger protein 462 [Source:RGD Symbol;Acc:1562123]	5	71742911	71823139	1		ENSRNOG00000032048	1516.3	-0.332809	0.793989	0.100609	-3.30795	0.000939814	0.0449687	Zfp462	zinc finger protein 462 [Source:RGD Symbol;Acc:1562123]	5	71742911	71823139	1
ENSRNOG00000049975	1479.29	-0.376539	0.770283	0.0622629	-6.04757	1.47051e-09	1.16053e-07	Zfp46	zinc finger protein 46 [Source:RGD Symbol;Acc:1310584]	5	154650632	154655132	1		ENSRNOG00000049975	1479.29	-0.242306	0.845393	0.0683549	-3.54482	0.000392874	0.0211558	Zfp46	zinc finger protein 46 [Source:RGD Symbol;Acc:1310584]	5	154650632	154655132	1
ENSRNOG00000024793	215.197	-0.377867	0.769574	0.119202	-3.16996	0.00152459	0.0389992	Kctd21	potassium channel tetramerization domain containing 21 [Source:RGD Symbol;Acc:1559529]	1	162320730	162325013	1		ENSRNOG00000024793	215.197	-0.317621	0.802392	0.111601	-2.84605	0.00442652	0.15751	Kctd21	potassium channel tetramerization domain containing 21 [Source:RGD Symbol;Acc:1559529]	1	162320730	162325013	1
ENSRNOG00000018859	343.517	-0.378043	0.76948	0.112619	-3.35682	0.000788431	0.0224412	Pik3ip1	phosphoinositide-3-kinase interacting protein 1 [Source:RGD Symbol;Acc:1311203]	14	83560541	83572473	1		ENSRNOG00000018859	343.517	-0.253491	0.838864	0.111737	-2.26865	0.0232898	0.487544	Pik3ip1	phosphoinositide-3-kinase interacting protein 1 [Source:RGD Symbol;Acc:1311203]	14	83560541	83572473	1
ENSRNOG00000006441	245.37	-0.37807	0.769466	0.116106	-3.25625	0.00112895	0.0303309	Zbtb25	zinc finger and BTB domain containing 25 [Source:RGD Symbol;Acc:735076]	6	99380301	99400822	-1		ENSRNOG00000006441	245.37	-0.0599235	0.959315	0.115881	-0.517113	0.605077	0.997613	Zbtb25	zinc finger and BTB domain containing 25 [Source:RGD Symbol;Acc:735076]	6	99380301	99400822	-1
ENSRNOG00000009821	508.235	-0.386554	0.764954	0.0841531	-4.59347	4.35942e-06	0.000212464	Slitrk3	SLIT and NTRK-like family, member 3 [Source:RGD Symbol;Acc:1310506]	2	170452702	170460754	-1		ENSRNOG00000009821	508.235	-0.390707	0.762756	0.0874928	-4.46559	7.98502e-06	0.000738813	Slitrk3	SLIT and NTRK-like family, member 3 [Source:RGD Symbol;Acc:1310506]	2	170452702	170460754	-1
ENSRNOG00000014859	1069.48	-0.389177	0.763565	0.106725	-3.64656	0.000265778	0.00883172	Rnf152	ring finger protein 152 [Source:RGD Symbol;Acc:1305251]	13	25186106	25262469	-1		ENSRNOG00000014859	1069.48	-0.236465	0.848823	0.110381	-2.14227	0.0321721	0.580543	Rnf152	ring finger protein 152 [Source:RGD Symbol;Acc:1305251]	13	25186106	25262469	-1
ENSRNOG00000008026	165.468	-0.390117	0.763068	0.12588	-3.09913	0.00194089	0.0482271	C2cd4c	C2 calcium-dependent domain containing 4C [Source:RGD Symbol;Acc:1561354]	7	12974169	12976330	1		ENSRNOG00000008026	165.468	-0.167028	0.890676	0.137546	-1.21434	0.224618	0.993566	C2cd4c	C2 calcium-dependent domain containing 4C [Source:RGD Symbol;Acc:1561354]	7	12974169	12976330	1
ENSRNOG00000003237	1854.47	-0.391078	0.76256	0.066193	-5.90815	3.45974e-09	2.59761e-07	Tp53bp2	tumor protein p53 binding protein, 2 [Source:RGD Symbol;Acc:1305461]	13	100817359	100873890	1		ENSRNOG00000003237	1854.47	-0.257465	0.836557	0.06492	-3.96588	7.31251e-05	0.00510261	Tp53bp2	tumor protein p53 binding protein, 2 [Source:RGD Symbol;Acc:1305461]	13	100817359	100873890	1
ENSRNOG00000049215	322.361	-0.395602	0.760172	0.121535	-3.25504	0.00113376	0.0304014	Cbx2	chromobox 2 [Source:RGD Symbol;Acc:1588561]	10	108132105	108140935	1		ENSRNOG00000049215	322.361	0.0644269	1.04567	0.110566	0.582701	0.560095	0.997613	Cbx2	chromobox 2 [Source:RGD Symbol;Acc:1588561]	10	108132105	108140935	1
ENSRNOG00000008054	1473.65	-0.397044	0.759413	0.0554245	-7.1637	7.85305e-13	8.58888e-11	Igsf9	immunoglobulin superfamily, member 9 [Source:RGD Symbol;Acc:1304566]	13	90815562	90832469	-1		ENSRNOG00000008054	1473.65	-0.534169	0.690556	0.0565928	-9.43881	3.77027e-21	1.50335e-18	Igsf9	immunoglobulin superfamily, member 9 [Source:RGD Symbol;Acc:1304566]	13	90815562	90832469	-1
ENSRNOG00000046607	685.917	-0.408976	0.753158	0.106788	-3.82981	0.000128244	0.00475017	Cited4	Cbp/p300-interacting transactivator, with Glu/Asp-rich carboxy-terminal domain, 4 [Source:RGD Symbol;Acc:620113]	5	139597731	139598622	1		ENSRNOG00000046607	685.917	-0.423566	0.745579	0.106858	-3.9638	7.37646e-05	0.00512587	Cited4	Cbp/p300-interacting transactivator, with Glu/Asp-rich carboxy-terminal domain, 4 [Source:RGD Symbol;Acc:620113]	5	139597731	139598622	1
ENSRNOG00000048394	228.457	-0.411178	0.752009	0.132315	-3.10758	0.00188626	0.0470379	Zfp560	zinc finger protein 560 [Source:RGD Symbol;Acc:2323078]	8	21380504	21384131	-1		ENSRNOG00000048394	228.457	-0.23108	0.851997	0.134455	-1.71864	0.0856792	0.840029	Zfp560	zinc finger protein 560 [Source:RGD Symbol;Acc:2323078]	8	21380504	21384131	-1
ENSRNOG00000054560	1587.43	-0.413384	0.75086	0.0807258	-5.12084	3.04181e-07	1.78273e-05	Sh2d3c	SH2 domain containing 3C [Source:RGD Symbol;Acc:1307287]	3	11756384	11793593	1		ENSRNOG00000054560	1587.43	-0.264136	0.832697	0.0744899	-3.54593	0.000391225	0.0211407	Sh2d3c	SH2 domain containing 3C [Source:RGD Symbol;Acc:1307287]	3	11756384	11793593	1
ENSRNOG00000037432	227.437	-0.413408	0.750847	0.111847	-3.69621	0.000218846	0.00746871	Exo5	exonuclease 5 [Source:RGD Symbol;Acc:1309802]	5	139849930	139853247	-1		ENSRNOG00000037432	227.437	-0.0100559	0.993054	0.124896	-0.0805139	0.935829	0.999482	Exo5	exonuclease 5 [Source:RGD Symbol;Acc:1309802]	5	139849930	139853247	-1
ENSRNOG00000012563	349.316	-0.414966	0.750037	0.0957121	-4.33557	1.45385e-05	0.000653525	Arhgap29	Rho GTPase activating protein 29 [Source:RGD Symbol;Acc:1306185]	2	225552148	225613359	1		ENSRNOG00000012563	349.316	-0.197212	0.872235	0.0957425	-2.05981	0.0394163	0.628267	Arhgap29	Rho GTPase activating protein 29 [Source:RGD Symbol;Acc:1306185]	2	225552148	225613359	1
ENSRNOG00000007707	562.389	-0.416505	0.749238	0.0858113	-4.85373	1.21163e-06	6.4235e-05	Zfp467	zinc finger protein 467 [Source:RGD Symbol;Acc:1561603]	4	78067689	78075398	-1		ENSRNOG00000007707	562.389	-0.258852	0.835753	0.082079	-3.1537	0.00161217	0.0708504	Zfp467	zinc finger protein 467 [Source:RGD Symbol;Acc:1561603]	4	78067689	78075398	-1
ENSRNOG00000026286	228.325	-0.431602	0.741438	0.115498	-3.73688	0.000186316	0.00655172	Nhlrc1	NHL repeat containing E3 ubiquitin protein ligase 1 [Source:RGD Symbol;Acc:735081]	17	18059382	18060572	1		ENSRNOG00000026286	228.325	-0.360123	0.779098	0.131527	-2.73801	0.00618113	0.200473	Nhlrc1	NHL repeat containing E3 ubiquitin protein ligase 1 [Source:RGD Symbol;Acc:735081]	17	18059382	18060572	1
ENSRNOG00000042289	213.382	-0.452502	0.730774	0.134685	-3.3597	0.000780273	0.0223004	Plcxd2	phosphatidylinositol-specific phospholipase C, X domain containing 2 [Source:RGD Symbol;Acc:1563504]	11	57207656	57260568	1		ENSRNOG00000042289	213.382	-0.325019	0.798288	0.137444	-2.36473	0.0180431	0.416089	Plcxd2	phosphatidylinositol-specific phospholipase C, X domain containing 2 [Source:RGD Symbol;Acc:1563504]	11	57207656	57260568	1
ENSRNOG00000054259	668.091	-0.453511	0.730264	0.0785606	-5.77275	7.79888e-09	5.73156e-07	Klf11	Kruppel-like factor 11 [Source:RGD Symbol;Acc:1306646]	6	43829945	43841651	1		ENSRNOG00000054259	668.091	-0.265282	0.832036	0.0711772	-3.72707	0.000193721	0.0118403	Klf11	Kruppel-like factor 11 [Source:RGD Symbol;Acc:1306646]	6	43829945	43841651	1
ENSRNOG00000022164	283.146	-0.470155	0.721887	0.109135	-4.308	1.64738e-05	0.000731059	Zscan2	zinc finger and SCAN domain containing 2 [Source:RGD Symbol;Acc:1584548]	1	142679345	142695475	1		ENSRNOG00000022164	283.146	-0.299407	0.812586	0.112833	-2.65353	0.00796541	0.243425	Zscan2	zinc finger and SCAN domain containing 2 [Source:RGD Symbol;Acc:1584548]	1	142679345	142695475	1
ENSRNOG00000026944	191.045	-0.475559	0.719188	0.129142	-3.68245	0.000231005	0.007826	Gpr150	G protein-coupled receptor 150 [Source:RGD Symbol;Acc:1564729]	2	2812554	2814690	-1		ENSRNOG00000026944	191.045	-0.120641	0.919779	0.138579	-0.870564	0.383992	0.997613	Gpr150	G protein-coupled receptor 150 [Source:RGD Symbol;Acc:1564729]	2	2812554	2814690	-1
ENSRNOG00000046242	1107.7	-0.486066	0.713969	0.0995168	-4.88426	1.03818e-06	5.56767e-05	Klf7	Kruppel like factor 7 [Source:RGD Symbol;Acc:1306029]	9	70740480	70787913	-1		ENSRNOG00000046242	1107.7	-0.321122	0.800447	0.0966864	-3.32128	0.000896058	0.0433	Klf7	Kruppel like factor 7 [Source:RGD Symbol;Acc:1306029]	9	70740480	70787913	-1
ENSRNOG00000002041	152.446	-0.494152	0.709979	0.142943	-3.45699	0.00054624	0.0163167	Boc	BOC cell adhesion associated, oncogene regulated [Source:RGD Symbol;Acc:1304550]	11	61083757	61158838	1		ENSRNOG00000002041	152.446	-0.402499	0.756546	0.146716	-2.74339	0.00608081	0.199313	Boc	BOC cell adhesion associated, oncogene regulated [Source:RGD Symbol;Acc:1304550]	11	61083757	61158838	1
ENSRNOG00000048978	147.108	-0.501576	0.706335	0.151632	-3.30785	0.000940159	0.0259103	Nphp3	nephrocystin 3 [Source:RGD Symbol;Acc:1563856]	8	112526553	112575745	1		ENSRNOG00000048978	147.108	-0.390208	0.76302	0.153619	-2.5401	0.011082	0.309276	Nphp3	nephrocystin 3 [Source:RGD Symbol;Acc:1563856]	8	112526553	112575745	1
ENSRNOG00000033026	587.446	-0.516273	0.699175	0.0912109	-5.66022	1.51183e-08	1.05524e-06	Dclk3	doublecortin-like kinase 3 [Source:RGD Symbol;Acc:1309232]	8	119691388	119744506	1		ENSRNOG00000033026	587.446	-0.199572	0.870809	0.0930104	-2.1457	0.0318969	0.578114	Dclk3	doublecortin-like kinase 3 [Source:RGD Symbol;Acc:1309232]	8	119691388	119744506	1
ENSRNOG00000016267	204.64	-0.53345	0.690901	0.141587	-3.76764	0.0001648	0.00589966	Chst15	carbohydrate sulfotransferase 15 [Source:RGD Symbol;Acc:628881]	1	204245645	204322544	-1		ENSRNOG00000016267	204.64	-0.49243	0.710827	0.133029	-3.70168	0.000214179	0.0127193	Chst15	carbohydrate sulfotransferase 15 [Source:RGD Symbol;Acc:628881]	1	204245645	204322544	-1
ENSRNOG00000011863	204.668	-0.581497	0.66827	0.118545	-4.90529	9.3288e-07	5.0616e-05	Gins3	GINS complex subunit 3 [Source:RGD Symbol;Acc:1308153]	19	9835057	9843673	-1		ENSRNOG00000011863	204.668	-0.353327	0.782777	0.127776	-2.76521	0.00568866	0.190369	Gins3	GINS complex subunit 3 [Source:RGD Symbol;Acc:1308153]	19	9835057	9843673	-1
ENSRNOG00000013042	208.677	-0.748652	0.595159	0.129819	-5.7669	8.07422e-09	5.90268e-07	Htr1b	5-hydroxytryptamine receptor 1B [Source:RGD Symbol;Acc:2846]	8	89129453	89130991	-1		ENSRNOG00000013042	208.677	-0.566181	0.675403	0.146281	-3.87049	0.000108615	0.00727592	Htr1b	5-hydroxytryptamine receptor 1B [Source:RGD Symbol;Acc:2846]	8	89129453	89130991	-1
ENSRNOG00000007237	671.347	-0.83216	0.561688	0.114635	-7.25924	3.89266e-13	4.43188e-11	Id2	inhibitor of DNA binding 2, HLH protein [Source:RGD Symbol;Acc:2859]	6	44348501	44363915	-1		ENSRNOG00000007237	671.347	-0.463784	0.725082	0.109739	-4.22625	2.3762e-05	0.00192243	Id2	inhibitor of DNA binding 2, HLH protein [Source:RGD Symbol;Acc:2859]	6	44348501	44363915	-1
