# Supplementary material for: Regulation of dopamine-dependent transcription and cocaine action by Gadd45b
Source: Neuropsychopharmacology. 2020 Sep 14;46(4):709–20. doi: 10.1038/s41386-020-00828-z (PMC8027017; doi:10.1038/s41386-020-00828-z)
Supplement: Supplementary file 8 — Table S4 [file 41386_2020_828_MOESM8_ESM.xlsx]

## Sheet: Gadd45b dmCpGs (p<0_escaped
Table S4. Differentially methylated CpGs following Gadd45b shRNA.
Chromosome	Start	End	Gene symbol	Ensemble ID	Description	Feature Strand	Type	Feature Orientation	Distance	p-value	Scrambled_VEH	Scrambled_SKF	Gadd45b_VEH	Gadd45b_SKF
1	19400296	19400296	null					Not found	0	0.00155729	40.5397	52.5916	75.4902	64.2437
1	36373081	36373081	null					Not found	0	0.00172507	73.7654	66.3518	45.8772	48.7698
1	45934905	45934905	Arid1b	ENSRNOG00000017030	AT rich interactive domain 1B (Swi1 like) [Source:RGD Symbol;Acc:708504]	+	gene	overlapping	0	0.00137087	85.5305	73.5015	58.8758	56.1518
1	46102173	46102173	Arid1b	ENSRNOG00000017030	AT rich interactive domain 1B (Swi1 like) [Source:RGD Symbol;Acc:708504]	+	gene	overlapping	0	0.00177514	36.9167	23.0541	52.2942	56.3492
1	57044303	57044303	null					Not found	0	0.000648455	87.518	87.9766	67.684	63.9674
1	80092421	80092421	Eml2	ENSRNOG00000030127	echinoderm microtubule associated protein like 2 [Source:RGD Symbol;Acc:621066]	+	gene	overlapping	0	0.000472071	3.55556	7.93651	26.2626	28.1481
1	103027173	103027173	null					Not found	0	0.000648455	58.5205	58.3333	72.673	88.4704
1	162710748	162710748	Aqp11	ENSRNOG00000013358	aquaporin 11 [Source:RGD Symbol;Acc:628763]	-	gene	overlapping	0	0.00137087	72.5397	71.7424	91.3165	97.2222
1	164910853	164910853	Xrra1	ENSRNOG00000026503	X-ray radiation resistance associated 1 [Source:RGD Symbol;Acc:1305502]	+	gene	overlapping	0	0.000648455	42.3445	67.7778	77.9908	81.5873
1	226504961	226504961	null					Not found	0	0.00205485	54.2857	68.052	83.6508	85.2844
1	236246145	236246145	Pcsk5	ENSRNOG00000012036	proprotein convertase subtilisin/kexin type 5 [Source:RGD Symbol;Acc:620326]	+	gene	overlapping	0	0.00135612	84.25	94.8718	58.7302	74.5833
1	266098643	266098643	null					Not found	0	0.00152488	33.5723	20.5718	43.871	50.4348
1	275038201	275038201	null					Not found	0	0.00137087	41.5584	55.303	73.6468	68.0815
2	84435319	84435319	Ankrd33b	ENSRNOG00000010888	ankyrin repeat domain 33B [Source:RGD Symbol;Acc:1564227]	-	gene	overlapping	0	0.00433979	9.89011	18.3929	29.0543	42.1212
2	120344310	120344310	null					Not found	0	0.00283373	55.4365	59.5651	85.8242	72.2981
2	123178122	123178122	Anxa5	ENSRNOG00000014453	annexin A5 [Source:RGD Symbol;Acc:2120]	-	gene	overlapping	0	0.00129446	72.2515	75.9259	100	90.7407
2	178514877	178514877	Rxfp1	ENSRNOG00000024120	relaxin/insulin-like family peptide receptor 1 [Source:RGD Symbol;Acc:1302973]	-	gene	overlapping	0	0.00135612	20.3283	40.3658	58.3759	49.0741
2	243292603	243292603	null					Not found	0	0.000648455	62.665	62.3077	84.2064	84.3471
3	9530222	9530222	null					Not found	0	0.00202637	32.3885	33.7206	50.9687	61.2422
3	9825622	9825622	Usp20	ENSRNOG00000007710	ubiquitin specific peptidase 20 [Source:RGD Symbol;Acc:1305621]	+	gene	overlapping	0	0.00137087	56.9136	51.3337	33.3333	32.5577
3	59973354	59973354	null					Not found	0	0.00221681	16.0684	16.9532	33.0362	40.4197
3	62538303	62538303	null					Not found	0	0.00135612	28.7803	22.6667	48.8889	52.2745
3	110269113	110269113	null					Not found	0	0.00287725	55.5853	61.1557	90.1099	73.895
3	140485183	140485183	Ralgapa2	ENSRNOG00000036964	Ral GTPase activating protein, alpha subunit 2 (catalytic) [Source:RGD Symbol;Acc:1308023]	-	gene	overlapping	0	0.00165442	49.8106	48.3333	20.7018	29.5626
3	164292512	164292512	null					Not found	0	0.000648455	75.5411	70.0216	93.5143	96.3889
3	172511690	172511690	Nelfcd	ENSRNOG00000047874	negative elongation factor complex member C/D [Source:RGD Symbol;Acc:1590753]	+	gene	overlapping	0	0.00433979	52.442	59.596	28.1021	43.9153
3	175483956	175483956	null					Not found	0	0.00137087	64.708	64.6301	83.9367	86.3158
4	6478087	6478087	AABR07059171.1	ENSRNOG00000008946	No description	-	gene	overlapping	0	0.000525546	92.8571	93.0556	74.8988	69.1403
4	30935870	30935870	Dync1i1	ENSRNOG00000009700	dynein cytoplasmic 1 intermediate chain 1 [Source:RGD Symbol;Acc:2512]	+	gene	overlapping	0	0.000648455	93.9855	89.2797	74.3842	59.2593
4	71908405	71908405	null					Not found	0	0.00196075	78.8008	78.0124	57.2344	57.0845
4	84224946	84224946	Chn2	ENSRNOG00000009411	chimerin 2 [Source:RGD Symbol;Acc:620140]	+	gene	overlapping	0	0.000964956	27.0464	38.498	60.5387	54.6296
4	159588953	159588953	null					Not found	0	0.00152488	87.3626	81.1111	61.3997	57.4675
4	178854535	178854535	null					Not found	0	0.000525546	89.4511	85.8771	65.1634	58.9112
4	180177842	180177842	null					Not found	0	0.00236025	38.8889	35.5862	59.8156	56.297
5	56289991	56289991	null					Not found	0	0.00144088	84.4818	90.5555	59.3651	59.9206
5	143726406	143726406	null					Not found	0	0.00129446	57.0533	44.2105	78.0511	68.8319
5	152288140	152288140	Aim1l	ENSRNOG00000057957	absent in melanoma 1-like [Source:RGD Symbol;Acc:1308621]	+	gene	downstream	1944	0.000472071	97.7778	100	77.6496	72.7939
5	159772932	159772932	Arhgef19	ENSRNOG00000047967	Rho guanine nucleotide exchange factor (GEF) 19 [Source:RGD Symbol;Acc:1304766]	+	gene	overlapping	0	0.000472071	96.7593	92.5	74.7237	70.8333
5	162033212	162033212	Lrrc38	ENSRNOG00000015264	leucine rich repeat containing 38 [Source:RGD Symbol;Acc:1311416]	+	gene	overlapping	0	0.00158181	67.7808	63.1254	90.4273	81.25
5	165089528	165089528	null					Not found	0	0.00228559	12.2222	22.5815	41.4327	40.2116
5	173353461	173353461	Acap3	ENSRNOG00000022307	ArfGAP with coiled-coil, ankyrin repeat and PH domains 3 [Source:RGD Symbol;Acc:1310711]	+	gene	overlapping	0	0.00137087	98.3333	88.3333	87.2515	56.6013
6	44568704	44568704	null					Not found	0	0.00135612	48.9757	66.9118	79.9558	77.1006
6	77324256	77324256	null					Not found	0	0.000648455	87.754	86.3248	55.471	59.9332
6	132324984	132324984	null					Not found	0	0.00137087	15.873	13.75	33.2323	41.6667
6	133594773	133594773	null					Not found	0	0.00135612	63.0918	59.5238	80.9559	84.0415
7	11501419	11501419	Thop1	ENSRNOG00000019924	thimet oligopeptidase 1 [Source:RGD Symbol;Acc:68330]	-	gene	overlapping	0	0.00152028	86.9048	82.1106	63.4259	59.6202
7	12231915	12231915	Adamtsl5	ENSRNOG00000033787	ADAMTS-like 5 [Source:RGD Symbol;Acc:1305607]	+	gene	overlapping	0	0.00274661	20.4906	33.0357	58.6505	39.3189
7	27160796	27160796	null					Not found	0	0.00144088	63.0177	73.6836	51.3584	41.6667
7	64763079	64763079	Grip1	ENSRNOG00000004013	glutamate receptor interacting protein 1 [Source:RGD Symbol;Acc:621667]	+	gene	overlapping	0	0.00233561	9.72222	16.0562	34.1667	32.0833
7	69765524	69765524	null					Not found	0	0.00165442	77.6094	70.0526	55.2077	49.4709
7	119399155	119399155	Ift27	ENSRNOG00000006440	intraflagellar transport 27 [Source:RGD Symbol;Acc:1308703]	-	gene	overlapping	0	0.00135612	60.9052	53.5556	34.5238	33.3929
7	122927786	122927786	Chadl	ENSRNOG00000024631	chondroadherin-like [Source:RGD Symbol;Acc:6504353]	-	gene	downstream	1450	0.00129446	5.18518	11.6923	36.8056	21.25
8	17368635	17368635	null					Not found	0	0.00329661	74.7264	80.4487	62.8639	49.792
8	23148040	23148040	Acp5	ENSRNOG00000046261	acid phosphatase 5, tartrate resistant [Source:RGD Symbol;Acc:2022]	-	gene	overlapping	0	0.00132853	37.7778	31.8615	1.96078	24.0705
8	52289237	52289237	null					Not found	0	0.00213513	45.2381	48.4524	63.3668	75.1571
8	66170194	66170194	null					Not found	0	0.0029905	32.4725	23.7583	45.3171	51.8207
8	66608067	66608067	null					Not found	0	0.00223558	86.4951	87.8877	63.8597	69.6429
8	71821902	71821902	Dapk2	ENSRNOG00000017332	death-associated protein kinase 2 [Source:RGD Symbol;Acc:1304708]	+	gene	downstream	227	0.000648455	13.7393	8.80372	31.1282	31.4552
8	81772595	81772595	Onecut1	ENSRNOG00000008095	one cut homeobox 1 [Source:RGD Symbol;Acc:2811]	+	gene	overlapping	0	0.00159526	52.1296	49.8566	21.8083	28.4848
8	99990406	99990406	Plod2	ENSRNOG00000030183	procollagen lysine, 2-oxoglutarate 5- dioxygenase 2 [Source:RGD Symbol;Acc:3353]	+	gene	overlapping	0	0.00205485	82.5458	91.1681	65.6349	67.3077
8	125475889	125475889	Rbms3	ENSRNOG00000025881	RNA binding motif, single stranded interacting protein 3 [Source:RGD Symbol;Acc:1588240]	-	gene	overlapping	0	0.00410468	76.7196	85.1648	55.5556	65.5945
10	10643807	10643807	Ppl	ENSRNOG00000002930	periplakin [Source:RGD Symbol;Acc:1305511]	+	gene	downstream	765	0.00217986	46.3217	37.6293	59.3124	64.7379
10	39210946	39210946	Slc22a5	ENSRNOG00000008432	solute carrier family 22 (organic cation/carnitine transporter), member 5 [Source:RGD Symbol;Acc:3702]	-	gene	overlapping	0	0.00135612	69.7951	71.282	85.8796	96.6667
10	42886500	42886500	null					Not found	0	0.00135612	90.1099	92.7778	77.9261	64.555
10	43676489	43676489	null					Not found	0	0.00132853	46.524	46.303	70.4451	65.1127
10	62692759	62692759	Coro6	ENSRNOG00000014496	coronin 6 [Source:RGD Symbol;Acc:708560]	-	gene	overlapping	0	0.000472071	22.567	25.5332	44.6686	48.1075
10	85405708	85405708	Arhgap23	ENSRNOG00000022771	Rho GTPase activating protein 23 [Source:RGD Symbol;Acc:1309742]	+	gene	overlapping	0	0.00220389	42.5977	44.9489	65.2868	64.9123
10	89496716	89496716	AC095278.2	ENSRNOG00000061008	No description	-	gene	overlapping	0	0.00200401	16.6667	26.6254	41.6615	43.9614
10	89579536	89579536	Arl4d	ENSRNOG00000020770	ADP-ribosylation factor-like 4D [Source:RGD Symbol;Acc:1306875]	+	gene	overlapping	0	0.00205485	50.5698	44.4872	63.3987	72.6667
10	90285053	90285053	null					Not found	0	0.00128461	36.1905	34.34	13.19	14.4009
10	91836827	91836827	Wnt3	ENSRNOG00000003845	wingless-type MMTV integration site family, member 3 [Source:RGD Symbol;Acc:3972]	+	gene	overlapping	0	0.000648455	98.0392	88.6905	65.1727	78.8721
10	103754182	103754182	Tmem104	ENSRNOG00000025669	transmembrane protein 104 [Source:RGD Symbol;Acc:1307953]	+	gene	overlapping	0	0.00205485	79.3959	81.9088	57.8704	62.7364
10	104405537	104405537	Llgl2	ENSRNOG00000004834	lethal giant larvae homolog 2 (Drosophila) [Source:RGD Symbol;Acc:1560307]	+	gene	upstream	1813	0.00205485	49.2375	59.0752	78.2924	71.5278
10	106612267	106612267	null					Not found	0	0.00329661	51.1111	52.729	74.9003	70.8333
11	35549144	35549144	null					Not found	0	0.00193252	42.6191	59.7222	72.4945	75.9495
11	86889575	86889575	Trmt2a	ENSRNOG00000001885	tRNA methyltransferase 2 homolog A [Source:RGD Symbol;Acc:1310418]	-	gene	overlapping	0	0.00165437	58.4967	39.495	35.3535	22
11	87723089	87723089	Scarf2	ENSRNOG00000000288	scavenger receptor class F, member 2 [Source:RGD Symbol;Acc:1306013]	+	gene	overlapping	0	0.00200401	46.6912	57.7778	69.1729	80.2288
12	13362952	13362952	Zfp316	ENSRNOG00000001094	zinc finger protein 316 [Source:RGD Symbol;Acc:1311647]	+	gene	overlapping	0	0.00165437	33.4153	31.9386	49.8462	55.7401
12	14023824	14023824	Mmd2	ENSRNOG00000001113	monocyte to macrophage differentiation- associated 2 [Source:RGD Symbol;Acc:1306506]	+	gene	overlapping	0	0.000648455	94.8413	94.1793	73.075	73.4944
12	22476027	22476027	Ache	ENSRNOG00000050841	acetylcholinesterase [Source:RGD Symbol;Acc:69313]	-	gene	overlapping	0	0.00168828	52.2934	42.6842	27.7676	21.7734
12	29443349	29443349	Caln1	ENSRNOG00000000886	calneuron 1 [Source:RGD Symbol;Acc:1305843]	-	gene	overlapping	0	0.00129446	95.1515	88.8889	64.8214	78.1746
12	42042267	42042267	null					Not found	0	0.000648455	34.4017	23.1515	59.5944	44.1213
12	47388016	47388016	null					Not found	0	0.0030717	21.6931	35.1658	58.4046	43.6918
13	49779191	49779191	null					Not found	0	0.00186299	25.1944	17.3187	41.8357	42.0635
13	70625341	70625341	Lamc2	ENSRNOG00000002667	laminin, gamma 2 [Source:RGD Symbol;Acc:621053]	-	gene	overlapping	0	0.00200401	73.8304	59.0392	36.8552	53.1481
13	70746210	70746210	Lamc1	ENSRNOG00000002680	laminin, gamma 1 [Source:RGD Symbol;Acc:621052]	-	gene	overlapping	0	0.00441209	55.4131	61.6402	77.7778	80.4455
13	95629096	95629096	null					Not found	0	0.00209458	51.462	57.013	36.8519	30.4714
13	100283514	100283514	null					Not found	0	0.00199999	52.1594	46.3317	24.6533	32.9596
14	45331567	45331567	Mir328b	ENSRNOG00000048183	microRNA 328b [Source:RGD Symbol;Acc:4888551]	+	gene	upstream	304	0.00152488	6.40523	8.29346	34.0171	29.3651
14	82538131	82538131	null					Not found	0	0.00200401	45.2822	42.3684	60.1852	73.199
14	109437654	109437654	null					Not found	0	0.00165442	37.8609	43.5386	74.329	50.5093
14	109481649	109481649	null					Not found	0	0.000648455	57.9068	57.2005	84.4804	80.6311
15	12527437	12527437	null					Not found	0	0.000675079	28.2591	18.4434	49.318	48.1818
15	16413879	16413879	null					Not found	0	0.00329661	51.1111	54.2359	74.8246	72.2222
15	20357669	20357669	null					Not found	0	0.00149773	45.6296	47.3563	72.3063	66.7104
15	28402972	28402972	Arhgef40	ENSRNOG00000052354	Rho guanine nucleotide exchange factor (GEF) 40 [Source:RGD Symbol;Acc:1308093]	+	gene	overlapping	0	0.00159526	52.4216	58.4722	75.2951	83.6111
16	19626786	19626786	null					Not found	0	0.00137087	46.1455	77.0082	78.3333	85.8586
16	21301021	21301021	null					Not found	0	0.00313128	24.0196	23.0303	47.6311	45.2381
16	21416708	21416708	null					Not found	0	0.000648455	75.4961	81.4286	53.8788	57.1499
16	44730244	44730244	null					Not found	0	0.00152488	52.9384	61.8946	77.5392	80.4273
16	46254821	46254821	null					Not found	0	0.000472071	20.2941	30.5812	54.1799	58.4804
17	9740783	9740783	F12	ENSRNOG00000015139	coagulation factor XII (Hageman factor) [Source:RGD Symbol;Acc:1359175]	+	gene	overlapping	0	0.000543095	30.133	40.2528	15.2078	14.3939
17	13530129	13530129	Sema4d	ENSRNOG00000013679	sema domain, immunoglobulin domain (Ig), transmembrane domain (TM) and short cytoplasmic domain, (semaphorin) 4D [Source:RGD Symbol;Acc:1310554]	+	gene	overlapping	0	0.003092	66.7982	58.9921	87.9282	78.2051
17	18042632	18042632	Tpmt	ENSRNOG00000016468	thiopurine S-methyltransferase [Source:RGD Symbol;Acc:1585162]	+	gene	overlapping	0	0.00137087	83.7134	83.4848	57.5	65.9544
17	75080773	75080773	null					Not found	0	0.00135612	28.9601	39.6537	52.7419	56.1591
17	76935706	76935706	Camk1d	ENSRNOG00000017882	calcium/calmodulin-dependent protein kinase ID [Source:RGD Symbol;Acc:1560691]	+	gene	overlapping	0	0.00193252	48.0952	29.4118	18.8889	12.8431
18	32612185	32612185	null					Not found	0	0.000648455	63.7849	61.3232	44.8931	39.0541
18	61325115	61325115	Zfp532	ENSRNOG00000017116	zinc finger protein 532 [Source:RGD Symbol;Acc:1311719]	+	gene	overlapping	0	0.00153306	44.5166	47.4537	62.6897	69.8336
18	77040298	77040298	null					Not found	0	0.00200401	60.8249	47.1429	77.6316	74.7369
19	47200830	47200830	null					Not found	0	0.00159526	85.6746	78.6676	61.1456	58.4473
20	5056049	5056049	G6b	ENSRNOG00000026936	immunoreceptor tyrosine-based inhibitory motif (ITIM) containing platelet receptor [Source:RGD Symbol;Acc:1303269]	-	gene	overlapping	0	0.00153306	26.6497	21	36.4444	51.7167
20	6805608	6805608	Ppil1	ENSRNOG00000000523	peptidylprolyl isomerase (cyclophilin)-like 1 [Source:RGD Symbol;Acc:1309119]	-	gene	overlapping	0	0.00135612	79.7619	81.634	49.6633	67.2315
20	7305178	7305178	Spdef	ENSRNOG00000000491	SAM pointed domain containing ets transcription factor [Source:RGD Symbol;Acc:1594842]	-	gene	overlapping	0	0.00205485	56.1816	42.9218	73.6869	76.087
20	7606330	7606330	Anks1a	ENSRNOG00000000498	ankyrin repeat and sterile alpha motif domain containing 1A [Source:RGD Symbol;Acc:1309183]	+	gene	overlapping	0	0.00205485	40.3175	43.6508	58.4402	68.8998
20	7747924	7747924	Scube3	ENSRNOG00000000500	signal peptide, CUB domain, EGF-like 3 [Source:RGD Symbol;Acc:1304880]	+	gene	upstream	1593	0.00177514	48.9316	54.1667	71.3904	76.1309
20	19227989	19227989	null					Not found	0	0.00137087	29.193	46.4365	59.9781	59.3623
20	47071879	47071879	Lace1	ENSRNOG00000043033	lactation elevated 1 [Source:RGD Symbol;Acc:1561501]	-	gene	overlapping	0	0.00187744	67.5	59.4907	37.9915	43.8889
20	51923259	51923259	null					Not found	0	0.00165437	56.191	69.1919	41.5771	35.7744
X	11598688	11598688	null					Not found	0	0.00425262	75.4435	66.9775	54.9634	46.6422
X	15573030	15573030	null					Not found	0	0.00159526	46.2469	48.0424	70.7839	64.4652
X	15679182	15679182	Plp2	ENSRNOG00000039496	proteolipid protein 2 (colonic epithelium- enriched) [Source:RGD Symbol;Acc:1587363]	+	gene	downstream	72	0.00135612	56.1616	27.8205	21.4774	12.3312
X	29562078	29562078	Ofd1	ENSRNOG00000004574	oral-facial-digital syndrome 1 [Source:RGD Symbol;Acc:1562231]	+	gene	downstream	87	0.00457718	27.906	52.2278	18.2602	19.5726
X	36925972	36925972	null					Not found	0	0.00281737	48.6111	56.8041	26.6865	34.0931
X	38353604	38353604	RGD1562161	ENSRNOG00000005135	similar to chromosome X open reading frame 23 [Source:RGD Symbol;Acc:1562161]	-	gene	downstream	143	0.00129446	31.063	29.6514	48.9693	59.7403
X	114296355	114296355	null					Not found	0	0.00129446	91.9048	82.4074	69.3723	59.2593
X	142863945	142863945	null					Not found	0	0.00159526	70.4134	80.745	45	53.4641
X	143682571	143682571	RGD1560171	ENSRNOG00000043487	similar to PRO0149 protein [Source:RGD Symbol;Acc:1560171]	-	gene	overlapping	0	0.000648455	2.77778	14.8775	41.342	33.5526
X	154051097	154051097	Aff2	ENSRNOG00000052572	AF4/FMR2 family, member 2 [Source:RGD Symbol;Acc:1565592]	-	gene	overlapping	0	0.00193252	42.4561	32.3787	20.2778	13.7141
X	156227252	156227252	LOC690348	ENSRNOG00000060839	similar to ESO3 protein [Source:RGD Symbol;Acc:1597340]	+	gene	downstream	578	0.00199999	14.5749	26.5595	48.5548	38.0952
