# Supplementary material for: Regulation of dopamine-dependent transcription and cocaine action by Gadd45b
Source: Neuropsychopharmacology. 2020 Sep 14;46(4):709–20. doi: 10.1038/s41386-020-00828-z (PMC8027017; doi:10.1038/s41386-020-00828-z)
Supplement: Supplementary file 9 — Table S5 [file 41386_2020_828_MOESM9_ESM.xlsx]

## Sheet: SKF dmCpGs (p<0_escaped
Table S5. Differentially methylated CpGs following SKF-38393 (1 µM).
Chromosome	Start	End	Gene symbol	Ensemble ID	Description	Feature Strand	Type	Feature Orientation	Distance	p-value	Scrambled_VEH	Scrambled_SKF	Gadd45b_VEH	Gadd45b_SKF
2	25911000	25911000	Arhgef28	ENSRNOG00000016544	Rho guanine nucleotide exchange factor (GEF) 28 [Source:RGD Symbol;Acc:1307061]	-	gene	overlapping	0	0.00311501	39.8712	81.2514	65.4106	68.1111
3	14902938	14902938	Dab2ip	ENSRNOG00000055226	DAB2 interacting protein [Source:RGD Symbol;Acc:621686]	+	gene	overlapping	0	0.00311501	78.7368	100	94.137	94.1482
3	154041490	154041490	Blcap	ENSRNOG00000024437	bladder cancer associated protein [Source:RGD Symbol;Acc:621666]	-	gene	overlapping	0	0.00311501	98.4848	71.3675	91.2037	92.2078
4	132222677	132222677	null					Not found	0	0.00311501	57.6389	21.5075	47.6178	42.556
6	43607698	43607698	null					Not found	0	0.00311501	0	26.2464	8.33333	7.79221
6	103096895	103096895	null					Not found	0	0.00311501	66.2634	21.5556	48.2997	50.5121
8	38747743	38747743	null					Not found	0	0.00311501	77.2727	100	89.9428	79.9397
8	110594506	110594506	Ephb1	ENSRNOG00000007865	Eph receptor B1 [Source:RGD Symbol;Acc:2556]	-	gene	overlapping	0	0.00311501	60.2182	94.5887	76.3401	93.9271
11	81333028	81333028	Adipoq	ENSRNOG00000001821	adiponectin, C1Q and collagen domain containing [Source:RGD Symbol;Acc:628748]	-	gene	overlapping	0	0.00311501	100	71.1364	92.0635	82.8283
17	23017732	23017732	Nedd9	ENSRNOG00000014548	neural precursor cell expressed, developmentally down-regulated 9 [Source:RGD Symbol;Acc:1306276]	+	gene	overlapping	0	0.00311501	77.121	100	92.4531	89.06
19	52683101	52683101	Crispld2	ENSRNOG00000016752	cysteine-rich secretory protein LCCL domain containing 2 [Source:RGD Symbol;Acc:620860]	+	gene	overlapping	0	0.00311501	100	74.269	85.8697	85.6719
5	62247398	62247398	Tbc1d2	ENSRNOG00000023348	TBC1 domain family, member 2 [Source:RGD Symbol;Acc:1306860]	-	gene	overlapping	0	0.00322255	100	77.6817	97.4359	84.3561
8	63090879	63090879	Loxl1	ENSRNOG00000008680	lysyl oxidase-like 1 [Source:RGD Symbol;Acc:1308752]	-	gene	overlapping	0	0.00322255	37.8846	3.24074	21.4815	28.1454
10	89607570	89607570	null					Not found	0	0.00322255	77.8712	100	92.8571	97.9167
8	124319498	124319498	Tgfbr2	ENSRNOG00000013265	transforming growth factor, beta receptor 2 [Source:RGD Symbol;Acc:69651]	-	gene	overlapping	0	0.00346421	62.413	94.2266	87.2649	77.0152
2	225775863	225775863	Abca4	ENSRNOG00000012892	ATP-binding cassette, subfamily A (ABC1), member 4 [Source:RGD Symbol;Acc:1309445]	+	gene	overlapping	0	0.00353811	73.545	100	90.5301	90.2381
17	6564541	6564541	null					Not found	0	0.00353811	94.7205	68.3158	80.2381	81.1403
3	155177946	155177946	Ppp1r16b	ENSRNOG00000015614	protein phosphatase 1, regulatory subunit 16B [Source:RGD Symbol;Acc:1589460]	+	gene	overlapping	0	0.00392692	93.2639	70.3295	85.3123	84.5547
8	54944652	54944652	null					Not found	0	0.00392692	78.1176	100	80.2979	73.0175
20	3535322	3535322	null					Not found	0	0.00400189	100	73.8314	68.0264	86.7424
9	45196437	45196437	Aff3	ENSRNOG00000018830	AF4/FMR2 family, member 3 [Source:RGD Symbol;Acc:1308527]	-	gene	overlapping	0	0.00405156	98.5507	70.8791	95.8647	86.0317
9	64010653	64010653	null					Not found	0	0.00405156	100	76.4103	86.1591	89.1539
8	130303500	130303500	Vipr1	ENSRNOG00000047457	vasoactive intestinal peptide receptor 1 [Source:MGI Symbol;Acc:MGI:109272]	+	gene	overlapping	0	0.00405662	100	73.0769	93.4524	89.951
1	91673386	91673386	Cep89	ENSRNOG00000012140	centrosomal protein 89kDa [Source:RGD Symbol;Acc:1311730]	+	gene	overlapping	0	0.00432352	100	79.0787	98.2456	91.4815
10	15530857	15530857	null					Not found	0	0.00432352	79.5455	100	93.0481	91.9697
1	215537420	215537420	Ifitm10	ENSRNOG00000020164	interferon induced transmembrane protein 10 [Source:RGD Symbol;Acc:1563319]	-	gene	downstream	440	0.00432824	26.2011	1.85185	11.1111	8.7568
1	252048928	252048928	Rnls	ENSRNOG00000020705	renalase, FAD-dependent amine oxidase [Source:RGD Symbol;Acc:1309804]	-	gene	overlapping	0	0.00432824	94.0476	72.2207	75.914	80.8201
1	261291874	261291874	Hoga1	ENSRNOG00000029501	4-hydroxy-2-oxoglutarate aldolase 1 [Source:RGD Symbol;Acc:1310475]	+	gene	overlapping	0	0.00432824	10.3344	41.8768	12.1256	22.3607
5	155811857	155811857	Hspg2	ENSRNOG00000021437	perlecan (heparan sulfate proteoglycan 2) [Source:MGI Symbol;Acc:MGI:96257]	+	gene	downstream	248	0.00432824	23.6617	3.4188	20.3385	13.2859
6	107734169	107734169	null					Not found	0	0.00432824	93.9246	66.453	74.5857	78.9899
7	64144458	64144458	Srgap1	ENSRNOG00000004603	SLIT-ROBO Rho GTPase activating protein 1 [Source:RGD Symbol;Acc:1566260]	-	gene	overlapping	0	0.00432824	98.2456	69.127	81.2121	90.5907
9	31301464	31301464	Adgrb3	ENSRNOG00000012045	adhesion G protein-coupled receptor B3 [Source:RGD Symbol;Acc:1309703]	-	gene	overlapping	0	0.00432824	24.3146	1.19048	16.4941	6.92641
10	10943360	10943360	AABR07029164.1	ENSRNOG00000053718	No description	-	gene	overlapping	0	0.00432824	62.9789	33.8889	45.7672	49.8762
10	62271089	62271089	Serpinf2	ENSRNOG00000003233	serpin peptidase inhibitor, clade F (alpha-2 antiplasmin, pigment epithelium derived factor), member 2 [Source:RGD Symbol;Acc:1306692]	-	gene	overlapping	0	0.00432824	100	78.1034	86.9949	84.0909
10	105599706	105599706	Rhbdf2	ENSRNOG00000011459	rhomboid 5 homolog 2 (Drosophila) [Source:RGD Symbol;Acc:1309699]	-	gene	overlapping	0	0.00432824	72.1225	96.7964	83.8889	91.7641
12	23444719	23444719	Cux1	ENSRNOG00000001424	cut-like homeobox 1 [Source:RGD Symbol;Acc:620618]	+	gene	overlapping	0	0.00432824	93.9638	66.5297	78.0874	75.5555
12	45872467	45872467	Srrm4	ENSRNOG00000001141	serine/arginine repetitive matrix 4 [Source:MGI Symbol;Acc:MGI:1916205]	+	gene	overlapping	0	0.00432824	25.9524	0	14.5238	5.80808
16	3911780	3911780	Anxa11	ENSRNOG00000010984	annexin A11 [Source:RGD Symbol;Acc:1309911]	-	gene	overlapping	0	0.00432824	23.839	0	12.6984	15.3073
17	44076092	44076092	null					Not found	0	0.00432824	45.1534	18.6428	30.3159	37.739
19	33495443	33495443	null					Not found	0	0.00432824	2.5641	29.3372	7.08642	13.0952
X	12106170	12106170	null					Not found	0	0.00432824	50	13.5171	47.0395	32.1212
X	123592016	123592016	Sept6	ENSRNOG00000043182	septin 6 [Source:RGD Symbol;Acc:1585082]	-	gene	overlapping	0	0.00432824	75.0794	100	79.3651	93.0159
3	170500876	170500876	null					Not found	0	0.00440022	100	77.5362	93.4722	92.7778
15	105547861	105547861	AABR07019437.4	ENSRNOG00000055566	No description	+	gene	overlapping	0	0.0044221	89.6732	49.1667	76.9591	90.2564
16	20306194	20306194	Slc5a5	ENSRNOG00000018822	solute carrier family 5 (sodium/iodide cotransporter), member 5 [Source:RGD Symbol;Acc:69267]	+	gene	overlapping	0	0.0044221	93.3726	65.7407	84.4495	84.5938
20	21608649	21608649	Arid5b	ENSRNOG00000000635	AT rich interactive domain 5B (Mrf1 like) [Source:RGD Symbol;Acc:1311735]	+	gene	overlapping	0	0.0044221	73.75	100	97.7778	95.8333
3	71938693	71938693	null					Not found	0	0.00451934	76.6172	100	96.7262	96.9697
14	10694977	10694977	Plac8	ENSRNOG00000002217	placenta-specific 8 [Source:RGD Symbol;Acc:1308102]	+	gene	overlapping	0	0.00456572	6.8254	37.0247	28.9377	22.9548
4	147273836	147273836	Pparg	ENSRNOG00000008839	peroxisome proliferator-activated receptor gamma [Source:RGD Symbol;Acc:3371]	+	gene	downstream	271	0.00456978	58.2268	27.2579	41.4583	40.4274
10	91827590	91827590	null					Not found	0	0.00456978	18.648	45.0682	23.9457	30.6869
3	6176237	6176237	null					Not found	0	0.00465461	71.3442	96.2302	82.3086	87.2222
5	169607933	169607933	Kcnab2	ENSRNOG00000011550	potassium channel, voltage-gated shaker- related subfamily A regulatory beta subunit 2 [Source:RGD Symbol;Acc:61828]	-	gene	overlapping	0	0.00465461	74.788	100	75.1984	78.7879
10	85062926	85062926	null					Not found	0	0.00465461	13.7215	44.1899	21.9232	22.4321
16	86015004	86015004	null					Not found	0	0.00465461	29.9413	4.54545	14.3939	8.23077
1	32864667	32864667	null					Not found	0	0.00475982	63.5346	92.6667	71.2448	77.6852
1	276336494	276336494	Vti1a	ENSRNOG00000042786	vesicle transport through interaction with t- SNAREs 1A [Source:RGD Symbol;Acc:621490]	+	gene	overlapping	0	0.00475982	100	76.485	80.9524	86.9048
3	163215277	163215277	null					Not found	0	0.00475982	12.1289	39.2761	33.8095	32.4302
5	172208510	172208510	null					Not found	0	0.00475982	41.9444	75	43.6538	57.7509
7	69214172	69214172	Lrig3	ENSRNOG00000007654	leucine-rich repeats and immunoglobulin-like domains 3 [Source:RGD Symbol;Acc:1561255]	+	gene	overlapping	0	0.00475982	23.7322	2.77778	14.1109	6.34921
16	83061604	83061604	Arhgef7	ENSRNOG00000012934	Rho guanine nucleotide exchange factor (GEF) 7 [Source:RGD Symbol;Acc:620624]	-	gene	overlapping	0	0.00475982	100	79.3162	82.5379	83.5017
2	188654935	188654935	Efna4	ENSRNOG00000020588	ephrin A4 [Source:RGD Symbol;Acc:1307808]	-	gene	upstream	977	0.00479028	0	21.1438	15.5967	13.1619
1	98495321	98495321	Lim2	ENSRNOG00000017681	lens intrinsic membrane protein 2 [Source:RGD Symbol;Acc:621482]	-	gene	overlapping	0	0.00479207	98.3333	77.4097	92.0085	94.4775
17	87284549	87284549	Etl4	ENSRNOG00000008666	enhancer trap locus 4 [Source:RGD Symbol;Acc:1563437]	+	gene	overlapping	0	0.00479207	57.037	93.3333	86.4996	84.8611
1	280341793	280341793	null					Not found	0	0.00479219	67.4387	38.3113	50.8138	45.0763
3	9301512	9301512	Lamc3	ENSRNOG00000059507	laminin gamma 3 [Source:RGD Symbol;Acc:1309399]	-	gene	overlapping	0	0.00479219	100	76.4957	90.3704	92.6587
3	62323732	62323732	null					Not found	0	0.00479219	70.641	95.5555	93.3863	82.9383
3	175653344	175653344	Rbbp8nl	ENSRNOG00000057245	RBBP8 N-terminal like [Source:MGI Symbol;Acc:MGI:3606212]	-	gene	overlapping	0	0.00479219	73.8652	44.733	58.2969	55.3664
5	166979611	166979611	null					Not found	0	0.00479219	77.9412	100	95.2381	91.6667
14	3095986	3095986	null					Not found	0	0.00479219	66.1809	33.4663	52.1181	41.2121
1	170604200	170604200	Dchs1	ENSRNOG00000031643	dachsous cadherin-related 1 [Source:RGD Symbol;Acc:1309878]	-	gene	overlapping	0	0.00485939	25.6616	5.46848	19.9439	23.1343
1	208810233	208810233	null					Not found	0	0.00485939	94.1176	64.6078	76.9231	75.8186
2	26393081	26393081	Iqgap2	ENSRNOG00000025406	IQ motif containing GTPase activating protein 2 [Source:RGD Symbol;Acc:2321734]	-	gene	overlapping	0	0.00485939	75.8333	100	100	98.2456
2	140254272	140254272	null					Not found	0	0.00485939	96.6667	66.5205	82.4269	66.2338
2	140909620	140909620	null					Not found	0	0.00485939	68.7928	40.3091	53.7016	58.4423
3	9045819	9045819	null					Not found	0	0.00485939	98.2456	68.1689	96.6667	91.5584
4	22192355	22192355	Abcb4	ENSRNOG00000008012	ATP-binding cassette, subfamily B (MDR/TAP), member 4 [Source:RGD Symbol;Acc:620248]	-	gene	overlapping	0	0.00485939	26.7896	3.71517	16.9319	13.0422
4	78071304	78071304	Zfp467	ENSRNOG00000007707	zinc finger protein 467 [Source:RGD Symbol;Acc:1561603]	-	gene	overlapping	0	0.00485939	59.2995	88.7862	79.6766	69.8166
4	159398146	159398146	Ndufa9	ENSRNOG00000061684	NADH dehydrogenase (ubiquinone) 1 alpha subcomplex, 9 [Source:RGD Symbol;Acc:1307307]	-	gene	overlapping	0	0.00485939	70.1852	97.2222	85.2778	91.8803
5	147776466	147776466	null					Not found	0	0.00485939	41.7641	70.1219	62.8365	50.2327
7	12261692	12261692	Apc2	ENSRNOG00000033791	adenomatosis polyposis coli 2 [Source:RGD Symbol;Acc:1308256]	-	gene	overlapping	0	0.00485939	67.1373	94.5507	75.5187	75.0932
7	70475610	70475610	Arhgef25	ENSRNOG00000005034	Rho guanine nucleotide exchange factor (GEF) 25 [Source:RGD Symbol;Acc:735210]	-	gene	overlapping	0	0.00485939	26.7399	0	20	16.7023
7	71040545	71040545	LOC100365958	ENSRNOG00000029651	Rdh2 protein-like [Source:RGD Symbol;Acc:2318031]	+	gene	overlapping	0	0.00485939	97.8495	76.5058	87.3256	88.4413
7	140372533	140372533	null					Not found	0	0.00485939	88.8492	51.3043	66.6959	84.488
8	32685378	32685378	null					Not found	0	0.00485939	97.6191	69.5612	84.2963	95.5204
8	119090889	119090889	Prss44	ENSRNOG00000030073	protease, serine, 44 [Source:RGD Symbol;Acc:1560940]	+	gene	overlapping	0	0.00485939	69.3625	91.2656	83.0605	84.1058
9	81517654	81517654	Arpc2	ENSRNOG00000014289	actin related protein 2/3 complex, subunit 2 [Source:RGD Symbol;Acc:1305848]	+	gene	downstream	522	0.00485939	100	78.8304	82.7506	86.2963
9	114897196	114897196	Ptprm	ENSRNOG00000011700	protein tyrosine phosphatase, receptor type, M [Source:RGD Symbol;Acc:620776]	-	gene	overlapping	0	0.00485939	45.7793	80.1077	60.1449	71.6912
10	92367581	92367581	Mapt	ENSRNOG00000005133	microtubule-associated protein tau [Source:RGD Symbol;Acc:69329]	+	gene	overlapping	0	0.00485939	98.6667	77.5794	87.6603	97.2222
12	24849773	24849773	null					Not found	0	0.00485939	98.0392	76.1913	92.3406	95.2092
13	99061236	99061236	null					Not found	0	0.00485939	64.6853	30.6439	51.0893	30.7231
16	62970581	62970581	null					Not found	0	0.00485939	6.37037	33.7879	21.6731	20.2177
X	71742432	71742432	null					Not found	0	0.00485939	43.816	7.51634	21.859	10.1852
15	33784500	33784500	null					Not found	0	0.00487118	78.5714	100	96.0784	97.4359
1	7333553	7333553	Ltv1	ENSRNOG00000015217	LTV1 ribosome biogenesis factor [Source:RGD Symbol;Acc:1311264]	-	gene	overlapping	0	0.00489619	75.469	98.1482	86.9048	92.7778
1	206463119	206463119	null					Not found	0	0.00489619	96.1698	70.7516	72.1861	73.1884
1	212526441	212526441	null					Not found	0	0.00489619	9.29082	31.4015	28.0159	29.1582
1	226157356	226157356	null					Not found	0	0.00489619	83.5707	58.064	67.7404	64.4618
1	247873720	247873720	Mlana	ENSRNOG00000036608	melan-A [Source:RGD Symbol;Acc:1306525]	+	gene	overlapping	0	0.00489619	81.8647	53.2083	71.1984	69.1687
1	256646829	256646829	Myof	ENSRNOG00000016117	myoferlin [Source:RGD Symbol;Acc:1564216]	-	gene	overlapping	0	0.00489619	16.5358	46.8519	30.5784	26.7057
3	33545791	33545791	null					Not found	0	0.00489619	63.1222	91.3285	85.9754	80.2593
3	82188151	82188151	Tspan18	ENSRNOG00000008758	tetraspanin 18 [Source:RGD Symbol;Acc:1560411]	-	gene	overlapping	0	0.00489619	30.5594	5.18518	12.0886	24.5127
3	165206208	165206208	null					Not found	0	0.00489619	96.8132	76.5566	92.3199	94.0597
3	166134607	166134607	null					Not found	0	0.00489619	76.8615	100	95.8333	97.9167
4	126493286	126493286	null					Not found	0	0.00489619	94.5555	61.9048	94	92.3284
4	153986474	153986474	Iqsec3	ENSRNOG00000014083	IQ motif and Sec7 domain 3 [Source:RGD Symbol;Acc:1593191]	-	gene	overlapping	0	0.00489619	1.75439	30.1587	9.84962	10.9007
5	158857390	158857390	null					Not found	0	0.00489619	8.16667	35.8003	17.5685	26.5568
6	6426565	6426565	Pkdcc	ENSRNOG00000004205	protein kinase domain containing, cytoplasmic [Source:RGD Symbol;Acc:1311939]	+	gene	downstream	1092	0.00489619	0	25.7576	5.34188	3.0303
6	88232287	88232287	Rpl10l	ENSRNOG00000032720	ribosomal protein L10-like [Source:RGD Symbol;Acc:1305913]	-	gene	downstream	35	0.00489619	67.6121	92.632	72.3502	78.2692
6	144689924	144689924	Ptprn2	ENSRNOG00000005003	protein tyrosine phosphatase, receptor type, N polypeptide 2 [Source:RGD Symbol;Acc:61904]	+	gene	overlapping	0	0.00489619	35.6548	5.02392	17.1256	17.4369
7	11711795	11711795	Sppl2b	ENSRNOG00000057881	signal peptide peptidase-like 2B [Source:RGD Symbol;Acc:1308556]	-	gene	upstream	393	0.00489619	52.6316	92.0635	83.1482	74.9573
7	22054982	22054982	null					Not found	0	0.00489619	30.1309	3.80952	6.40523	13.5089
9	28804497	28804497	Rims1	ENSRNOG00000011000	regulating synaptic membrane exocytosis 1 [Source:RGD Symbol;Acc:620000]	-	gene	overlapping	0	0.00489619	100	74.2857	95.7692	97.4359
10	82985558	82985558	null					Not found	0	0.00489619	61.2536	91.1433	76.1386	80.3333
12	47722159	47722159	Trpv4	ENSRNOG00000001195	transient receptor potential cation channel, subfamily V, member 4 [Source:RGD Symbol;Acc:69337]	+	gene	overlapping	0	0.00489619	69.2929	100	96.1698	96.2963
12	51601375	51601375	Ttc28	ENSRNOG00000032590	tetratricopeptide repeat domain 28 [Source:RGD Symbol;Acc:1594541]	-	gene	overlapping	0	0.00489619	89.4605	64.3333	82.9093	77.4588
13	108976316	108976316	null					Not found	0	0.00489619	2.77778	32.0541	15.2882	15.2778
16	82853455	82853455	null					Not found	0	0.00489619	76.7677	100	96.9697	91.6667
18	75537214	75537214	null					Not found	0	0.00489619	100	75.0376	75.9091	84.0639
19	56209791	56209791	Tcf25	ENSRNOG00000017023	transcription factor 25 (basic helix-loop- helix) [Source:RGD Symbol;Acc:1309054]	+	gene	overlapping	0	0.00489619	73.2121	97.6191	82.3764	86.9875
20	5866384	5866384	Srpk1	ENSRNOG00000000511	SRSF protein kinase 1 [Source:RGD Symbol;Acc:1308272]	-	gene	downstream	530	0.00489619	34.6484	5	34.2305	22.619
X	72133418	72133418	Cited1	ENSRNOG00000003189	Cbp/p300-interacting transactivator with Glu/Asp-rich carboxy-terminal domain 1 [Source:RGD Symbol;Acc:620781]	-	gene	overlapping	0	0.00489619	13.0316	41.1159	29.496	25.1296
X	75071140	75071140	null					Not found	0	0.00489619	12.4074	46.4237	37.0144	26.307
X	114956187	114956187	Pak3	ENSRNOG00000004676	p21 protein (Cdc42/Rac)-activated kinase 3 [Source:RGD Symbol;Acc:3251]	+	gene	overlapping	0	0.00489619	71.3702	97.7778	85.3801	83.5948
X	109939949	109939949	Nrk	ENSRNOG00000008880	Nik related kinase [Source:RGD Symbol;Acc:1566163]	+	gene	downstream	490	0.00491258	6.64336	30.5894	22.6984	15.2036
1	78836677	78836677	Ptgir	ENSRNOG00000016756	prostaglandin I2 (prostacyclin) receptor (IP) [Source:RGD Symbol;Acc:1310890]	+	gene	overlapping	0	0.00505758	58.3333	92.9167	75.3899	71.4597
1	101166565	101166565	Slc17a7	ENSRNOG00000020650	solute carrier family 17 (vesicular glutamate transporter), member 7 [Source:RGD Symbol;Acc:620101]	+	gene	overlapping	0	0.00505758	24.6003	0	5.71429	8.14394
1	191261743	191261743	null					Not found	0	0.00505758	77.1895	100	86.7564	98.6111
4	132622794	132622794	null					Not found	0	0.00505758	26.4286	61.6667	37.6068	50.3307
5	166882925	166882925	null					Not found	0	0.00505758	74.6616	95.6095	81.437	87.2885
5	169761652	169761652	null					Not found	0	0.00505758	65.3523	38.5132	57.6386	56.0831
11	33572461	33572461	null					Not found	0	0.00505758	74.2222	97.1014	77.4104	94.7973
11	69896966	69896966	Kalrn	ENSRNOG00000001706	kalirin, RhoGEF kinase [Source:RGD Symbol;Acc:621865]	+	gene	overlapping	0	0.00505758	62.3932	92.7579	75.8135	81.0623
12	48403930	48403930	Ssh1	ENSRNOG00000000695	slingshot protein phosphatase 1 [Source:RGD Symbol;Acc:1306038]	+	gene	overlapping	0	0.00505758	66.9167	35.626	53.6962	58.744
12	48655670	48655670	Sart3	ENSRNOG00000000702	squamous cell carcinoma antigen recognized by T-cells 3 [Source:RGD Symbol;Acc:1311646]	+	gene	overlapping	0	0.00505758	76.8518	100	92.9915	84.188
14	37184166	37184166	null					Not found	0	0.00505758	50.5018	18.1255	37.0269	35.6061
14	84474593	84474593	null					Not found	0	0.00505758	69.3438	90.0788	80.3759	86.1111
X	71742453	71742453	null					Not found	0	0.00505758	46.434	7.73421	18.5256	14.1414
8	119135285	119135285	Prss50	ENSRNOG00000037175	protease, serine 50 [Source:MGI Symbol;Acc:MGI:2447303]	+	gene	overlapping	0	0.00514957	2.22222	34.492	25.0356	24.4589
5	76484606	76484606	Susd1	ENSRNOG00000056819	sushi domain containing 1 [Source:RGD Symbol;Acc:1306966]	-	gene	overlapping	0	0.00533199	62.4703	90.7426	79.9758	73.6654
1	71209779	71209779	AABR07002337.1	ENSRNOG00000051384	No description	-	gene	overlapping	0	0.00539037	69.1005	94.8792	76.0913	85.7621
1	132197372	132197372	null					Not found	0	0.00539037	98.4848	76.3305	88.3316	100
1	141303662	141303662	null					Not found	0	0.00539037	32.1368	0	7.90598	16.2637
1	276978374	276978374	null					Not found	0	0.00539037	82.2707	50.2866	73.3683	72.963
1	277105966	277105966	Nrap	ENSRNOG00000016714	nebulin-related anchoring protein [Source:RGD Symbol;Acc:1306731]	-	gene	overlapping	0	0.00539037	76.6667	100	90.0285	79.798
2	164300549	164300549	null					Not found	0	0.00539037	2.5641	30.3621	19.3939	17.6768
2	226970674	226970674	Pde5a	ENSRNOG00000014443	phosphodiesterase 5A, cGMP-specific [Source:RGD Symbol;Acc:620995]	+	gene	overlapping	0	0.00539037	55.754	86.5772	68.4423	67.2222
3	46768167	46768167	null					Not found	0	0.00539037	43.722	12.0963	47.324	29.9323
3	156444307	156444307	AABR07054488.1	ENSRNOG00000059124	No description	-	gene	overlapping	0	0.00539037	75.2929	95.4365	86.3753	86.4316
4	113314725	113314725	Tacr1	ENSRNOG00000005853	tachykinin receptor 1 [Source:RGD Symbol;Acc:3811]	+	gene	overlapping	0	0.00539037	89.4444	58.1599	77.3449	89.6296
7	11310089	11310089	Tjp3	ENSRNOG00000020501	tight junction protein 3 [Source:RGD Symbol;Acc:1309247]	+	gene	overlapping	0	0.00539037	38.6878	12.3819	29.7626	32.2381
7	24724522	24724522	null					Not found	0	0.00539037	69.6749	92.0938	81.3003	87.6984
10	85477952	85477952	Srcin1	ENSRNOG00000011475	SRC kinase signaling inhibitor 1 [Source:RGD Symbol;Acc:708439]	-	gene	overlapping	0	0.00539037	18.5714	52.0556	43.8578	45.2859
10	86532471	86532471	null					Not found	0	0.00539037	100	77.1709	93.9394	97.6191
14	109481503	109481503	null					Not found	0	0.00539037	65.7605	36.1782	62.5448	55.5237
15	4276051	4276051	Anxa7	ENSRNOG00000007136	annexin A7 [Source:RGD Symbol;Acc:621173]	+	gene	overlapping	0	0.00539037	75.5027	100	93.3333	95.5555
18	5312567	5312567	Zfp521	ENSRNOG00000016874	zinc finger protein 521 [Source:RGD Symbol;Acc:1307345]	-	gene	overlapping	0	0.00539037	50.101	25.7576	28.9309	32.7586
5	78471382	78471382	Rgs3	ENSRNOG00000024501	regulator of G-protein signaling 3 [Source:RGD Symbol;Acc:3566]	+	gene	overlapping	0	0.00543911	98.3333	75.4543	91.6178	96.3938
5	173350917	173350917	Acap3	ENSRNOG00000022307	ArfGAP with coiled-coil, ankyrin repeat and PH domains 3 [Source:RGD Symbol;Acc:1310711]	+	gene	overlapping	0	0.00543911	78.9067	100	96.9697	97.2222
6	127684596	127684596	null					Not found	0	0.00543911	75.9829	98.718	88.4745	87.0192
7	143603658	143603658	Krt8	ENSRNOG00000009779	keratin 8, type II [Source:RGD Symbol;Acc:2984]	-	gene	overlapping	0	0.00543911	20.4823	54.6569	32.8856	40.7936
10	55485287	55485287	Rnf222	ENSRNOG00000022964	ring finger protein 222 [Source:RGD Symbol;Acc:1310573]	+	gene	upstream	442	0.00543911	91.6344	66.3215	80.7628	86.8696
13	90666415	90666415	Atp1a2	ENSRNOG00000007290	ATPase, Na+/K+ transporting, alpha 2 polypeptide [Source:RGD Symbol;Acc:2168]	-	gene	overlapping	0	0.00543911	95.8669	72.1126	88.9477	86.1111
19	25740893	25740893	Cacna1a	ENSRNOG00000052707	calcium channel, voltage-dependent, P/Q type, alpha 1A subunit [Source:RGD Symbol;Acc:2244]	+	gene	overlapping	0	0.00543911	88.3838	58.6595	84.8611	74.7036
19	43552804	43552804	Fa2h	ENSRNOG00000018950	fatty acid 2-hydroxylase [Source:RGD Symbol;Acc:1310347]	-	gene	overlapping	0	0.00543911	100	75.1393	85.641	93.3333
1	177786221	177786221	null					Not found	0	0.00544388	85.393	55.668	74.6822	72.8323
2	252177207	252177207	null					Not found	0	0.00544388	73.329	96.2302	80.5135	83.8095
8	115165094	115165094	Pcbp4	ENSRNOG00000012406	poly(rC) binding protein 4 [Source:RGD Symbol;Acc:1307910]	+	gene	overlapping	0	0.00544388	64.6825	35.0774	65.7099	49.1046
17	27970661	27970661	Nrn1	ENSRNOG00000050767	neuritin 1 [Source:RGD Symbol;Acc:621586]	-	gene	downstream	1228	0.00544388	100	76.2759	88.8889	80.2707
1	90419344	90419344	null					Not found	0	0.00547395	100	78.6195	84.2125	87.9303
9	17633207	17633207	null					Not found	0	0.00547395	93.5079	72.2222	85.5079	75
1	198466519	198466519	Kif22	ENSRNOG00000020281	kinesin family member 22 [Source:RGD Symbol;Acc:1311886]	-	gene	overlapping	0	0.00549299	100	71.6288	93.287	97.6191
10	4980982	4980982	null					Not found	0	0.00549299	63.9286	88.9836	66.2121	73.1881
9	100281478	100281478	Agxt	ENSRNOG00000023856	alanine-glyoxylate aminotransferase [Source:RGD Symbol;Acc:2073]	+	gene	overlapping	0	0.00552352	69.3792	90.3361	80.5854	90.5628
5	144643632	144643632	null					Not found	0	0.0055458	4.16667	33.9731	13.0556	4.44444
5	172754652	172754652	Prkcz	ENSRNOG00000015480	protein kinase C, zeta [Source:RGD Symbol;Acc:3399]	-	gene	overlapping	0	0.0055458	73.2143	96.7593	87.1377	90.5752
9	15491324	15491324	null					Not found	0	0.0055458	89.1547	55.7085	61.9514	70.5194
9	39157676	39157676	null					Not found	0	0.0055458	100	73.8706	96.6667	87.2054
10	54757035	54757035	null					Not found	0	0.0055458	67.9487	95.584	82.6797	91.3248
1	220947497	220947497	Ap5b1	ENSRNOG00000026114	adaptor-related protein complex 5, beta 1 subunit [Source:RGD Symbol;Acc:1562657]	+	gene	downstream	834	0.00565447	31.8338	60.9396	40.4976	40.2566
7	12604169	12604169	Hmha1	ENSRNOG00000013220	histocompatibility (minor) HA-1 [Source:RGD Symbol;Acc:1308662]	-	gene	overlapping	0	0.00565447	54.7639	81.4583	64.4823	68.3422
15	40902977	40902977	null					Not found	0	0.00565447	46.4422	74.9861	57.3775	62.5101
6	123527970	123527970	Foxn3	ENSRNOG00000004709	forkhead box N3 [Source:RGD Symbol;Acc:1305711]	-	gene	overlapping	0	0.00566585	62.7385	90.0577	72.8395	76.0285
6	128902664	128902664	null					Not found	0	0.00566585	42.1062	16.7468	30.9885	32.8182
6	144671032	144671032	Ptprn2	ENSRNOG00000005003	protein tyrosine phosphatase, receptor type, N polypeptide 2 [Source:RGD Symbol;Acc:61904]	+	gene	overlapping	0	0.00566585	68.2018	36.7659	66.6624	57.4781
1	132553880	132553880	null					Not found	0	0.00570857	89.1158	62.3486	70.2546	73.9181
5	151452437	151452437	Sytl1	ENSRNOG00000008600	synaptotagmin-like 1 [Source:RGD Symbol;Acc:1310715]	-	gene	overlapping	0	0.00570857	30.0059	4.44444	21.9363	5.21885
9	116436483	116436483	null					Not found	0	0.00570857	7.66667	32.7053	38.6364	34.4261
11	73677270	73677270	Fam43a	ENSRNOG00000001728	family with sequence similarity 43, member A [Source:RGD Symbol;Acc:1304790]	-	gene	overlapping	0	0.00570857	34.9673	65.8938	44.9405	41.1111
19	25069294	25069294	Adgrl1	ENSRNOG00000029134	adhesion G protein-coupled receptor L1 [Source:RGD Symbol;Acc:620768]	+	gene	upstream	152	0.00570857	14.2328	35.5556	16.4757	16.3772
5	171912526	171912526	null					Not found	0	0.00579833	89.5705	54.6259	78.4188	88.5714
10	94205189	94205189	Ace3	ENSRNOG00000007467	angiotensin I converting enzyme (peptidyl- dipeptidase A) 3 [Source:RGD Symbol;Acc:1561299]	+	gene	overlapping	0	0.00579833	42.9792	20.3024	35.711	37.305
2	23991058	23991058	null					Not found	0	0.00586066	70.5314	95.5142	93.9394	87.3918
2	61645336	61645336	null					Not found	0	0.00586066	96.2857	71.4387	92.8571	92.0468
2	188399381	188399381	Fdps	ENSRNOG00000043377	farnesyl diphosphate synthase [Source:RGD Symbol;Acc:68953]	-	gene	overlapping	0	0.00586066	58.6957	83.4779	72.3572	67.9502
3	165381088	165381088	null					Not found	0	0.00586066	55.1948	89.8467	75.1323	73.5888
5	165804338	165804338	Pex14	ENSRNOG00000013498	peroxisomal biogenesis factor 14 [Source:RGD Symbol;Acc:68336]	-	gene	overlapping	0	0.00586066	68.0556	93.2553	73.8406	84.6499
5	171640252	171640252	Arhgef16	ENSRNOG00000046803	Rho guanine nucleotide exchange factor (GEF) 16 [Source:RGD Symbol;Acc:1588981]	-	gene	overlapping	0	0.00586066	77.7249	100	86.6667	96.6667
7	26690611	26690611	Chst11	ENSRNOG00000008885	carbohydrate (chondroitin 4) sulfotransferase 11 [Source:RGD Symbol;Acc:1308400]	-	gene	overlapping	0	0.00586066	17.1147	42.2112	33.2112	36.558
10	63688049	63688049	Slc43a2	ENSRNOG00000003835	solute carrier family 43 (amino acid system L transporter), member 2 [Source:RGD Symbol;Acc:1305819]	+	gene	overlapping	0	0.00586066	45.1852	9.09188	25.4941	21.6374
11	82222382	82222382	Etv5	ENSRNOG00000001785	ets variant 5 [Source:RGD Symbol;Acc:1309590]	+	gene	overlapping	0	0.00586066	72.7877	94.6296	81.3131	85.1623
11	87732999	87732999	Scarf2	ENSRNOG00000000288	scavenger receptor class F, member 2 [Source:RGD Symbol;Acc:1306013]	+	gene	overlapping	0	0.00586066	1.44928	22.1055	3.1746	9.55273
13	96837017	96837017	Kif26b	ENSRNOG00000028624	kinesin family member 26B [Source:RGD Symbol;Acc:1560022]	-	gene	overlapping	0	0.00586066	92.5075	72.2649	79.0177	85.4967
15	59388157	59388157	null					Not found	0	0.00586066	87.2288	60.5159	78.7092	82.1068
16	32007244	32007244	null					Not found	0	0.00586066	77.8712	100	87.6015	81.4251
18	57210124	57210124	Ablim3	ENSRNOG00000019365	actin binding LIM protein family, member 3 [Source:RGD Symbol;Acc:1565118]	-	gene	overlapping	0	0.00586066	100	76.7521	90.7692	75.0532
18	72693620	72693620	null					Not found	0	0.00586066	44.202	83.268	55.719	62.5614
19	44324254	44324254	null					Not found	0	0.00586066	63.9335	92.9825	81.1688	84.4194
19	57648468	57648468	Exoc8	ENSRNOG00000019766	exocyst complex component 8 [Source:RGD Symbol;Acc:620245]	-	gene	overlapping	0	0.00586066	83.5191	58.0673	72.8801	72.6984
9	82581813	82581813	Speg	ENSRNOG00000019850	SPEG complex locus [Source:RGD Symbol;Acc:2124]	+	gene	overlapping	0	0.00591987	62.7996	92.0635	83.0952	75.8547
1	92755360	92755360	Tshz3	ENSRNOG00000013938	teashirt zinc finger homeobox 3 [Source:RGD Symbol;Acc:1306322]	-	gene	overlapping	0	0.00593296	15.0344	38.5866	33.1301	20.5203
10	13037869	13037869	null					Not found	0	0.00593296	62.821	35.1277	54.44	45.7034
10	54870312	54870312	Ntn1	ENSRNOG00000003947	netrin 1 [Source:RGD Symbol;Acc:619809]	-	gene	overlapping	0	0.00593296	21.9232	48.3311	38.0876	37.7912
18	28444834	28444834	Prob1	ENSRNOG00000039596	proline rich basic protein 1 [Source:MGI Symbol;Acc:MGI:2686460]	-	gene	overlapping	0	0.00593296	31.746	5.29101	13.3333	5
20	44487965	44487965	Fyn	ENSRNOG00000000596	FYN proto-oncogene, Src family tyrosine kinase [Source:RGD Symbol;Acc:2641]	+	gene	overlapping	0	0.00593296	96.6667	72.3529	88.2284	89.6811
X	11601712	11601712	null					Not found	0	0.00593296	5.18518	30.9006	15.1772	17.6984
X	11646385	11646385	null					Not found	0	0.00593296	32.3413	64.9982	47.515	48.7057
16	20524369	20524369	Pgpep1	ENSRNOG00000019639	pyroglutamyl-peptidase I [Source:RGD Symbol;Acc:1303133]	+	gene	overlapping	0	0.00594153	7.4537	33.2839	27.9693	29.0021
1	87256680	87256680	Dpf1	ENSRNOG00000020687	D4, zinc and double PHD fingers family 1 [Source:RGD Symbol;Acc:61868]	+	gene	overlapping	0	0.0059552	48.1103	82.8815	72.0513	83.9283
1	165189699	165189699	Kcne3	ENSRNOG00000017054	potassium channel, voltage-gated Isk-related subfamily E regulatory beta subunit 3 [Source:RGD Symbol;Acc:621384]	+	gene	downstream	286	0.0059552	65.5146	88.2081	83.2881	79.6473
5	135680194	135680194	null					Not found	0	0.0059552	0	24.359	12.2222	9.70626
7	144777656	144777656	Smug1	ENSRNOG00000036842	single-strand-selective monofunctional uracil-DNA glycosylase 1 [Source:RGD Symbol;Acc:631403]	-	gene	overlapping	0	0.00595899	88.0864	64.9039	68.1616	66.4739
6	38104268	38104268	SNORA15	ENSRNOG00000055167	Small nucleolar RNA SNORA15 [Source:RFAM;Acc:RF00398]	-	gene	downstream	1986	0.00598571	26.014	2.22222	7.67544	6.48148
19	37135134	37135134	Cbfb	ENSRNOG00000014647	core-binding factor, beta subunit [Source:RGD Symbol;Acc:620493]	+	gene	overlapping	0	0.00598571	94.4445	69.1667	75.3917	83
10	7026871	7026871	Gm43786	ENSRNOG00000055413	predicted gene 43786 [Source:MGI Symbol;Acc:MGI:5663923]	-	gene	overlapping	0	0.00602297	64.6465	94.9793	77.619	75.9603
14	43134617	43134617	Uchl1	ENSRNOG00000002343	ubiquitin carboxyl-terminal esterase L1 (ubiquitin thiolesterase) [Source:RGD Symbol;Acc:3928]	-	gene	overlapping	0	0.00602297	100	79.8653	97.4359	93.6027
14	80183197	80183197	null					Not found	0	0.00602297	96.4912	74.7911	84.6901	84.5833
19	57424198	57424198	null					Not found	0	0.00602297	71.8864	97.6191	86.4646	89.3162
X	135654110	135654110	null					Not found	0	0.00602297	77.9365	53.0303	66.7224	55.7639
15	43872050	43872050	null					Not found	0	0.00614042	67.9564	97.4359	97.7778	91.6667
19	34051824	34051824	Tmem184c	ENSRNOG00000012860	transmembrane protein 184C [Source:RGD Symbol;Acc:727852]	+	gene	overlapping	0	0.00614042	92.3016	71.6357	75.5366	87.3815
1	6704049	6704049	Utrn	ENSRNOG00000011058	utrophin [Source:RGD Symbol;Acc:3947]	-	gene	overlapping	0	0.00622069	100	79.5868	93.6111	96.1905
7	119942795	119942795	null					Not found	0	0.00622069	17.8261	48.002	36.4484	27.5071
9	17354311	17354311	Vegfa	ENSRNOG00000019598	vascular endothelial growth factor A [Source:RGD Symbol;Acc:619991]	+	gene	overlapping	0	0.00622069	64.7882	96.6667	94.079	85.7692
10	72093998	72093998	null					Not found	0	0.00622069	40.7299	64.3518	50.6817	52.2613
19	21296411	21296411	null					Not found	0	0.00622069	94.0148	71.2829	84.1299	76.6667
X	139464621	139464621	Gpc4	ENSRNOG00000002413	glypican 4 [Source:RGD Symbol;Acc:1359399]	-	gene	overlapping	0	0.00622069	44.425	19.2414	21.1412	26.6541
3	11804147	11804147	Ttc16	ENSRNOG00000050650	tetratricopeptide repeat domain 16 [Source:RGD Symbol;Acc:2318922]	-	gene	overlapping	0	0.00625451	65.464	87.1035	78.4789	68.3912
6	129210432	129210432	null					Not found	0	0.00628668	100	79.8192	83.764	87.5555
12	28413391	28413391	Wbscr17	ENSRNOG00000024435	Williams-Beuren syndrome chromosome region 17 [Source:RGD Symbol;Acc:1563452]	+	gene	overlapping	0	0.00628668	33.3189	6.40523	21.3916	26.7628
2	29317175	29317175	null					Not found	0	0.0062922	60.7183	83.6182	81.877	71.302
X	105651073	105651073	AC139445.1	ENSRNOG00000059641	No description	+	gene	downstream	82	0.00629663	100	70.2381	94.4445	91.3399
3	165893519	165893519	null					Not found	0	0.0063355	13.5052	37.7154	21.7742	30.6508
7	139218374	139218374	Endou	ENSRNOG00000056446	endonuclease, poly(U)-specific [Source:RGD Symbol;Acc:1593011]	-	gene	overlapping	0	0.0063355	93.3333	73.3333	92.8572	81.6378
14	80441181	80441181	null					Not found	0	0.0063355	80.6818	52.3953	79.6154	71.8301
15	33025029	33025029	Slc7a7	ENSRNOG00000010296	solute carrier family 7 (amino acid transporter light chain, y+L system), member 7 [Source:RGD Symbol;Acc:619902]	-	gene	overlapping	0	0.0063355	93.7086	72.4802	80.9524	76.6953
15	43506947	43506947	Dpysl2	ENSRNOG00000009625	dihydropyrimidinase-like 2 [Source:RGD Symbol;Acc:2517]	-	gene	overlapping	0	0.0063355	52.322	82.8976	52.9323	73.2717
20	48458657	48458657	Wasf1	ENSRNOG00000047476	WAS protein family, member 1 [Source:RGD Symbol;Acc:1561954]	-	gene	overlapping	0	0.00647965	92.4359	57.2727	86.0634	86.306
1	166484915	166484915	Arap1	ENSRNOG00000019555	ArfGAP with RhoGAP domain, ankyrin repeat and PH domain 1 [Source:RGD Symbol;Acc:1310385]	+	gene	overlapping	0	0.00650652	82.0323	54.1006	76.5602	60.2857
6	123694001	123694001	null					Not found	0	0.00650652	51.6975	79.0476	65.4378	64.1326
2	1283073	1283073	null					Not found	0	0.00651162	88.5897	61.9643	59.6154	63.4734
13	70829252	70829252	AABR07021411.1	ENSRNOG00000052592	No description	-	gene	upstream	1497	0.00651162	98.2456	76.4568	81.8954	84.8833
14	82615154	82615154	null					Not found	0	0.00651162	90.0285	64.2625	78.7134	76.5417
14	108295048	108295048	null					Not found	0	0.00651162	81.1706	42.9293	78.5131	72.2351
17	84545785	84545785	null					Not found	0	0.00651162	48.6772	82.4658	65.0061	65.0759
18	70777583	70777583	null					Not found	0	0.00651162	98.1482	76.1546	85.2237	88.3598
20	47751333	47751333	Sobp	ENSRNOG00000000316	sine oculis binding protein homolog [Source:RGD Symbol;Acc:1560479]	-	gene	overlapping	0	0.00651162	3.1746	25.6471	11.336	28.2407
X	14783846	14783846	LOC691895	ENSRNOG00000059740	similar to ferritin, heavy polypeptide-like 17 [Source:RGD Symbol;Acc:1594594]	-	gene	downstream	54	0.00651162	100	76.8418	87.1418	89.1813
1	222006272	222006272	null					Not found	0	0.00651999	73.4815	94.847	84.9359	94.198
5	166482100	166482100	Ctnnbip1	ENSRNOG00000016313	catenin, beta-interacting protein 1 [Source:RGD Symbol;Acc:1562749]	+	gene	overlapping	0	0.00651999	83.125	58.728	70.7936	68.352
9	14069649	14069649	null					Not found	0	0.00651999	88.558	64.3069	81.3109	82.2488
11	37995627	37995627	null					Not found	0	0.00652252	53.2354	77.04	57.3464	65.5754
15	87658458	87658458	null					Not found	0	0.00652252	40.5345	14.6987	27.0092	13.7628
1	133199003	133199003	null					Not found	0	0.00658072	76.0684	100	97.4359	95.9559
1	185626076	185626076	AC128610.1	ENSRNOG00000051795	No description	+	gene	overlapping	0	0.00658072	23.3819	1.85185	13.3803	11.2011
2	143529647	143529647	Trpc4	ENSRNOG00000011133	transient receptor potential cation channel, subfamily C, member 4 [Source:RGD Symbol;Acc:621276]	+	gene	overlapping	0	0.00658072	80.3704	53.525	65.1623	76.8652
6	124920674	124920674	Ccdc88c	ENSRNOG00000004482	coiled-coil domain containing 88C [Source:RGD Symbol;Acc:1307429]	-	gene	overlapping	0	0.00658072	75	100	92.4603	97.4359
7	2910357	2910357	AC128207.1	ENSRNOG00000028837	No description	-	gene	overlapping	0	0.00658072	81.997	50.7055	81.0691	81.9841
7	11153655	11153655	Nfic	ENSRNOG00000004505	nuclear factor I/C [Source:RGD Symbol;Acc:62016]	+	gene	overlapping	0	0.00658072	22.9904	50.2571	29.1733	35.2804
10	17835896	17835896	null					Not found	0	0.00658072	22.0862	0	15.2505	14.652
18	61986759	61986759	null					Not found	0	0.00658072	78.1549	98.4848	89.4118	94.5833
9	16843597	16843597	Cul9	ENSRNOG00000018372	cullin 9 [Source:RGD Symbol;Acc:1562008]	+	gene	overlapping	0	0.00658798	79.5123	100	88.8889	94.4056
1	104398414	104398414	null					Not found	0	0.00661004	31.9713	9.19913	26.4815	16.4512
1	205045088	205045088	null					Not found	0	0.00661004	100	78.9988	100	82.967
3	147318774	147318774	null					Not found	0	0.00661004	97.2222	74.8538	68.4503	68.6432
7	11446268	11446268	Zbtb7a	ENSRNOG00000020161	zinc finger and BTB domain containing 7a [Source:RGD Symbol;Acc:620946]	-	gene	downstream	1482	0.00661004	5.12077	28.604	11.7794	15.6085
7	76271726	76271726	Ncald	ENSRNOG00000042978	neurocalcin delta [Source:RGD Symbol;Acc:1560287]	-	gene	overlapping	0	0.00661004	3.92157	35.1852	10.7143	13.8528
7	121112443	121112443	Apobec3b	ENSRNOG00000016852	apolipoprotein B mRNA editing enzyme, catalytic polypeptide-like 3B [Source:RGD Symbol;Acc:1307800]	+	gene	overlapping	0	0.00661004	96.9697	74.4445	91.1681	96.9697
12	44261371	44261371	Nos1	ENSRNOG00000001130	nitric oxide synthase 1, neuronal [Source:RGD Symbol;Acc:3184]	-	gene	overlapping	0	0.00661004	52.3923	80.6119	68.5149	71.0662
13	98772002	98772002	LOC689499	ENSRNOG00000037960	similar to Y97E10AL.1 [Source:RGD Symbol;Acc:1592263]	-	gene	overlapping	0	0.00661004	83.5555	54.9651	75.7386	73.4504
20	3373034	3373034	Dhx16	ENSRNOG00000030157	DEAH (Asp-Glu-Ala-His) box polypeptide 16 [Source:RGD Symbol;Acc:1302963]	-	gene	overlapping	0	0.00661004	54.1667	24.1507	41.0091	26.9201
4	10996207	10996207	Magi2	ENSRNOG00000013962	membrane associated guanylate kinase, WW and PDZ domain containing 2 [Source:RGD Symbol;Acc:621855]	-	gene	overlapping	0	0.00667308	15.03	38.5164	14.1809	27.0083
12	48399042	48399042	null					Not found	0	0.00667308	82.1742	57.0106	76.5546	72.4203
20	6619223	6619223	Ppil1	ENSRNOG00000000523	peptidylprolyl isomerase (cyclophilin)-like 1 [Source:RGD Symbol;Acc:1309119]	-	gene	overlapping	0	0.00667308	36.2387	62.8203	50.7295	58.0087
18	28682561	28682561	null					Not found	0	0.00675401	6.36364	30.614	11.8022	21.2055
1	141957790	141957790	AABR07004421.1	ENSRNOG00000061327	No description	-	gene	overlapping	0	0.00683811	74.2613	100	82.1934	72.963
1	171703976	171703976	Syt9	ENSRNOG00000019613	synaptotagmin IX [Source:RGD Symbol;Acc:621169]	+	gene	overlapping	0	0.00683811	93.1799	71.3333	75.8934	92.7536
1	187717629	187717629	null					Not found	0	0.00683811	100	77.9487	92.3559	92.2078
1	226926334	226926334	Tmem109	ENSRNOG00000028017	transmembrane protein 109 [Source:RGD Symbol;Acc:1359538]	-	gene	overlapping	0	0.00683811	67.0389	90.0397	62.7513	75.3972
2	121676692	121676692	null					Not found	0	0.00683811	82.6169	53.4062	82.4172	80.914
2	260648005	260648005	null					Not found	0	0.00683811	100	78.2051	85.1463	89.1026
3	12002188	12002188	Lrsam1	ENSRNOG00000022312	leucine rich repeat and sterile alpha motif containing 1 [Source:RGD Symbol;Acc:1564403]	-	gene	overlapping	0	0.00683811	97.4359	70.9476	93.1746	90.4762
3	14890126	14890126	Dab2ip	ENSRNOG00000055226	DAB2 interacting protein [Source:RGD Symbol;Acc:621686]	+	gene	overlapping	0	0.00683811	83.6563	54.4673	76.1279	70.75
3	22059918	22059918	Dennd1a	ENSRNOG00000010526	DENN/MADD domain containing 1A [Source:RGD Symbol;Acc:1307927]	-	gene	overlapping	0	0.00683811	93.7134	65.2381	91.9485	82.9055
3	28920318	28920318	Arhgap15	ENSRNOG00000031168	Rho GTPase activating protein 15 [Source:RGD Symbol;Acc:1359304]	+	gene	overlapping	0	0.00683811	90.2958	66.5293	75.2016	71.0087
3	124101838	124101838	Smox	ENSRNOG00000021255	spermine oxidase [Source:RGD Symbol;Acc:1306049]	+	gene	overlapping	0	0.00683811	74.3156	44.3806	54.3434	60.9477
3	150055646	150055646	E2f1	ENSRNOG00000016708	E2F transcription factor 1 [Source:RGD Symbol;Acc:728892]	-	gene	overlapping	0	0.00683811	8.04094	34.8596	12.8571	31.5586
3	170898157	170898157	Bmp7	ENSRNOG00000053384	bone morphogenetic protein 7 [Source:RGD Symbol;Acc:620743]	-	gene	overlapping	0	0.00683811	100	77.2222	96.9697	94.4445
4	55688785	55688785	null					Not found	0	0.00683811	3.96825	26.7399	7.38095	11.462
4	117267574	117267574	Fbxo41	ENSRNOG00000033202	F-box protein 41 [Source:RGD Symbol;Acc:1566130]	-	gene	overlapping	0	0.00683811	13.8561	35.9387	31.4064	34.7049
5	136272013	136272013	null					Not found	0	0.00683811	98.3333	74.1751	85.1852	86.3815
6	7198784	7198784	null					Not found	0	0.00683811	54.728	25.2357	34.9744	42.1587
6	95371855	95371855	null					Not found	0	0.00683811	93.1936	72.5967	77.5412	80.8841
6	104716359	104716359	null					Not found	0	0.00683811	69.7815	90.8552	84.5084	80.6878
7	9317814	9317814	null					Not found	0	0.00683811	72.0938	96.5899	72.2222	80.8586
7	32354549	32354549	null					Not found	0	0.00683811	91.6243	62.7901	76.9737	76.0516
7	123222576	123222576	RGD1306782	ENSRNOG00000005572	similar to RIKEN cDNA 1700029P11 [Source:RGD Symbol;Acc:1306782]	+	gene	overlapping	0	0.00683811	40.3615	12	19.9145	26.2467
8	111259477	111259477	null					Not found	0	0.00683811	90.5163	66.3981	76.0357	82.6852
9	82619668	82619668	Speg	ENSRNOG00000019850	SPEG complex locus [Source:RGD Symbol;Acc:2124]	+	gene	overlapping	0	0.00683811	0	21.3384	5.26316	4.16667
9	105121049	105121049	null					Not found	0	0.00683811	95.1024	70.5255	73.5684	85.1901
10	15490199	15490199	Tmem8a	ENSRNOG00000020374	transmembrane protein 8A [Source:RGD Symbol;Acc:1311395]	+	gene	overlapping	0	0.00683811	66.8209	87.1589	73.8625	75.8255
10	56001449	56001449	Kdm6b	ENSRNOG00000037613	lysine (K)-specific demethylase 6B [Source:RGD Symbol;Acc:1307629]	-	gene	upstream	350	0.00683811	11.9356	41.1111	22.75	15.7987
10	67096727	67096727	null					Not found	0	0.00683811	96.3938	72.0047	87.9599	80.4424
10	84967539	84967539	Scrn2	ENSRNOG00000010214	secernin 2 [Source:RGD Symbol;Acc:1307741]	+	gene	overlapping	0	0.00683811	58.2143	25.5421	39.5833	43.4818
10	91260542	91260542	Fmnl1	ENSRNOG00000003207	formin-like 1 [Source:RGD Symbol;Acc:1311042]	+	gene	overlapping	0	0.00683811	69.0262	89.9861	69.7972	83.2273
10	106516248	106516248	null					Not found	0	0.00683811	100	79.1246	91.9048	96.2963
10	107871332	107871332	null					Not found	0	0.00683811	78.1111	98.5507	91.7172	95.2153
12	13362417	13362417	Zfp316	ENSRNOG00000001094	zinc finger protein 316 [Source:RGD Symbol;Acc:1311647]	+	gene	overlapping	0	0.00683811	73.9627	48.7773	48.4848	63.0279
12	37513240	37513240	Rilpl1	ENSRNOG00000001055	Rab interacting lysosomal protein-like 1 [Source:RGD Symbol;Acc:1307973]	+	gene	overlapping	0	0.00683811	79.7237	100	100	95.5555
13	48310421	48310421	null					Not found	0	0.00683811	51.8468	81.4035	72.338	70.8974
13	90699626	90699626	Igsf8	ENSRNOG00000007604	immunoglobulin superfamily, member 8 [Source:RGD Symbol;Acc:1311500]	+	gene	overlapping	0	0.00683811	40.5556	73.6331	58.3779	58.4327
13	97461034	97461034	null					Not found	0	0.00683811	89.9048	66.0895	80.5638	77.2163
14	107748635	107748635	Commd1	ENSRNOG00000009281	copper metabolism (Murr1) domain containing 1 [Source:RGD Symbol;Acc:1311771]	-	gene	overlapping	0	0.00683811	30.628	58.6401	46.0944	57.7083
15	33793016	33793016	null					Not found	0	0.00683811	76.0913	100	95.9559	100
16	31734374	31734374	Palld	ENSRNOG00000010107	palladin, cytoskeletal associated protein [Source:RGD Symbol;Acc:2322545]	+	gene	downstream	570	0.00683811	61.2363	81.2727	68.8698	75.668
18	28682015	28682015	null					Not found	0	0.00683811	20.979	0	7.91667	10.2564
18	29210255	29210255	Cystm1	ENSRNOG00000018775	cysteine-rich transmembrane module containing 1 [Source:RGD Symbol;Acc:2323233]	+	gene	overlapping	0	0.00683811	16.3101	40.9646	24.4444	29.413
18	45982708	45982708	null					Not found	0	0.00683811	61.0644	88.8889	68.9311	74.1771
18	52327642	52327642	Megf10	ENSRNOG00000013674	multiple EGF-like domains 10 [Source:RGD Symbol;Acc:735084]	+	gene	overlapping	0	0.00683811	74.3742	47.5027	61.044	43.6508
18	58923986	58923986	null					Not found	0	0.00683811	81.2397	55.4321	57.3445	59.8325
18	72499351	72499351	null					Not found	0	0.00683811	10.3909	34.4408	9.2861	21.3805
20	14251223	14251223	null					Not found	0	0.00683811	84.7222	46.3047	66.1111	65.5952
20	14631776	14631776	Rtdr1	ENSRNOG00000001315	rhabdoid tumor deletion region gene 1 [Source:RGD Symbol;Acc:1305601]	+	gene	overlapping	0	0.00683811	44.7222	75.269	48.9474	42.2222
X	11641381	11641381	null					Not found	0	0.00683811	34.6895	6.46021	27.9882	15.2505
X	135283628	135283628	null					Not found	0	0.00683811	4.52107	27.9202	22.5142	9.40171
7	37004791	37004791	null					Not found	0	0.0068553	31.401	7.16231	20.8754	14.6132
13	69948601	69948601	Rgl1	ENSRNOG00000002347	ral guanine nucleotide dissociation stimulator,-like 1 [Source:RGD Symbol;Acc:1308947]	-	gene	overlapping	0	0.0068553	68.1566	90.6927	74.136	77.231
11	65896408	65896408	null					Not found	0	0.00686811	25.3373	53.4321	33.0757	37.1528
16	66629854	66629854	null					Not found	0	0.00686811	14.3515	34.4376	29.8069	35.1852
4	180097776	180097776	Rassf8	ENSRNOG00000015986	Ras association (RalGDS/AF-6) domain family (N-terminal) member 8 [Source:RGD Symbol;Acc:1308820]	+	gene	overlapping	0	0.00694417	90.7143	67.5381	76.1932	87.7778
3	170173554	170173554	null					Not found	0	0.00694835	97.2222	73.9706	92.4603	90.5229
3	59193059	59193059	null					Not found	0	0.00696661	4.34174	28.2276	16.0088	6.38889
3	170480941	170480941	AABR07054818.1	ENSRNOG00000058392	No description	+	gene	upstream	1639	0.00696661	47.4302	22.4997	39.9529	40.129
3	174256191	174256191	null					Not found	0	0.00696661	75.7155	48.2428	58.0466	57.5595
19	34051822	34051822	Tmem184c	ENSRNOG00000012860	transmembrane protein 184C [Source:RGD Symbol;Acc:727852]	+	gene	overlapping	0	0.00696661	90.2645	69.3199	79.2929	87.5195
20	8408514	8408514	null					Not found	0	0.00696661	53.661	81.2464	71.4971	45.3566
10	94355100	94355100	Strada	ENSRNOG00000008637	STE20-related kinase adaptor alpha [Source:RGD Symbol;Acc:727905]	-	gene	upstream	284	0.00699411	76.3241	100	83.5175	83.5227
19	9773277	9773277	Ndrg4	ENSRNOG00000012482	NDRG family member 4 [Source:RGD Symbol;Acc:621593]	-	gene	overlapping	0	0.00704099	70.0049	94.709	71.71	75.431
8	131999817	131999817	Zfp105	ENSRNOG00000032919	zinc finger protein 105 [Source:RGD Symbol;Acc:1309905]	+	gene	overlapping	0	0.00704581	37.7315	66.2222	47.7339	56.6667
X	64221069	64221069	Rn50_X_0652.2	ENSRNOG00000038169	No description	-	gene	downstream	476	0.00704581	11.7146	37.5441	35.6125	32.2654
X	84063376	84063376	Zfp711	ENSRNOG00000022391	zinc finger protein 711 [Source:RGD Symbol;Acc:1562768]	+	gene	downstream	1051	0.00704581	25.3531	0	12.1324	14.4589
5	160501900	160501900	Fhad1	ENSRNOG00000028064	forkhead-associated (FHA) phosphopeptide binding domain 1 [Source:RGD Symbol;Acc:1563444]	-	gene	overlapping	0	0.00704979	68.9356	95.6364	88.6522	79.4445
2	236224536	236224536	null					Not found	0	0.00705157	16.653	37.892	29.1975	38.525
1	104188786	104188786	E2f8	ENSRNOG00000022537	E2F transcription factor 8 [Source:RGD Symbol;Acc:1308091]	-	gene	overlapping	0	0.00706652	72.8585	47.822	65.7495	49.6633
1	242008238	242008238	Tjp2	ENSRNOG00000015030	tight junction protein 2 [Source:RGD Symbol;Acc:619807]	-	gene	overlapping	0	0.00706652	100	77.7489	96.0784	94.4056
2	121183576	121183576	null					Not found	0	0.00706652	40.6318	14.0243	24.1421	23.8912
3	7490771	7490771	Barhl1	ENSRNOG00000013209	BarH-like homeobox 1 [Source:RGD Symbol;Acc:620648]	-	gene	upstream	463	0.00706652	25.641	0	12.3985	13.3929
3	138570061	138570061	null					Not found	0	0.00706652	98.1482	75.7936	94.6753	94.2222
3	159876396	159876396	null					Not found	0	0.00706652	8.19398	28.6216	10.697	22.2461
4	80726616	80726616	null					Not found	0	0.00706652	33.3557	61.4742	61.0072	50.0121
5	134755513	134755513	null					Not found	0	0.00706652	17.6984	47.4921	30.5921	33.9713
5	156057941	156057941	Rap1gap	ENSRNOG00000013825	Rap1 GTPase-activating protein [Source:RGD Symbol;Acc:1309908]	+	gene	overlapping	0	0.00706652	76.9697	97.0794	84.483	82.6496
6	94763834	94763834	null					Not found	0	0.00706652	89.2345	64.4444	83.157	89.7381
8	46604461	46604461	Tecta	ENSRNOG00000031126	tectorin alpha [Source:RGD Symbol;Acc:1309824]	-	gene	overlapping	0	0.00706652	77.5794	100	95	85.9788
10	101372515	101372515	null					Not found	0	0.00706652	66.9904	92.451	78.8827	85.844
12	30943259	30943259	null					Not found	0	0.00706652	88.9155	56.4411	76.0594	82.2721
12	44476119	44476119	Nos1	ENSRNOG00000001130	nitric oxide synthase 1, neuronal [Source:RGD Symbol;Acc:3184]	-	gene	overlapping	0	0.00706652	19.8985	40.6961	16.5027	28.1518
12	46146582	46146582	Ccdc60	ENSRNOG00000032684	coiled-coil domain containing 60 [Source:RGD Symbol;Acc:1564283]	+	gene	overlapping	0	0.00706652	89.8574	63.6922	77.684	84.3589
13	12080892	12080892	null					Not found	0	0.00706652	79.3447	100	96.0784	95.2381
13	71012369	71012369	null					Not found	0	0.00706652	88.5871	67.4499	81.6524	76.2626
20	20450453	20450453	Ank3	ENSRNOG00000053288	ankyrin 3, node of Ranvier (ankyrin G) [Source:RGD Symbol;Acc:620157]	+	gene	overlapping	0	0.00706652	62.5214	84.4907	83.4568	68.5354
X	64097379	64097379	Rn60_X_0641.1	ENSRNOG00000022607	No description	-	gene	downstream	539	0.00706652	14.361	35.5399	17.5988	26.4489
X	64643253	64643253	null					Not found	0	0.00706652	72.1072	98.3333	87.7681	80.5187
X	79910176	79910176	Brwd3	ENSRNOG00000002291	bromodomain and WD repeat domain containing 3 [Source:RGD Symbol;Acc:1559445]	-	gene	downstream	498	0.00706652	20.9621	50.7017	29.4982	30.7164
X	156870318	156870318	Naa10	ENSRNOG00000060063	N(alpha)-acetyltransferase 10, NatA catalytic subunit [Source:RGD Symbol;Acc:1565315]	+	gene	upstream	1368	0.00706652	23.9568	49.6296	27.4593	42.8183
6	111573260	111573260	RGD1565693	ENSRNOG00000012652	similar to GLE1-like, RNA export mediator isoform 1 [Source:RGD Symbol;Acc:1565693]	-	gene	downstream	311	0.00709346	67.9412	38.8343	55.1852	53.0725
10	11335680	11335680	null					Not found	0	0.00709346	73.8915	94.7369	80.2536	90.2924
17	86212061	86212061	AABR07028784.1	ENSRNOG00000055730	No description	-	gene	overlapping	0	0.00709346	4	28.1746	22.0238	21.7593
1	33560679	33560679	null					Not found	0	0.00720173	75.8297	48.0707	71.3139	61.7744
1	75880987	75880987	null					Not found	0	0.00723171	73.5061	95.0549	93.3951	94.3333
1	79143971	79143971	null					Not found	0	0.00723171	15.9259	45.8976	32.3906	40.2597
1	90663661	90663661	Chst8	ENSRNOG00000022919	carbohydrate (N-acetylgalactosamine 4-0) sulfotransferase 8 [Source:RGD Symbol;Acc:1308979]	-	gene	overlapping	0	0.00723171	33.8849	59.8309	44.7199	56.9666
1	188056698	188056698	Syt17	ENSRNOG00000017136	synaptotagmin XVII [Source:RGD Symbol;Acc:708576]	-	gene	overlapping	0	0.00723171	69.3074	93.0702	85.3801	90.0529
1	216530852	216530852	Kcnq1	ENSRNOG00000020532	potassium channel, voltage-gated KQT-like subfamily Q, member 1 [Source:RGD Symbol;Acc:621503]	+	gene	overlapping	0	0.00723171	82.4189	51.7857	79.0936	74.2011
7	11107488	11107488	Celf5	ENSRNOG00000004695	CUGBP, Elav-like family member 5 [Source:RGD Symbol;Acc:1565016]	+	gene	overlapping	0	0.00723171	54.0675	86.7134	82.5108	75.2124
7	66876404	66876404	Ppm1h	ENSRNOG00000004314	protein phosphatase, Mg2+/Mn2+ dependent, 1H [Source:RGD Symbol;Acc:1309528]	-	gene	overlapping	0	0.00723171	12.3849	38.1124	24.5366	27.3522
7	144776779	144776779	Smug1	ENSRNOG00000036842	single-strand-selective monofunctional uracil-DNA glycosylase 1 [Source:RGD Symbol;Acc:631403]	-	gene	overlapping	0	0.00723171	25.7407	1.85185	15.6255	20.2313
10	103335399	103335399	Btbd17	ENSRNOG00000003109	BTB (POZ) domain containing 17 [Source:RGD Symbol;Acc:1563331]	-	gene	overlapping	0	0.00723171	45.4125	75.3241	54.2857	71.8895
11	83952666	83952666	Ece2	ENSRNOG00000001715	endothelin-converting enzyme 2 [Source:RGD Symbol;Acc:1303039]	-	gene	overlapping	0	0.00723171	69.5611	37.1212	57.1528	54.4439
12	40467462	40467462	Aldh2	ENSRNOG00000001344	aldehyde dehydrogenase 2 family (mitochondrial) [Source:RGD Symbol;Acc:69219]	+	gene	overlapping	0	0.00723171	73.7037	98.0392	80.5861	85.4167
13	54222827	54222827	null					Not found	0	0.00723171	98.4848	73.718	77.9137	93.8562
14	34219171	34219171	LOC686911	ENSRNOG00000050100	similar to Exocyst complex component 1 (Exocyst complex component Sec3) [Source:RGD Symbol;Acc:1591303]	-	gene	downstream	210	0.00723171	18.6705	44.8845	39.3333	22.2854
16	20846994	20846994	Gdf1	ENSRNOG00000020142	growth differentiation factor 1 [Source:RGD Symbol;Acc:1304678]	-	gene	overlapping	0	0.00723171	47.2767	75.4887	67.4607	58.8414
17	44076113	44076113	null					Not found	0	0.00723171	43.5135	21.9228	28.142	40.8476
X	105835218	105835218	Zmat1	ENSRNOG00000024135	zinc finger, matrin-type 1 [Source:RGD Symbol;Acc:1565344]	-	gene	overlapping	0	0.00723171	42.9946	9.3254	20.6226	29.2064
12	42334820	42334820	null					Not found	0	0.00728836	89.9762	62.7778	72.8766	65.1003
5	153450390	153450390	null					Not found	0	0.00729703	72.8042	93.2269	87.5776	75.0345
3	161890508	161890508	Cdh22	ENSRNOG00000018557	cadherin 22 [Source:RGD Symbol;Acc:2321]	-	gene	overlapping	0	0.00732803	48.7939	81.1905	84.2836	60.5556
3	165040491	165040491	Kcng1	ENSRNOG00000054314	potassium channel, voltage-gated modifier subfamily G, member 1 [Source:RGD Symbol;Acc:631416]	-	gene	downstream	784	0.00732803	43.8121	68.3889	57.5795	57.906
13	52619335	52619335	null					Not found	0	0.00732803	74.5724	47.2043	52.2523	60.7769
15	62199370	62199370	Pcdh8	ENSRNOG00000013101	protocadherin 8 [Source:RGD Symbol;Acc:69350]	-	gene	overlapping	0	0.00732803	21.4286	0	4.73856	6.26781
10	23751328	23751328	Ebf1	ENSRNOG00000028845	early B-cell factor 1 [Source:RGD Symbol;Acc:620953]	+	gene	overlapping	0	0.00733862	46.2704	16.3509	18.8636	29.6003
4	133401191	133401191	null					Not found	0	0.00739297	37.4061	64.0028	48.2858	49.6061
6	25594421	25594421	null					Not found	0	0.00739297	100	77.4074	98.1482	88.664
12	44402147	44402147	Nos1	ENSRNOG00000001130	nitric oxide synthase 1, neuronal [Source:RGD Symbol;Acc:3184]	-	gene	overlapping	0	0.00739848	60.755	91.0784	84.3667	81.5934
3	72211916	72211916	Smtnl1	ENSRNOG00000007516	smoothelin-like 1 [Source:RGD Symbol;Acc:1311701]	-	gene	overlapping	0	0.007412	62.6389	89.597	72.9171	81.9048
5	142584511	142584511	null					Not found	0	0.00742158	22.5696	45.0539	32.2914	25.2288
7	143219216	143219216	Krt75	ENSRNOG00000043203	keratin 75, type II [Source:RGD Symbol;Acc:1359576]	-	gene	overlapping	0	0.00742158	68.6981	89.4444	78.247	77.3272
14	82275115	82275115	Fgfr3	ENSRNOG00000016818	fibroblast growth factor receptor 3 [Source:RGD Symbol;Acc:620714]	-	gene	overlapping	0	0.00742158	86.3333	59.5798	83.1746	77.5
16	21053292	21053292	Ncan	ENSRNOG00000048036	neurocan [Source:RGD Symbol;Acc:619941]	+	gene	overlapping	0	0.00742158	9.75358	36.5128	14.2512	9.49074
X	11591751	11591751	null					Not found	0	0.00742158	51.5741	21.54	35.373	41.1298
3	175640726	175640726	Cables2	ENSRNOG00000051420	Cdk5 and Abl enzyme substrate 2 [Source:RGD Symbol;Acc:1310089]	-	gene	overlapping	0	0.00752344	87.1385	65.8231	83.7966	86.8168
11	53532076	53532076	Cd47	ENSRNOG00000001964	Cd47 molecule [Source:RGD Symbol;Acc:2308]	-	gene	overlapping	0	0.00752344	94.7368	72.522	84.0058	82.5439
14	85312278	85312278	Gas2l1	ENSRNOG00000009040	growth arrest-specific 2 like 1 [Source:RGD Symbol;Acc:1311206]	-	gene	overlapping	0	0.00752344	87.4133	64.2951	79.8077	73.0397
16	20555657	20555657	Gdf15	ENSRNOG00000019661	growth differentiation factor 15 [Source:RGD Symbol;Acc:2674]	+	gene	overlapping	0	0.00752344	60.386	89.1005	71.8518	72.3886
12	5608951	5608951	Fry	ENSRNOG00000000894	furry homolog (Drosophila) [Source:RGD Symbol;Acc:1307034]	-	gene	overlapping	0	0.00754678	70.6195	94.3355	82.2641	82.7778
19	23014957	23014957	null					Not found	0	0.00758572	88.141	58.4169	74.026	75.3898
3	133170286	133170286	null					Not found	0	0.00763159	66.5105	41.7884	52.8904	62.991
7	143963313	143963313	Sp7	ENSRNOG00000014082	Sp7 transcription factor [Source:RGD Symbol;Acc:631377]	-	gene	overlapping	0	0.00763159	33.4604	68.5294	48.4199	65
10	65767529	65767529	Vtn	ENSRNOG00000010031	vitronectin [Source:RGD Symbol;Acc:3967]	+	gene	overlapping	0	0.00763159	80.776	55.3792	55.5632	69.9074
2	202265563	202265563	Spag17	ENSRNOG00000037196	sperm associated antigen 17 [Source:RGD Symbol;Acc:1592218]	+	gene	overlapping	0	0.00768667	96.9697	72.6675	90.1191	87.963
5	136698370	136698370	Slc6a9	ENSRNOG00000019484	solute carrier family 6 (neurotransmitter transporter, glycine), member 9 [Source:RGD Symbol;Acc:621243]	+	gene	overlapping	0	0.00768667	24.4152	54.1457	35.401	34.8265
5	155430253	155430253	null					Not found	0	0.00781947	59.9958	29.6825	44.9275	42.2683
10	109427602	109427602	null					Not found	0	0.00781947	35.5556	14.1008	10.7322	25
11	74490483	74490483	null					Not found	0	0.00781947	0	21.7262	21.5873	20.8712
18	30377442	30377442	Pcdhb2	ENSRNOG00000039476	protocadherin beta 2 [Source:RGD Symbol;Acc:1563132]	+	gene	overlapping	0	0.00781947	72.3809	42.0915	61.9134	58.2265
19	25900928	25900928	Nfix	ENSRNOG00000002983	nuclear factor I/X (CCAAT-binding transcription factor) [Source:RGD Symbol;Acc:69080]	-	gene	overlapping	0	0.00781947	37.3016	5.55556	24.1236	25.2221
11	55402359	55402359	null					Not found	0	0.00788278	71.8273	92.8411	84.0414	85.7448
1	78749455	78749455	Strn4	ENSRNOG00000016145	striatin, calmodulin binding protein 4 [Source:RGD Symbol;Acc:1307030]	+	gene	overlapping	0	0.00790955	70.166	47.6942	57.3308	51.8875
1	176449027	176449027	Galnt18	ENSRNOG00000017021	polypeptide N- acetylgalactosaminyltransferase 18 [Source:RGD Symbol;Acc:1309623]	-	gene	overlapping	0	0.00790955	94.4445	69.6491	83.0918	91.4286
1	221346252	221346252	Capn1	ENSRNOG00000020935	calpain 1, (mu/I) large subunit [Source:RGD Symbol;Acc:2267]	-	gene	overlapping	0	0.00790955	97.1014	75.3828	91.6084	92.3007
2	1283046	1283046	null					Not found	0	0.00790955	88.1174	64.0476	80.0909	86.8721
2	62492160	62492160	Pdzd2	ENSRNOG00000013140	PDZ domain containing 2 [Source:RGD Symbol;Acc:619958]	-	gene	overlapping	0	0.00790955	96.2963	67.7193	92.6535	79.0572
2	188876060	188876060	Kcnn3	ENSRNOG00000020706	potassium channel, calcium activated intermediate/small conductance subfamily N alpha, member 3 [Source:RGD Symbol;Acc:2964]	+	gene	overlapping	0	0.00790955	76.3785	96.9697	90.8514	95.2614
2	236000349	236000349	null					Not found	0	0.00790955	91.431	62.5758	63.0373	70.8547
3	2801671	2801671	RGD1560470	ENSRNOG00000033863	similar to Gene model 996 [Source:RGD Symbol;Acc:1560470]	-	gene	overlapping	0	0.00790955	4.44444	28.1746	17.2222	10.6516
3	62397142	62397142	null					Not found	0	0.00790955	57.4916	83.9855	79.8752	75.9368
3	147417997	147417997	null					Not found	0	0.00790955	83.6165	57.7094	65.952	68.933
3	151146597	151146597	Myh7b	ENSRNOG00000018997	myosin, heavy chain 7B, cardiac muscle, beta [Source:RGD Symbol;Acc:1307994]	+	gene	overlapping	0	0.00790955	3.92157	29.0347	8.15234	22.3611
3	160236762	160236762	Kcnk15	ENSRNOG00000010816	potassium channel, two pore domain subfamily K, member 15 [Source:RGD Symbol;Acc:619733]	+	gene	overlapping	0	0.00790955	28.107	1.85185	9.97475	23.3987
3	161131563	161131563	Wfdc11	ENSRNOG00000033980	WAP four-disulfide core domain 11 [Source:RGD Symbol;Acc:1596469]	-	gene	overlapping	0	0.00790955	61.9485	36.8785	45.1465	52.9894
4	44573504	44573504	Cav2	ENSRNOG00000057713	caveolin 2 [Source:RGD Symbol;Acc:620348]	+	gene	overlapping	0	0.00790955	10.5435	35.4167	23.208	27.2642
4	101380489	101380489	null					Not found	0	0.00790955	77.2487	100	89.7727	88.0411
4	179754208	179754208	Lmntd1	ENSRNOG00000015910	lamin tail domain containing 1 [Source:RGD Symbol;Acc:1560077]	-	gene	overlapping	0	0.00790955	100	74.0741	88.7524	93.9153
5	79223608	79223608	Akna	ENSRNOG00000008005	AT-hook transcription factor [Source:RGD Symbol;Acc:1308202]	-	gene	downstream	921	0.00790955	86.5729	59.3762	76.7444	77.1544
5	159986547	159986547	null					Not found	0	0.00790955	30.7604	55.5062	42.356	48.3541
6	38745037	38745037	Nbas	ENSRNOG00000024503	neuroblastoma amplified sequence [Source:RGD Symbol;Acc:1585140]	+	gene	overlapping	0	0.00790955	79.0476	58.2583	63.4109	64.3089
6	131896915	131896915	Bcl11b	ENSRNOG00000005776	B-cell CLL/lymphoma 11B (zinc finger protein) [Source:RGD Symbol;Acc:1311128]	-	gene	overlapping	0	0.00790955	42.3443	18.315	27.5054	34.0925
6	132963778	132963778	Begain	ENSRNOG00000004650	brain-enriched guanylate kinase-associated [Source:RGD Symbol;Acc:708347]	-	gene	overlapping	0	0.00790955	73.5999	94.7059	85.8077	88.4175
7	70475659	70475659	Arhgef25	ENSRNOG00000005034	Rho guanine nucleotide exchange factor (GEF) 25 [Source:RGD Symbol;Acc:735210]	-	gene	overlapping	0	0.00790955	27.9609	2.77778	24.0741	15.4986
7	96463658	96463658	Has2	ENSRNOG00000004854	hyaluronan synthase 2 [Source:RGD Symbol;Acc:2781]	-	gene	overlapping	0	0.00790955	2.38095	25.1012	4.44444	2.08333
7	127537241	127537241	null					Not found	0	0.00790955	97.2222	69.3732	98.4127	98.1482
7	139218436	139218436	Endou	ENSRNOG00000056446	endonuclease, poly(U)-specific [Source:RGD Symbol;Acc:1593011]	-	gene	overlapping	0	0.00790955	96.6583	76.1279	90.4507	91.9458
8	26037045	26037045	null					Not found	0	0.00790955	100	77.4837	87.0833	91.8518
8	55715490	55715490	null					Not found	0	0.00790955	69.8413	96.4519	81.3753	88.3929
9	54291039	54291039	Stat1	ENSRNOG00000014079	signal transducer and activator of transcription 1 [Source:RGD Symbol;Acc:3771]	-	gene	overlapping	0	0.00790955	64.7222	90.0463	87.2977	85.8964
9	98805011	98805011	null					Not found	0	0.00790955	84.9359	56.8056	61.9658	81.1111
10	70170193	70170193	Rffl	ENSRNOG00000007596	ring finger and FYVE-like domain containing E3 ubiquitin protein ligase [Source:RGD Symbol;Acc:727916]	-	gene	overlapping	0	0.00790955	85.352	60.574	70.077	74.8039
11	84006752	84006752	Vwa5b2	ENSRNOG00000001707	von Willebrand factor A domain containing 5B2 [Source:RGD Symbol;Acc:1564491]	-	gene	overlapping	0	0.00790955	3.7037	27.0635	9.23077	16.9286
11	86518586	86518586	Sept5	ENSRNOG00000029912	septin 5 [Source:RGD Symbol;Acc:621763]	+	gene	overlapping	0	0.00790955	64.3218	89.0177	62.6543	67.8058
12	9984375	9984375	Rasl11a	ENSRNOG00000000956	RAS-like family 11 member A [Source:RGD Symbol;Acc:1303231]	-	gene	upstream	1553	0.00790955	98.1482	76.5512	88.3716	91.4815
12	13222277	13222277	Grid2ip	ENSRNOG00000030927	glutamate receptor, ionotropic, delta 2 (Grid2) interacting protein [Source:RGD Symbol;Acc:1310492]	-	gene	overlapping	0	0.00790955	69.6135	36.6667	59.1565	59.3074
13	44205771	44205771	Tmem163	ENSRNOG00000003769	transmembrane protein 163 [Source:RGD Symbol;Acc:1306212]	-	gene	overlapping	0	0.00790955	89.0499	62.6471	64.9206	78.4972
13	105276735	105276735	null					Not found	0	0.00790955	81.806	58.0808	59.7619	67.6471
14	1463143	1463143	Csf2ra	ENSRNOG00000049782	colony stimulating factor 2 receptor, alpha, low-affinity (granulocyte-macrophage) [Source:RGD Symbol;Acc:1594330]	+	gene	overlapping	0	0.00790955	22.4011	51.319	32.9032	47.2414
16	20136630	20136630	AABR07024869.1	ENSRNOG00000059970	No description	-	gene	overlapping	0	0.00790955	10.6154	33.3333	19.1604	20.6821
17	19048525	19048525	null					Not found	0	0.00790955	56.2837	79.3746	86.072	75.0721
17	66243368	66243368	Mtr	ENSRNOG00000017593	5-methyltetrahydrofolate-homocysteine methyltransferase [Source:RGD Symbol;Acc:621283]	-	gene	overlapping	0	0.00790955	80	100	95.5555	80
X	15099170	15099170	Rbm3	ENSRNOG00000005387	RNA binding motif (RNP1, RRM) protein 3 [Source:RGD Symbol;Acc:620145]	+	gene	overlapping	0	0.00790955	28.9866	4.7619	17.8571	7.87037
X	19243994	19243994	Mageh1	ENSRNOG00000003178	melanoma antigen, family H, 1 [Source:RGD Symbol;Acc:1359316]	+	gene	overlapping	0	0.00790955	16.241	40.5303	30.5556	28.6128
X	29498902	29498902	null					Not found	0	0.00790955	43.6886	16.9974	29.1667	33.0546
X	71846358	71846358	null					Not found	0	0.00790955	39.243	13.2707	19.1362	20.205
X	73616420	73616420	Rn50_X_0745.1	ENSRNOG00000045535	No description	+	gene	overlapping	0	0.00790955	47.4747	22.4978	26.7843	38.0952
X	109939922	109939922	Nrk	ENSRNOG00000008880	Nik related kinase [Source:RGD Symbol;Acc:1566163]	+	gene	downstream	517	0.00790955	15.4817	41.5491	29.3651	22.8054
10	48539697	48539697	Specc1	ENSRNOG00000002903	sperm antigen with calponin homology and coiled-coil domains 1 [Source:RGD Symbol;Acc:1309718]	+	gene	overlapping	0	0.00792602	53.6752	75.3079	60.3849	58.67
4	58048532	58048532	null					Not found	0	0.00794172	57.3913	25.6536	45.3658	31.2335
X	64702017	64702017	Amer1	ENSRNOG00000007984	APC membrane recruitment protein 1 [Source:RGD Symbol;Acc:1560322]	-	gene	overlapping	0	0.00794172	40.309	16.1558	30.7471	24.6144
1	93945407	93945407	Zfp536	ENSRNOG00000014163	zinc finger protein 536 [Source:RGD Symbol;Acc:1563363]	-	gene	overlapping	0	0.00794777	69.4852	91.8271	64.0964	72.7831
2	122856423	122856423	null					Not found	0	0.00798042	30.5526	62.6984	54.6898	60.4809
3	113267815	113267815	Map1a	ENSRNOG00000014230	microtubule-associated protein 1A [Source:RGD Symbol;Acc:3042]	+	gene	overlapping	0	0.00798042	94.2613	74.0316	88.8236	87.4169
4	24742590	24742590	null					Not found	0	0.00798042	77.1094	98.1482	74.888	86.455
4	155409371	155409371	Slc2a3	ENSRNOG00000008376	solute carrier family 2 (facilitated glucose transporter), member 3 [Source:RGD Symbol;Acc:3706]	-	gene	overlapping	0	0.00798042	58.1291	81.8656	72.6878	76.6247
5	78521528	78521528	Rgs3	ENSRNOG00000024501	regulator of G-protein signaling 3 [Source:RGD Symbol;Acc:3566]	+	gene	overlapping	0	0.00798042	59.281	84.1488	65.5781	81.5476
5	149824209	149824209	null					Not found	0	0.00798042	50.5092	74.5166	54.1358	60.8916
7	121243405	121243405	null					Not found	0	0.00798042	56.8571	26.6929	43.7681	33.8889
7	122716054	122716054	null					Not found	0	0.00798042	98.1482	69.4445	96.9697	90.5555
7	125796968	125796968	Arhgap8	ENSRNOG00000033570	Rho GTPase activating protein 8 [Source:RGD Symbol;Acc:1303143]	-	gene	downstream	988	0.00798042	41.9518	13.8528	35.6061	28.0342
7	139467786	139467786	Col2a1	ENSRNOG00000058560	collagen, type II, alpha 1 [Source:RGD Symbol;Acc:2375]	-	gene	overlapping	0	0.00798042	94.5374	69.9346	91.25	85.3495
7	144711670	144711670	null					Not found	0	0.00798042	23.4483	49.1792	35.1315	35.7049
8	116464434	116464434	Sema3f	ENSRNOG00000017704	sema domain, immunoglobulin domain (Ig), short basic domain, secreted, (semaphorin) 3 F [Source:RGD Symbol;Acc:1308514]	-	gene	overlapping	0	0.00798042	30.6043	61.9264	43.7354	38.9579
9	16769580	16769580	Cul9	ENSRNOG00000018372	cullin 9 [Source:RGD Symbol;Acc:1562008]	+	gene	overlapping	0	0.00798042	65	88.0808	79.4332	74.617
9	43328927	43328927	null					Not found	0	0.00798042	81.4583	60.3051	69.4804	68.694
10	14020608	14020608	Npw	ENSRNOG00000012390	neuropeptide W [Source:RGD Symbol;Acc:727858]	-	gene	upstream	579	0.00798042	8.89502	31.4893	17.8333	18
10	42880043	42880043	null					Not found	0	0.00798042	28.9821	62.1961	52.6087	75.4766
10	75877349	75877349	Msi2	ENSRNOG00000025338	musashi RNA-binding protein 2 [Source:RGD Symbol;Acc:1560397]	-	gene	overlapping	0	0.00798042	93.9394	70.5253	77.0503	75.6725
10	90400609	90400609	Itga2b	ENSRNOG00000022071	integrin, alpha 2B [Source:RGD Symbol;Acc:1596428]	-	gene	overlapping	0	0.00798042	31.4257	9.61335	23.4025	15.9274
10	101280016	101280016	null					Not found	0	0.00798042	75.4579	97.7778	95.2137	96.2963
11	70282023	70282023	Heg1	ENSRNOG00000001793	heart development protein with EGF-like domains 1 [Source:RGD Symbol;Acc:1564641]	-	gene	overlapping	0	0.00798042	60.6515	83.0672	67.3579	76.8037
11	72391276	72391276	null					Not found	0	0.00798042	62.7915	86.5606	78.744	85.368
12	6928798	6928798	Uspl1	ENSRNOG00000000909	ubiquitin specific peptidase like 1 [Source:RGD Symbol;Acc:1310835]	-	gene	upstream	1180	0.00798042	95.679	75.1235	78.6937	80.7269
14	18976512	18976512	null					Not found	0	0.00798042	95.817	71.5278	89.6465	85.1191
16	63731500	63731500	null					Not found	0	0.00798042	28.5802	54.8073	36.9349	42.5342
16	73409388	73409388	Sfrp1	ENSRNOG00000017783	secreted frizzled-related protein 1 [Source:RGD Symbol;Acc:621074]	-	gene	overlapping	0	0.00798042	39.425	7.14286	10.1852	11.0119
18	55939438	55939438	AC095289.1	ENSRNOG00000054836	No description	-	gene	downstream	757	0.00798042	97.6191	75.5093	90.5533	97.4359
X	105443253	105443253	null					Not found	0	0.00798042	73.9168	96.9445	94.3355	95.2381
X	62372612	62372612	Arx	ENSRNOG00000053562	aristaless related homeobox [Source:RGD Symbol;Acc:1562672]	+	gene	overlapping	0	0.00800228	21.1601	52.2222	36.25	18.5307
5	9337502	9337502	null					Not found	0	0.00802469	63.3098	90	76.8518	70.775
14	11509576	11509576	null					Not found	0	0.00802469	73.7103	97.4359	83.0505	87.5776
14	46639806	46639806	null					Not found	0	0.00803105	26.0652	2.5641	14.0171	18.5606
1	217844275	217844275	Ano1	ENSRNOG00000020865	anoctamin 1, calcium activated chloride channel [Source:RGD Symbol;Acc:1310786]	-	gene	overlapping	0	0.00804439	56.1012	27.9596	39.2945	54.793
13	44017918	44017918	Mgat5	ENSRNOG00000003614	mannosyl (alpha-1,6-)-glycoprotein beta-1,6- N-acetyl-glucosaminyltransferase [Source:RGD Symbol;Acc:620100]	+	gene	overlapping	0	0.00804439	49.5338	75.6061	61.2386	70.1581
19	41116318	41116318	Hydin	ENSRNOG00000017178	Hydin, axonemal central pair apparatus protein [Source:RGD Symbol;Acc:1562254]	-	gene	overlapping	0	0.00806512	54.2929	80.8096	56.4949	68.6147
16	7415707	7415707	null					Not found	0	0.00814659	76.6667	98.1482	95.1389	93.1482
2	44646221	44646221	AABR07008126.1	ENSRNOG00000054288	No description	-	gene	overlapping	0	0.00814766	54.793	32.3668	38.2322	35.3383
5	154276892	154276892	Fuca1	ENSRNOG00000009325	fucosidase, alpha-L- 1, tissue [Source:RGD Symbol;Acc:2636]	+	gene	overlapping	0	0.00814766	73.4133	47.9922	74.6094	61.4031
10	100288919	100288919	null					Not found	0	0.00814766	64.9158	94.4079	74.3852	90.2137
13	99833991	99833991	null					Not found	0	0.00814766	92.3175	72.2627	86.256	79.5455
1	215149921	215149921	Krtap5-5	ENSRNOG00000046649	keratin associated protein 5-5 [Source:MGI Symbol;Acc:MGI:2149673]	-	gene	overlapping	0	0.00817963	56.7597	79.067	64.0231	61.5741
1	220677263	220677263	Gal3st3	ENSRNOG00000028743	galactose-3-O-sulfotransferase 3 [Source:RGD Symbol;Acc:1564991]	+	gene	overlapping	0	0.00817963	15.2778	43.0159	43.75	20.0505
15	28477235	28477235	null					Not found	0	0.00817963	92.2642	71.2158	84.2681	77.5458
1	13714832	13714832	Hebp2	ENSRNOG00000053735	heme binding protein 2 [Source:RGD Symbol;Acc:1311553]	-	gene	overlapping	0	0.00819025	61.0286	92.0635	71.1309	88.4848
2	140602836	140602836	Setd7	ENSRNOG00000013045	SET domain containing (lysine methyltransferase) 7 [Source:RGD Symbol;Acc:1586346]	-	gene	overlapping	0	0.00819025	68.1458	95.2381	77.9825	78.4086
4	58048522	58048522	null					Not found	0	0.00819025	59.9275	27.6144	46.8737	36.3617
5	171930657	171930657	null					Not found	0	0.00819025	96.4912	73.693	86.6486	76.5003
6	103628138	103628138	null					Not found	0	0.00819025	62.0483	87.8752	73.8224	65.8782
7	25110182	25110182	Nuak1	ENSRNOG00000008061	NUAK family, SNF1-like kinase, 1 [Source:RGD Symbol;Acc:1309956]	+	gene	overlapping	0	0.00819025	77.5037	45.1634	73.6111	70.9459
7	126411742	126411742	null					Not found	0	0.00819025	79.8886	54.5157	75.2841	71.1111
7	142565349	142565349	null					Not found	0	0.00819025	94.7059	72.3889	87.1142	82.6057
9	16765906	16765906	Cul9	ENSRNOG00000018372	cullin 9 [Source:RGD Symbol;Acc:1562008]	+	gene	overlapping	0	0.00819025	87.7451	61.0684	75.7692	71.1111
9	97094607	97094607	Asb18	ENSRNOG00000019557	ankyrin repeat and SOCS box-containing 18 [Source:RGD Symbol;Acc:1310850]	-	gene	overlapping	0	0.00819025	47.8261	77.395	58.4779	62.7706
10	33908570	33908570	null					Not found	0	0.00819025	87.8571	54.7049	84.488	83.4987
13	68949866	68949866	Fam129a	ENSRNOG00000002403	family with sequence similarity 129, member A [Source:RGD Symbol;Acc:71088]	+	gene	overlapping	0	0.00819025	24.7339	48.9248	51.3571	51.3013
19	14275192	14275192	null					Not found	0	0.00819025	97.4359	74.7941	91.1859	73.5043
19	54416301	54416301	null					Not found	0	0.00819025	100	79.6826	95.2137	100
19	56663037	56663037	null					Not found	0	0.00819025	12.6405	40.8205	31.2632	43.6508
20	14596432	14596432	Rtdr1	ENSRNOG00000001315	rhabdoid tumor deletion region gene 1 [Source:RGD Symbol;Acc:1305601]	+	gene	overlapping	0	0.00819025	98.0392	78.0223	86.8658	89.1534
X	114658928	114658928	Chrdl1	ENSRNOG00000004330	chordin-like 1 [Source:RGD Symbol;Acc:735215]	-	gene	overlapping	0	0.00819025	15.679	43.6926	24.2424	29.4806
7	124733826	124733826	Mpped1	ENSRNOG00000010834	metallophosphoesterase domain containing 1 [Source:RGD Symbol;Acc:1308244]	+	gene	overlapping	0	0.00820018	80.5454	57.6093	62.5971	74.6914
15	3679535	3679535	null					Not found	0	0.00820018	73.7374	100	96.6667	91.6667
4	147712047	147712047	Cand2	ENSRNOG00000010473	cullin-associated and neddylation- dissociated 2 (putative) [Source:RGD Symbol;Acc:620480]	+	gene	overlapping	0	0.00820968	75.9722	47.076	63.7915	80.0855
6	104367250	104367250	Plekhd1	ENSRNOG00000038297	pleckstrin homology domain containing, family D (with coiled-coil domains) member 1 [Source:RGD Symbol;Acc:1566112]	+	gene	overlapping	0	0.00820968	95.5555	72.9167	90.7925	93.2692
17	13823059	13823059	null					Not found	0	0.00820968	48.6297	73.9011	69.3745	62.5926
1	57057141	57057141	null					Not found	0	0.0082105	80.6377	57.5415	55.5379	60.2484
10	15158386	15158386	Ccdc78	ENSRNOG00000022331	coiled-coil domain containing 78 [Source:RGD Symbol;Acc:1560244]	+	gene	overlapping	0	0.00821846	68.3442	97.2222	83.6012	91.3399
14	46682946	46682946	null					Not found	0	0.00823939	2.38095	23.3695	21.1603	15.1416
9	96723419	96723419	Agap1	ENSRNOG00000019476	ArfGAP with GTPase domain, ankyrin repeat and PH domain 1 [Source:RGD Symbol;Acc:1309244]	+	gene	overlapping	0	0.0082568	64.3254	93.8562	84.3849	75
1	238450687	238450687	null					Not found	0	0.00828253	74.6795	97.0729	82.9167	89.6825
1	268462081	268462081	Sorcs3	ENSRNOG00000028832	sortilin-related VPS10 domain containing receptor 3 [Source:RGD Symbol;Acc:1310974]	+	gene	overlapping	0	0.00828253	7.30994	34.4444	14.348	27.5
3	149500504	149500504	Bpifa2	ENSRNOG00000013540	BPI fold containing family A, member 2 [Source:RGD Symbol;Acc:3431]	+	gene	overlapping	0	0.00828253	91.2698	69.5046	81.8681	88.5861
5	147306932	147306932	null					Not found	0	0.00828253	74.0696	50.9747	70.2113	58.6836
7	126154103	126154103	Fbln1	ENSRNOG00000014137	fibulin 1 [Source:RGD Symbol;Acc:1308667]	+	gene	overlapping	0	0.00828253	66.4424	87.1934	83.7093	85.4768
9	114774061	114774061	LOC689599	ENSRNOG00000012115	hypothetical protein LOC689599 [Source:RGD Symbol;Acc:1591029]	-	gene	overlapping	0	0.00828253	67.5757	93.1482	87.0448	77.6878
10	76591174	76591174	null					Not found	0	0.00828253	65.696	91.2281	67.6059	73.8964
12	7949975	7949975	null					Not found	0	0.00828253	73.8613	95.817	89.3055	84.35
17	6481380	6481380	Slc28a3	ENSRNOG00000018853	solute carrier family 28 (concentrative nucleoside transporter), member 3 [Source:RGD Symbol;Acc:621224]	+	gene	overlapping	0	0.00828253	92.5	64.8148	81.3402	75.3609
X	3918312	3918312	null					Not found	0	0.00828253	66.6138	90.3968	72.5421	78.0764
X	135127436	135127436	null					Not found	0	0.00828253	95.3968	69.8148	92.0635	85.348
X	156341171	156341171	Ubl4a	ENSRNOG00000053061	ubiquitin-like 4A [Source:RGD Symbol;Acc:1563983]	+	gene	overlapping	0	0.00828253	27.5898	6.75439	28.9044	27.6094
3	36125533	36125533	null					Not found	0	0.00833171	81.0502	59.4583	62.8891	71.3868
18	74173872	74173872	Pstpip2	ENSRNOG00000016987	proline-serine-threonine phosphatase- interacting protein 2 [Source:RGD Symbol;Acc:1563090]	+	gene	downstream	1064	0.00837797	48.4582	70.2779	67.2863	60.5556
3	120107023	120107023	Prom2	ENSRNOG00000014710	prominin 2 [Source:RGD Symbol;Acc:621435]	-	gene	downstream	326	0.00841214	47.0822	76.711	60.0309	56.2802
7	27014759	27014759	null					Not found	0	0.00841214	58.3916	83.5227	74.5849	67.6501
7	121564872	121564872	Cacna1i	ENSRNOG00000060407	calcium channel, voltage-dependent, T type, alpha 1I subunit [Source:RGD Symbol;Acc:68944]	+	gene	overlapping	0	0.00841214	45.481	70.0572	59.6303	56.4865
11	74042786	74042786	null					Not found	0	0.00841214	66.5674	93.4722	73.5185	84.9359
X	1377083	1377083	Syn1	ENSRNOG00000010365	synapsin I [Source:RGD Symbol;Acc:3797]	+	gene	overlapping	0	0.00841214	91.0832	69.0185	71.3043	79.6296
X	123487642	123487642	Ube2a	ENSRNOG00000039985	ubiquitin-conjugating enzyme E2A [Source:RGD Symbol;Acc:1359534]	+	gene	overlapping	0	0.008418	8.52974	28.9316	11.3287	16.5083
5	133860529	133860529	null					Not found	0	0.00843716	10.3778	35	18.5714	14.239
6	108630283	108630283	null					Not found	0	0.00843716	95.1901	73.3854	88.2082	93.6364
1	215031369	215031369	Dusp8	ENSRNOG00000029394	dual specificity phosphatase 8 [Source:MGI Symbol;Acc:MGI:106626]	-	gene	overlapping	0	0.00844198	57.1385	31.5982	50.9588	50.4554
3	163102261	163102261	null					Not found	0	0.00844198	97.1306	73.4848	86.5385	95.1389
12	44634286	44634286	Ksr2	ENSRNOG00000028630	kinase suppressor of ras 2 [Source:RGD Symbol;Acc:1562674]	-	gene	overlapping	0	0.00844198	72.8825	94.2015	87.5519	79.3166
16	82550281	82550281	null					Not found	0	0.00844198	8.58586	35.0505	22.1205	21.6667
19	42830876	42830876	Zfhx3	ENSRNOG00000014452	zinc finger homeobox 3 [Source:RGD Symbol;Acc:1560268]	-	gene	overlapping	0	0.00844198	66.3915	89.7368	72.7193	71.4881
13	73377291	73377291	Lhx4	ENSRNOG00000003595	LIM homeobox 4 [Source:RGD Symbol;Acc:1308044]	-	gene	overlapping	0	0.00844542	7.48538	29.8635	19.1235	20.902
13	107049615	107049615	Ush2a	ENSRNOG00000003738	Usher syndrome 2A (autosomal recessive, mild) [Source:RGD Symbol;Acc:628777]	+	gene	overlapping	0	0.00844542	95.5433	67.2439	95.2614	95.5555
8	48468395	48468395	null					Not found	0	0.00845431	40.4417	68.4382	55.7692	40.0847
1	217345453	217345453	Shank2	ENSRNOG00000050206	SH3 and multiple ankyrin repeat domains 2 [Source:RGD Symbol;Acc:628772]	+	gene	overlapping	0	0.00847269	0	21.4286	9.25926	4.16667
5	161703861	161703861	null					Not found	0	0.00849052	90.1525	57.9248	82.6694	78.1482
1	198710427	198710427	null					Not found	0	0.0085142	60.3341	91.1111	83.5017	83.8235
2	225113268	225113268	null					Not found	0	0.0085142	15.8645	40.7	30.9626	40.0752
10	105116820	105116820	Evpl	ENSRNOG00000009343	envoplakin [Source:RGD Symbol;Acc:1306141]	-	gene	overlapping	0	0.00851509	58.2105	31.7956	39.0873	46.3801
17	37527017	37527017	null					Not found	0	0.00857008	32.4111	58.4574	24.5887	43.1667
1	123047412	123047412	null					Not found	0	0.00859077	25.045	47.6264	32.27	31.707
3	93919722	93919722	Lmo2	ENSRNOG00000009401	LIM domain only 2 [Source:RGD Symbol;Acc:1307101]	+	gene	overlapping	0	0.00859077	41.109	20.8991	20.124	25.5474
17	13526992	13526992	Sema4d	ENSRNOG00000013679	sema domain, immunoglobulin domain (Ig), transmembrane domain (TM) and short cytoplasmic domain, (semaphorin) 4D [Source:RGD Symbol;Acc:1310554]	+	gene	overlapping	0	0.00859077	78.8889	100	92.7389	79.5455
20	48809731	48809731	null					Not found	0	0.00859077	88.3306	60.1852	63.7502	73.0952
9	17845113	17845113	Tmem151b	ENSRNOG00000019958	transmembrane protein 151B [Source:RGD Symbol;Acc:1562074]	+	gene	overlapping	0	0.008591	25.4739	47.9261	28.5653	23.7302
17	87385199	87385199	Etl4	ENSRNOG00000008666	enhancer trap locus 4 [Source:RGD Symbol;Acc:1563437]	+	gene	overlapping	0	0.008591	8.83951	30.5556	25.1158	19.5049
3	14456728	14456728	null					Not found	0	0.0085952	54.2983	82.1296	78.8294	84.4444
8	22048402	22048402	Icam4	ENSRNOG00000042078	intercellular adhesion molecule 4, Landsteiner-Wiener blood group [Source:RGD Symbol;Acc:1308971]	+	gene	overlapping	0	0.0085952	77.5514	45.8857	72.9703	65.2381
12	47790631	47790631	Fam222a	ENSRNOG00000001198	family with sequence similarity 222, member A [Source:RGD Symbol;Acc:1565883]	-	gene	overlapping	0	0.0085952	29.3164	57.6164	44.3539	44.4444
1	88092299	88092299	Rasgrp4	ENSRNOG00000033744	RAS guanyl releasing protein 4 [Source:RGD Symbol;Acc:620476]	+	gene	overlapping	0	0.00868537	98.3333	73.3333	87.4644	79.3651
4	60346967	60346967	Chchd3	ENSRNOG00000013211	coiled-coil-helix-coiled-coil-helix domain containing 3 [Source:RGD Symbol;Acc:1310325]	-	gene	overlapping	0	0.00868537	78.5385	43.6508	55.6435	58.4656
5	126386050	126386050	Acot11	ENSRNOG00000007837	acyl-CoA thioesterase 11 [Source:RGD Symbol;Acc:2324815]	-	gene	overlapping	0	0.00868537	30.216	4.92063	23.3987	24.0283
9	116551750	116551750	null					Not found	0	0.00868537	90.9357	65.9722	79.2183	83.5116
12	8149123	8149123	Mtus2	ENSRNOG00000032410	microtubule associated tumor suppressor candidate 2 [Source:RGD Symbol;Acc:1562533]	-	gene	overlapping	0	0.00868537	68.0963	42.5658	59.8693	62.4206
13	98487535	98487535	null					Not found	0	0.00868537	57.4634	86.9022	74.2182	72.4387
14	35987804	35987804	null					Not found	0	0.00868537	73.9394	98.4127	95.7672	85.9975
X	25627867	25627867	Mid1	ENSRNOG00000003613	midline 1 [Source:RGD Symbol;Acc:2640]	-	gene	overlapping	0	0.00868537	57.6666	26.7936	42.5325	24.9682
2	224726090	224726090	null					Not found	0	0.00870763	75.9921	100	91.7641	88.8889
7	12865698	12865698	Hcn2	ENSRNOG00000008831	hyperpolarization activated cyclic nucleotide-gated potassium channel 2 [Source:RGD Symbol;Acc:620689]	-	gene	overlapping	0	0.00870763	58.2633	33.5793	52.5641	53.3743
7	102876425	102876425	null					Not found	0	0.00870763	3.33333	31.9658	20.5529	15.8645
1	85196775	85196775	Pak4	ENSRNOG00000019883	p21 protein (Cdc42/Rac)-activated kinase 4 [Source:RGD Symbol;Acc:1307705]	+	gene	overlapping	0	0.00871687	93.3618	69.6457	90.6107	93.3333
1	171593470	171593470	Syt9	ENSRNOG00000019613	synaptotagmin IX [Source:RGD Symbol;Acc:621169]	+	gene	overlapping	0	0.00871687	2.08333	27.2222	10.7226	8.88889
1	212295493	212295493	Mir202	ENSRNOG00000035553	microRNA 202 [Source:RGD Symbol;Acc:2325486]	-	gene	upstream	137	0.00871687	85.9036	64.2292	67.735	73.1412
2	120374643	120374643	null					Not found	0	0.00871687	69.8013	45.5867	70.0176	68.5305
3	120013069	120013069	Fahd2a	ENSRNOG00000013974	fumarylacetoacetate hydrolase domain containing 2A [Source:RGD Symbol;Acc:1563674]	-	gene	downstream	1705	0.00871687	66.7653	89.4598	85.7639	73.8796
3	161131549	161131549	Wfdc11	ENSRNOG00000033980	WAP four-disulfide core domain 11 [Source:RGD Symbol;Acc:1596469]	-	gene	overlapping	0	0.00871687	57.8431	34.0249	54.6907	50.0529
4	132998963	132998963	null					Not found	0	0.00871687	85.9991	58.0214	79.0123	85.636
7	75885512	75885512	null					Not found	0	0.00871687	92.2407	68.7488	80.122	69.4775
7	126967282	126967282	Gramd4	ENSRNOG00000016968	GRAM domain containing 4 [Source:RGD Symbol;Acc:1309983]	+	gene	overlapping	0	0.00871687	43.2265	22.3273	32.1435	37.1424
10	46300377	46300377	null					Not found	0	0.00871687	92.6535	65.0075	77.66	67.7788
13	35288626	35288626	null					Not found	0	0.00871687	83.2997	60.848	65.7785	70.6336
15	42675084	42675084	Gulo	ENSRNOG00000016648	gulonolactone (L-) oxidase [Source:RGD Symbol;Acc:620701]	-	gene	overlapping	0	0.00871687	66.6013	92.8572	91.3285	92.6667
1	106802628	106802628	null					Not found	0	0.00873878	72.4468	49.3663	58.0209	63.482
5	60142123	60142123	Pax5	ENSRNOG00000024729	paired box 5 [Source:RGD Symbol;Acc:1565236]	-	gene	overlapping	0	0.00875764	34.2857	64.1011	55.9113	60.3175
5	160520890	160520890	Fhad1	ENSRNOG00000028064	forkhead-associated (FHA) phosphopeptide binding domain 1 [Source:RGD Symbol;Acc:1563444]	-	gene	overlapping	0	0.00875764	46.2853	70.7003	73.0684	60.6897
9	97001337	97001337	Agap1	ENSRNOG00000019476	ArfGAP with GTPase domain, ankyrin repeat and PH domain 1 [Source:RGD Symbol;Acc:1309244]	+	gene	overlapping	0	0.00875764	16.1743	39.7222	17.7413	16.8987
10	102466154	102466154	Sdk2	ENSRNOG00000024711	sidekick cell adhesion molecule 2 [Source:RGD Symbol;Acc:1310397]	-	gene	overlapping	0	0.00875764	13.3174	36.1856	20.7704	17.8571
10	109523699	109523699	null					Not found	0	0.00875764	26.0712	55.1905	32.6349	42.9587
10	109908655	109908655	Dcxr	ENSRNOG00000050315	dicarbonyl L-xylulose reductase [Source:RGD Symbol;Acc:620031]	-	gene	overlapping	0	0.00875764	38.1886	15.6939	17.7778	16.9722
11	75463438	75463438	Mb21d2	ENSRNOG00000024040	Mab-21 domain containing 2 [Source:RGD Symbol;Acc:1559643]	+	gene	overlapping	0	0.00875764	67.2888	44.4595	56.3259	57.9367
12	48607842	48607842	null					Not found	0	0.00875764	74.3317	94.4445	87.5592	78.6474
13	34780282	34780282	null					Not found	0	0.00875764	100	79.1819	76.0621	97.2222
16	20997300	20997300	null					Not found	0	0.00875764	77.5107	97.9167	78.9855	79.6296
17	4357621	4357621	Dapk1	ENSRNOG00000018198	death associated protein kinase 1 [Source:RGD Symbol;Acc:1311629]	-	gene	overlapping	0	0.00875764	21.2245	44.1879	41.5699	41.6886
18	8303192	8303192	Cdh2	ENSRNOG00000015602	cadherin 2 [Source:RGD Symbol;Acc:69280]	-	gene	overlapping	0	0.00875764	92.5926	62.6263	91.0873	87.6653
19	20076390	20076390	null					Not found	0	0.00875764	56.7415	27.4585	39.4928	39.9791
X	11641370	11641370	null					Not found	0	0.00875764	41.7721	12.0546	36.7845	17.1024
20	9566971	9566971	null					Not found	0	0.00879678	75.0305	97.4359	90.8333	88.6869
15	37399932	37399932	Gjb6	ENSRNOG00000022116	gap junction protein, beta 6 [Source:RGD Symbol;Acc:621830]	-	gene	upstream	957	0.00879808	49.179	74.2064	62.693	47.0987
X	143291888	143291888	null					Not found	0	0.00879808	10.9031	33.3333	18.4982	17.3804
6	74659571	74659571	null					Not found	0	0.00880685	96.6667	70.2742	83.0274	88.8889
7	123937170	123937170	null					Not found	0	0.0088641	74.4781	98.1482	95.5555	97.7778
15	13321573	13321573	null					Not found	0	0.0088641	66.2698	88.6256	74.8709	69.3315
2	113913418	113913418	AABR07009824.1	ENSRNOG00000056392	No description	+	gene	overlapping	0	0.00886487	36.2573	11.5079	24.373	9.97475
7	54621420	54621420	null					Not found	0	0.00886487	66.9148	89.553	75.5555	60.8899
9	106966546	106966546	null					Not found	0	0.00886487	57.6389	90.4762	75.1389	69.4118
10	15125434	15125434	Msln	ENSRNOG00000019445	mesothelin [Source:RGD Symbol;Acc:69333]	-	gene	downstream	26	0.00886487	100	77.7778	92.8572	92.3401
14	86860969	86860969	Nacad	ENSRNOG00000053875	NAC alpha domain containing [Source:RGD Symbol;Acc:1559824]	-	gene	overlapping	0	0.00886487	90.7407	69.3893	76.6336	67.0095
15	23868738	23868738	Samd4a	ENSRNOG00000010489	sterile alpha motif domain containing 4A [Source:RGD Symbol;Acc:1310361]	+	gene	overlapping	0	0.00886487	50.1087	23.1109	34.1425	27.265
19	41120583	41120583	Hydin	ENSRNOG00000017178	Hydin, axonemal central pair apparatus protein [Source:RGD Symbol;Acc:1562254]	-	gene	overlapping	0	0.00886487	88.1467	63.8037	82.8175	83.2086
10	13004639	13004639	Cldn9	ENSRNOG00000003654	claudin 9 [Source:RGD Symbol;Acc:1308999]	-	gene	downstream	198	0.00888959	6.66667	27.5556	26.3403	22.6608
4	160098870	160098870	null					Not found	0	0.00889534	78.5644	56.518	63.7663	67.083
6	109493744	109493744	Jdp2	ENSRNOG00000008224	Jun dimerization protein 2 [Source:RGD Symbol;Acc:621611]	+	gene	overlapping	0	0.00889534	87.3718	47.0134	85.9829	84.2593
6	112871331	112871331	Nrxn3	ENSRNOG00000047574	neurexin 3 [Source:RGD Symbol;Acc:620212]	+	gene	overlapping	0	0.00891306	54.9228	77.1872	59.6114	58.9333
20	7304757	7304757	Spdef	ENSRNOG00000000491	SAM pointed domain containing ets transcription factor [Source:RGD Symbol;Acc:1594842]	-	gene	overlapping	0	0.00891306	56.5611	87.8877	68.902	66.1514
X	45805617	45805617	Prrg1	ENSRNOG00000026044	proline rich Gla (G-carboxyglutamic acid) 1 [Source:RGD Symbol;Acc:1561320]	-	gene	overlapping	0	0.00891306	17.861	48.6991	16.4216	26.6869
1	242153630	242153630	Fxn	ENSRNOG00000015213	frataxin [Source:RGD Symbol;Acc:1565754]	-	gene	downstream	796	0.0089351	34.234	58.8687	60.8568	63.0811
2	94865959	94865959	AABR07009373.2	ENSRNOG00000055250	No description	-	gene	overlapping	0	0.0089351	82.6389	54.7233	84.0741	82.5397
5	170447989	170447989	null					Not found	0	0.0089476	52.5637	25.641	39.5571	38.3142
10	103324121	103324121	Kif19	ENSRNOG00000003105	kinesin family member 19 [Source:RGD Symbol;Acc:1559936]	+	gene	overlapping	0	0.0089476	32.999	57.0052	50.4237	55.3333
14	109506187	109506187	null					Not found	0	0.0089476	85.2844	59.6062	68.0864	63.9394
20	22333314	22333314	null					Not found	0	0.0089476	56.6993	78.2166	68.5102	70.1097
20	50770819	50770819	Hace1	ENSRNOG00000000327	HECT domain and ankyrin repeat containing, E3 ubiquitin protein ligase 1 [Source:RGD Symbol;Acc:1306114]	+	gene	overlapping	0	0.0089476	95.8333	72.9741	85.0365	82.5926
1	142666432	142666432	null					Not found	0	0.00895212	15.3801	38.4294	26.5432	27.4194
2	188399239	188399239	Fdps	ENSRNOG00000043377	farnesyl diphosphate synthase [Source:RGD Symbol;Acc:68953]	-	gene	overlapping	0	0.00895784	55.225	80.849	69.0303	52.4636
14	91927145	91927145	Ddc	ENSRNOG00000004327	dopa decarboxylase (aromatic L-amino acid decarboxylase) [Source:RGD Symbol;Acc:2494]	-	gene	overlapping	0	0.00895784	12.4074	38.4712	32.6389	27.7778
17	16889132	16889132	null					Not found	0	0.00895784	44.0476	77.5409	66.6576	78.4321
20	21764895	21764895	Arid5b	ENSRNOG00000000635	AT rich interactive domain 5B (Mrf1 like) [Source:RGD Symbol;Acc:1311735]	+	gene	overlapping	0	0.00895784	96.2963	71.8055	83.3333	94.8718
X	111855820	111855820	null					Not found	0	0.00898137	88.1914	66.7444	71.4668	73.84
1	91835044	91835044	null					Not found	0	0.00898926	80.4293	56.486	68.9109	78.75
9	20860054	20860054	Cd2ap	ENSRNOG00000011987	CD2-associated protein [Source:RGD Symbol;Acc:727803]	+	gene	upstream	1550	0.00899568	58.6957	84.6491	76.812	72.2944
14	108609416	108609416	null					Not found	0	0.00899568	88.9881	64.5591	60.7226	68.2821
20	31272459	31272459	Ppa1	ENSRNOG00000000557	pyrophosphatase (inorganic) 1 [Source:RGD Symbol;Acc:1589773]	+	gene	overlapping	0	0.00906742	36.2659	63.6243	52.2546	50.5556
1	81785322	81785322	Arhgef1	ENSRNOG00000020130	Rho guanine nucleotide exchange factor (GEF) 1 [Source:RGD Symbol;Acc:620951]	+	gene	overlapping	0	0.00910085	96.0234	73.9369	87.1723	91.3165
2	33446396	33446396	null					Not found	0	0.00910085	87.3557	62.0743	88.6684	80.4707
10	11775549	11775549	null					Not found	0	0.00910085	23.296	49.4253	41.9367	40.3027
6	131928809	131928809	null					Not found	0	0.00911724	11.3736	32.56	24.7513	26.9231
15	4028804	4028804	U6	ENSRNOG00000051622	U6 spliceosomal RNA [Source:RFAM;Acc:RF00026]	-	gene	downstream	764	0.00911724	73.3069	97.7778	84.2324	88.0952
18	16395841	16395841	null					Not found	0	0.00911724	95.5204	65.6614	79.4445	77.591
7	35396145	35396145	Tmcc3	ENSRNOG00000007713	transmembrane and coiled-coil domain family 3 [Source:RGD Symbol;Acc:1307241]	+	gene	overlapping	0	0.00911835	71.3889	44.1228	68.0239	70.6173
2	237555366	237555366	null					Not found	0	0.00912477	97.4359	76.6667	98.2456	87.6894
4	179383058	179383058	null					Not found	0	0.00912477	64.4804	85.9962	74.1813	80.3704
5	154463833	154463833	null					Not found	0	0.00912477	76.5385	97.7778	83.1579	84.8818
11	36032374	36032374	null					Not found	0	0.00912477	40.8208	10.8187	31.6072	35.873
12	42149765	42149765	Tbx5	ENSRNOG00000001399	T-box 5 [Source:RGD Symbol;Acc:1305702]	+	gene	upstream	1619	0.00912477	72.3362	96.9697	85.3147	87.8542
12	43729256	43729256	null					Not found	0	0.00912477	13.8262	38.9499	30.0361	24.1259
1	220993912	220993912	Rela	ENSRNOG00000030888	v-rel avian reticuloendotheliosis viral oncogene homolog A [Source:RGD Symbol;Acc:727889]	+	gene	overlapping	0	0.00912565	63.8889	93.0555	83.4034	95.6945
1	164193002	164193002	Mogat2	ENSRNOG00000027228	monoacylglycerol O-acyltransferase 2 [Source:RGD Symbol;Acc:1598060]	-	gene	overlapping	0	0.00912726	72.987	46.7794	46.8348	54.8693
4	178511514	178511514	null					Not found	0	0.00912726	64.0844	86.2606	65.4762	68.4188
8	127430197	127430197	Itga9	ENSRNOG00000043167	integrin, alpha 9 [Source:RGD Symbol;Acc:1311191]	+	gene	overlapping	0	0.00912726	100	72.0736	96.0784	87.1795
18	28887037	28887037	Nrg2	ENSRNOG00000019093	neuregulin 2 [Source:RGD Symbol;Acc:1303302]	-	gene	overlapping	0	0.00912726	23.1516	2.22222	9.80952	7.19697
2	153473679	153473679	null					Not found	0	0.00920652	29.4753	54.7619	40.7247	46.404
5	145278391	145278391	Dlgap3	ENSRNOG00000014302	discs, large (Drosophila) homolog-associated protein 3 [Source:RGD Symbol;Acc:708349]	+	gene	overlapping	0	0.00920652	27.5444	56.7353	36.3095	46.6667
7	2935	2935	null					Not found	0	0.00920652	95.6583	71.9421	86.8982	76.9841
9	110401939	110401939	AABR07068590.1	ENSRNOG00000057630	No description	-	gene	overlapping	0	0.00920652	65.5606	86.9962	79.4956	76.1616
14	107748672	107748672	Commd1	ENSRNOG00000009281	copper metabolism (Murr1) domain containing 1 [Source:RGD Symbol;Acc:1311771]	-	gene	overlapping	0	0.00920652	31.7391	57.7392	46.8045	58.2134
18	52327680	52327680	Megf10	ENSRNOG00000013674	multiple EGF-like domains 10 [Source:RGD Symbol;Acc:735084]	+	gene	overlapping	0	0.00920652	66.6361	41.2557	72.5092	55.3316
3	149028206	149028206	null					Not found	0	0.00921079	0	30.5556	4.44444	4.16667
1	7314322	7314322	Zc2hc1b	ENSRNOG00000042705	zinc finger, C2HC-type containing 1B [Source:RGD Symbol;Acc:2319701]	-	gene	overlapping	0	0.00921362	48.2222	75.7828	64.5	67.5214
1	153335558	153335558	null					Not found	0	0.00921362	58.8834	38.3644	50.5698	54.2929
4	124112515	124112515	Trh	ENSRNOG00000011824	thyrotropin releasing hormone [Source:RGD Symbol;Acc:3903]	-	gene	overlapping	0	0.00921362	47.807	23.1852	28.8019	26.1219
6	132753311	132753311	null					Not found	0	0.00921362	100	75.5991	97.6191	87.5757
18	61536135	61536135	null					Not found	0	0.00921362	93.3333	70.0757	83.1482	77.1569
18	66029969	66029969	null					Not found	0	0.00921362	33.9337	60.6349	36.2092	25.7667
18	71902713	71902713	null					Not found	0	0.00921362	9.69697	29.8551	22.6891	16.6667
19	40292580	40292580	null					Not found	0	0.00921362	78.5973	56.3683	58.3722	72.807
3	171664622	171664622	null					Not found	0	0.00923702	94.8718	70.873	89.8413	81.1111
4	9594158	9594158	Reln	ENSRNOG00000021441	reelin [Source:RGD Symbol;Acc:3553]	+	gene	overlapping	0	0.00923702	89.4841	67.3711	92.803	84.4136
5	173469874	173469874	Ttll10	ENSRNOG00000020132	tubulin tyrosine ligase-like family, member 10 [Source:RGD Symbol;Acc:1560839]	-	gene	upstream	1136	0.00923702	30.6452	57.186	37.0018	28.6656
10	94582118	94582118	null					Not found	0	0.00923702	36.9532	15.0819	21.234	29.8954
10	110008796	110008796	Ccdc57	ENSRNOG00000047531	coiled-coil domain containing 57 [Source:MGI Symbol;Acc:MGI:1918526]	-	gene	overlapping	0	0.00923702	55.0111	31.0417	38.7875	35.2083
14	69608715	69608715	null					Not found	0	0.00923702	72.7536	93.306	88.0859	89.079
X	69580387	69580387	Fam155b	ENSRNOG00000038066	family with sequence similarity 155, member B [Source:RGD Symbol;Acc:1584125]	+	gene	overlapping	0	0.00923702	2.77778	25.5556	7.93651	11.1255
X	108289542	108289542	null					Not found	0	0.00923702	29.7138	57.1774	51.0023	44.3915
X	156341197	156341197	Ubl4a	ENSRNOG00000053061	ubiquitin-like 4A [Source:RGD Symbol;Acc:1563983]	+	gene	overlapping	0	0.00923702	38.3737	14.7731	26.994	30.6117
10	57070219	57070219	Zmynd15	ENSRNOG00000019477	zinc finger, MYND-type containing 15 [Source:RGD Symbol;Acc:1309845]	+	gene	overlapping	0	0.00927811	66.8241	88.0411	78.1274	64.4737
X	33117676	33117676	null					Not found	0	0.00927811	65.9259	94.5305	73.2906	81.1622
5	39824495	39824495	null					Not found	0	0.00930667	88.6447	59.4709	83.9394	84.5455
7	139229285	139229285	null					Not found	0	0.00930667	73.8095	97.1014	94.1348	86.8055
16	82439204	82439204	AABR07026539.1	ENSRNOG00000031681	No description	-	gene	overlapping	0	0.00930667	34.9306	12.6667	22.0778	26.156
19	16732496	16732496	null					Not found	0	0.00930667	28.4204	50.9238	51.2101	55.0968
X	37130429	37130429	null					Not found	0	0.00930667	37.5996	13.5349	41.5476	29.8611
1	101844347	101844347	Grin2d	ENSRNOG00000021063	glutamate receptor, ionotropic, N-methyl D- aspartate 2D [Source:RGD Symbol;Acc:2740]	-	gene	overlapping	0	0.00930874	62.5	89.1575	65.1684	66.5202
2	187568453	187568453	null					Not found	0	0.00930874	36.1823	11.7164	26.2287	21.746
7	11255253	11255253	Tbxa2r	ENSRNOG00000020585	thromboxane A2 receptor [Source:RGD Symbol;Acc:3825]	-	gene	overlapping	0	0.00930874	8.18182	29.2854	13.5348	10.7791
10	39102642	39102642	AC135771.1	ENSRNOG00000052501	No description	-	gene	upstream	820	0.00930874	52.9976	81.8215	63.7255	54.712
X	140859550	140859550	null					Not found	0	0.00930874	97.1014	73.1482	82.672	92.8283
3	170953202	170953202	Bmp7	ENSRNOG00000053384	bone morphogenetic protein 7 [Source:RGD Symbol;Acc:620743]	-	gene	overlapping	0	0.00931072	38.3041	10.049	12.4542	9.80392
6	105595791	105595791	null					Not found	0	0.00931072	66.6825	39.8686	60.2268	65.0874
17	13641748	13641748	null					Not found	0	0.00935027	58.2237	86.3889	73.1263	68.0093
1	96950075	96950075	null					Not found	0	0.00935555	92.8254	70.4094	91.7508	75.641
1	101536257	101536257	Plekha4	ENSRNOG00000020942	pleckstrin homology domain containing, family A (phosphoinositide binding specific) member 4 [Source:RGD Symbol;Acc:735133]	+	gene	overlapping	0	0.00935555	61.6402	93.6364	77.7778	79.4445
2	117576354	117576354	null					Not found	0	0.00935555	68.1897	46.6639	62.9562	66.6777
2	189280850	189280850	null					Not found	0	0.00935555	77.982	49.7917	65.9206	58.3333
19	21592829	21592829	Abcc12	ENSRNOG00000015666	ATP-binding cassette, subfamily C (CFTR/MRP), member 12 [Source:RGD Symbol;Acc:735100]	+	gene	overlapping	0	0.00939185	92.657	69.0873	85.641	73.355
5	154500624	154500624	null					Not found	0	0.00941222	89.1468	59.9942	63.9194	76.7677
14	12966056	12966056	null					Not found	0	0.00941934	85.1191	63.4843	64.7677	67.7794
1	217844451	217844451	Ano1	ENSRNOG00000020865	anoctamin 1, calcium activated chloride channel [Source:RGD Symbol;Acc:1310786]	-	gene	overlapping	0	0.00942761	78.9394	50.7161	72.5155	65.5104
X	11641422	11641422	null					Not found	0	0.00944959	34.6895	7.97536	28.561	23.0937
1	80703535	80703535	Cblc	ENSRNOG00000018953	Cbl proto-oncogene C, E3 ubiquitin protein ligase [Source:RGD Symbol;Acc:1307651]	-	gene	overlapping	0	0.00948222	62.7525	86.2691	76.6929	84.127
1	176373018	176373018	Galnt18	ENSRNOG00000017021	polypeptide N- acetylgalactosaminyltransferase 18 [Source:RGD Symbol;Acc:1309623]	-	gene	overlapping	0	0.00948222	26.2871	3.50877	17.5184	17.1919
3	80886199	80886199	null					Not found	0	0.00948222	12.2917	34.3249	23.2278	10.3492
12	30943309	30943309	null					Not found	0	0.00948222	10.4589	31.3889	19.6591	14.4361
17	9519404	9519404	Ddx46	ENSRNOG00000021637	DEAD (Asp-Glu-Ala-Asp) box polypeptide 46 [Source:RGD Symbol;Acc:708480]	-	gene	overlapping	0	0.00948222	4.99109	27.1942	25.4545	12.6716
18	11377893	11377893	null					Not found	0	0.00948222	25.0705	45.8319	38.5104	36.0582
X	72515316	72515316	Phka1	ENSRNOG00000003063	phosphorylase kinase, alpha 1 [Source:RGD Symbol;Acc:621522]	-	gene	overlapping	0	0.00948222	37.4074	11.4706	30.0351	28.6208
2	225726689	225726689	Abca4	ENSRNOG00000012892	ATP-binding cassette, subfamily A (ABC1), member 4 [Source:RGD Symbol;Acc:1309445]	+	gene	overlapping	0	0.00948515	36.5264	60.517	61.9577	44.2577
6	94066731	94066731	null					Not found	0	0.00948515	89.716	68.661	79.6296	75.812
X	15098820	15098820	Rbm3	ENSRNOG00000005387	RNA binding motif (RNP1, RRM) protein 3 [Source:RGD Symbol;Acc:620145]	+	gene	downstream	84	0.00948515	10.4072	43.0974	25.1323	11.6667
7	141374867	141374867	Gpd1	ENSRNOG00000056457	glycerol-3-phosphate dehydrogenase 1 (soluble) [Source:RGD Symbol;Acc:621381]	+	gene	overlapping	0	0.00950284	66.5804	41.3978	46.851	64.5663
1	81889153	81889153	Grik5	ENSRNOG00000020310	glutamate receptor, ionotropic, kainate 5 [Source:RGD Symbol;Acc:2735]	-	gene	overlapping	0	0.00950836	43.9068	67.0873	63.4299	53.7904
12	47790672	47790672	Fam222a	ENSRNOG00000001198	family with sequence similarity 222, member A [Source:RGD Symbol;Acc:1565883]	-	gene	overlapping	0	0.00950836	15.2479	41.2462	38.9869	36.5803
3	130097374	130097374	Jag1	ENSRNOG00000007443	jagged 1 [Source:RGD Symbol;Acc:2937]	-	gene	overlapping	0	0.00953791	24.6825	2.22222	8.14815	21.746
17	70686164	70686164	Pfkfb3	ENSRNOG00000018911	6-phosphofructo-2-kinase/fructose-2,6- biphosphatase 3 [Source:RGD Symbol;Acc:619776]	+	gene	overlapping	0	0.00953791	89.0132	66.5126	85.0817	84.0361
3	160179141	160179141	null					Not found	0	0.0095466	25.4986	48.4846	30.4325	18.8808
19	43168183	43168183	Clec18a	ENSRNOG00000022721	C-type lectin domain family 18, member A [Source:RGD Symbol;Acc:1559899]	+	gene	overlapping	0	0.0095466	97.2222	71.8518	92.3246	94.8718
4	168989547	168989547	Fam234b	ENSRNOG00000008443	family with sequence similarity 234, member B [Source:RGD Symbol;Acc:1306151]	+	gene	overlapping	0	0.00955125	66.5864	90.5093	73.772	67.6698
11	82730724	82730724	Liph	ENSRNOG00000047894	lipase, member H [Source:RGD Symbol;Acc:1592849]	+	gene	overlapping	0	0.0095667	77.0833	100	94.079	92.963
1	264883259	264883259	null					Not found	0	0.00957988	76.3072	96.9697	81.6176	88.3333
8	119940674	119940674	null					Not found	0	0.00960227	69.0476	93.3007	78.638	82.6299
7	75706786	75706786	null					Not found	0	0.00961112	61.8182	92.2222	84.0757	65.2447
12	22450425	22450425	Slc12a9	ENSRNOG00000048487	solute carrier family 12, member 9 [Source:RGD Symbol;Acc:620747]	+	gene	overlapping	0	0.00962989	44.8148	70.3961	67.5894	67.1667
10	77728306	77728306	null					Not found	0	0.00965603	95.5357	73.3603	87.6128	91.25
1	89323841	89323841	Cd22	ENSRNOG00000024000	CD22 molecule [Source:RGD Symbol;Acc:1311610]	-	gene	overlapping	0	0.00965945	96.9697	73.0159	96.2963	84.3956
7	142919500	142919500	Nr4a1	ENSRNOG00000007607	nuclear receptor subfamily 4, group A, member 1 [Source:RGD Symbol;Acc:620029]	+	gene	overlapping	0	0.00965945	92.792	67.9254	74.1367	85.5555
19	20127086	20127086	null					Not found	0	0.00967441	95.8333	66.5501	84.8584	84.2084
10	108880951	108880951	Rptor	ENSRNOG00000003821	regulatory associated protein of MTOR, complex 1 [Source:RGD Symbol;Acc:1311784]	+	gene	overlapping	0	0.00967456	74.2222	96.7593	81.746	89.2073
19	42206938	42206938	null					Not found	0	0.00967456	20.4969	44.7299	38.9768	38.7185
X	29825299	29825299	Gemin8	ENSRNOG00000029038	gem (nuclear organelle) associated protein 8 [Source:RGD Symbol;Acc:1359160]	-	gene	overlapping	0	0.00967456	42.4074	15.1882	30.3105	32.4256
5	170823020	170823020	null					Not found	0	0.00967566	63.2936	84.213	74.0278	80.7071
14	51341320	51341320	null					Not found	0	0.00967566	90.1852	59.8402	81.9048	85.641
17	72643481	72643481	null					Not found	0	0.00967566	72.4626	51.1915	58.7634	58.2949
20	10997266	10997266	null					Not found	0	0.00967566	74.6589	46.5267	49.8575	66.25
9	18747694	18747694	Runx2	ENSRNOG00000020193	runt-related transcription factor 2 [Source:RGD Symbol;Acc:2282]	+	gene	overlapping	0	0.00967768	94.9123	73.094	71.2963	79.4445
10	47509774	47509774	null					Not found	0	0.00968049	67.6046	89.0278	80.0952	85.7407
14	21020619	21020619	null					Not found	0	0.00972275	67.3172	92.1212	77.3531	72.7106
1	148444010	148444010	Vbp1	ENSRNOG00000050401	von Hippel-Lindau binding protein 1 [Source:RGD Symbol;Acc:1590535]	-	gene	downstream	652	0.00972847	2.22222	25	4.34783	6.88259
1	222105020	222105020	Ccdc88b	ENSRNOG00000024931	coiled-coil domain containing 88B [Source:RGD Symbol;Acc:1311475]	-	gene	overlapping	0	0.00972847	79.2125	58.3184	68.3873	74.0801
3	37981496	37981496	Cacnb4	ENSRNOG00000007666	calcium channel, voltage-dependent, beta 4 subunit [Source:RGD Symbol;Acc:68385]	-	gene	overlapping	0	0.00972847	66.9885	87.4383	81.5829	81.1248
3	152549412	152549412	null					Not found	0	0.00972847	15.8874	42.4083	27.165	32.0071
3	167929388	167929388	null					Not found	0	0.00972847	3.33333	29.8368	7.22222	14.002
4	66384512	66384512	null					Not found	0	0.00972847	47.8395	74.1389	59.0313	43.3008
4	77577411	77577411	Zfp282	ENSRNOG00000026981	zinc finger protein 282 [Source:RGD Symbol;Acc:1306278]	+	gene	overlapping	0	0.00972847	91.5385	70.2042	69.7852	82.1847
4	100826205	100826205	null					Not found	0	0.00972847	53.2407	75.641	78.2935	65.3357
4	159591663	159591663	null					Not found	0	0.00972847	39.0244	63.5424	50.0916	58.0366
4	169741897	169741897	Grin2b	ENSRNOG00000008766	glutamate receptor, ionotropic, N-methyl D- aspartate 2B [Source:RGD Symbol;Acc:2738]	-	gene	overlapping	0	0.00972847	100	78.4392	84.1919	88.4167
5	57892843	57892843	RGD1561916	ENSRNOG00000013320	similar to testes development-related NYD- SP22 isoform 1 [Source:RGD Symbol;Acc:1561916]	-	gene	overlapping	0	0.00972847	27.2209	57.1719	35.7236	40.7407
5	161474184	161474184	null					Not found	0	0.00972847	69.0587	39.7839	47.7778	50.1316
5	171993229	171993229	null					Not found	0	0.00972847	80.1863	55.1437	72.4827	73.0247
5	172458477	172458477	null					Not found	0	0.00972847	100	79.4973	88.0952	93.4524
6	37919050	37919050	null					Not found	0	0.00972847	34.8359	10.1732	22.9575	24.2549
7	142718993	142718993	null					Not found	0	0.00972847	35.9596	61.5132	55.1196	47.2222
10	71857402	71857402	AC096263.1	ENSRNOG00000055694	No description	+	gene	overlapping	0	0.00972847	65.9608	40.3889	59.3953	62.5447
10	85301119	85301119	Socs7	ENSRNOG00000059008	suppressor of cytokine signaling 7 [Source:RGD Symbol;Acc:1307720]	+	gene	downstream	756	0.00972847	70.9524	37.3203	66.6667	70.6694
10	103196528	103196528	null					Not found	0	0.00972847	0	20.8333	14.6465	3.33333
10	108284611	108284611	Tbc1d16	ENSRNOG00000049758	TBC1 domain family, member 16 [Source:RGD Symbol;Acc:1588560]	-	gene	overlapping	0	0.00972847	73.8469	43.663	63.2353	54.8485
12	5999833	5999833	null					Not found	0	0.00972847	85.5556	57.7598	68.7831	75.7936
12	10143963	10143963	null					Not found	0	0.00972847	41.7172	20.9485	37.3551	35.6935
12	13328135	13328135	Zfp853	ENSRNOG00000030579	zinc finger protein 853 [Source:RGD Symbol;Acc:1563095]	+	gene	overlapping	0	0.00972847	68.661	40.2053	56.3399	56.1508
12	39302339	39302339	Camkk2	ENSRNOG00000001309	calcium/calmodulin-dependent protein kinase kinase 2, beta [Source:RGD Symbol;Acc:620092]	+	gene	overlapping	0	0.00972847	79.3317	46.0256	77.1675	72.807
13	101308931	101308931	Susd4	ENSRNOG00000003562	sushi domain containing 4 [Source:RGD Symbol;Acc:1564043]	+	gene	upstream	1023	0.00972847	88.7302	65.9722	74	72.3732
15	7853361	7853361	null					Not found	0	0.00972847	93.5143	65	71.9577	87.6496
16	32028745	32028745	null					Not found	0	0.00972847	59.7222	84.281	86.7965	79.6196
16	61512619	61512619	null					Not found	0	0.00972847	78.9112	55.7453	62.7332	53.781
17	72572440	72572440	null					Not found	0	0.00972847	81.9697	50.0915	75.496	58.2341
19	53774965	53774965	null					Not found	0	0.00972847	63.3181	90.0463	76.6667	92.803
19	53827834	53827834	AABR07044049.1	ENSRNOG00000056656	No description	+	gene	overlapping	0	0.00972847	86.1111	58.8235	79.9859	73.3494
19	55674044	55674044	Cdh15	ENSRNOG00000027954	cadherin 15 [Source:RGD Symbol;Acc:1303000]	+	gene	overlapping	0	0.00972847	79.6061	57.9382	80.5184	80.7864
X	25628329	25628329	Mid1	ENSRNOG00000003613	midline 1 [Source:RGD Symbol;Acc:2640]	-	gene	downstream	57	0.00972847	32.801	7.51634	22.207	21.6667
X	71279120	71279120	Gjb1	ENSRNOG00000003746	gap junction protein, beta 1 [Source:RGD Symbol;Acc:61926]	+	gene	overlapping	0	0.00972847	3.0303	24.8106	7.46965	11.943
X	79910206	79910206	Brwd3	ENSRNOG00000002291	bromodomain and WD repeat domain containing 3 [Source:RGD Symbol;Acc:1559445]	-	gene	downstream	528	0.00972847	31.2088	59.2885	38.1978	42.1118
X	135441559	135441559	null					Not found	0	0.00972847	14.1583	41.5942	27.1795	20.1732
X	139464557	139464557	Gpc4	ENSRNOG00000002413	glypican 4 [Source:RGD Symbol;Acc:1359399]	-	gene	overlapping	0	0.00972847	54.5029	29.4646	32.2884	38.6466
1	264538081	264538081	Pax2	ENSRNOG00000014253	paired box 2 [Source:RGD Symbol;Acc:1305568]	+	gene	overlapping	0	0.00973342	78.2671	57.9902	64.6446	66.3877
4	56534466	56534466	null					Not found	0	0.00973342	88.4184	56.8056	86.2963	88.587
4	82565311	82565311	null					Not found	0	0.00973342	89.4205	66.7262	81.4253	78.2051
5	21827394	21827394	null					Not found	0	0.00973342	26.6313	53.0556	52.2222	51.7637
5	166611519	166611519	Pik3cd	ENSRNOG00000016846	phosphatidylinositol-4,5-bisphosphate 3- kinase, catalytic subunit delta [Source:RGD Symbol;Acc:1310990]	-	gene	overlapping	0	0.00973342	56.9801	82.058	82.0346	74.3599
7	719727	719727	null					Not found	0	0.00973342	91.2963	64.2385	84.5323	81.4815
8	53775440	53775440	Ttc12	ENSRNOG00000008595	tetratricopeptide repeat domain 12 [Source:RGD Symbol;Acc:1303264]	-	gene	overlapping	0	0.00973342	0	20.1465	11.1765	3.33333
8	127767557	127767557	Plcd1	ENSRNOG00000032238	phospholipase C, delta 1 [Source:RGD Symbol;Acc:3346]	-	gene	overlapping	0	0.00973342	53.6319	84.7985	68.6819	69.3363
14	89047368	89047368	null					Not found	0	0.00973342	62.1988	33.9286	47.7187	31.4463
15	37664062	37664062	Cryl1	ENSRNOG00000008989	crystallin, lambda 1 [Source:RGD Symbol;Acc:631427]	-	gene	downstream	478	0.00973342	10.8681	35.5478	21.1785	30.2696
16	14077688	14077688	null					Not found	0	0.00973342	75.2684	95.7692	91.1494	79.4118
18	65339116	65339116	Tcf4	ENSRNOG00000012405	transcription factor 4 [Source:RGD Symbol;Acc:69271]	+	gene	overlapping	0	0.00973342	17.44	39.1919	30.3448	26.7196
X	14498407	14498407	Xk	ENSRNOG00000003749	X-linked Kx blood group [Source:RGD Symbol;Acc:1359650]	+	gene	overlapping	0	0.00973342	13.2818	33.8384	25.8911	15.2564
X	64701960	64701960	Amer1	ENSRNOG00000007984	APC membrane recruitment protein 1 [Source:RGD Symbol;Acc:1560322]	-	gene	overlapping	0	0.00973342	43.8384	20.4768	31.5643	21.1972
3	97867330	97867330	Mpped2	ENSRNOG00000004863	metallophosphoesterase domain containing 2 [Source:RGD Symbol;Acc:735060]	+	gene	overlapping	0	0.00977415	95.071	72.7329	88.963	93.7654
17	69996114	69996114	null					Not found	0	0.00977415	71.202	93.3863	77.2222	86.2202
1	256803424	256803424	Ffar4	ENSRNOG00000021763	free fatty acid receptor 4 [Source:RGD Symbol;Acc:1308252]	+	gene	overlapping	0	0.00980829	75	95.5357	76.36	78.5714
3	3623681	3623681	null					Not found	0	0.00980829	68.4199	89.2451	80.1485	93.0794
4	50266413	50266413	null					Not found	0	0.00980829	74.6833	51.1387	56.9888	54.5173
8	65879180	65879180	null					Not found	0	0.00980829	36.2076	60.755	53.9227	51.9159
10	105863606	105863606	Mgat5b	ENSRNOG00000024954	mannosyl (alpha-1,6-)-glycoprotein beta-1,6- N-acetyl-glucosaminyltransferase, isozyme B [Source:RGD Symbol;Acc:1305188]	+	gene	overlapping	0	0.00980829	80.6949	58.531	64.3762	71.9192
12	37009166	37009166	Ncor2	ENSRNOG00000001004	nuclear receptor co-repressor 2 [Source:RGD Symbol;Acc:1310293]	+	gene	overlapping	0	0.00980829	53.0927	80.362	66.3082	56.1111
14	83667095	83667095	Rnf185	ENSRNOG00000019325	ring finger protein 185 [Source:RGD Symbol;Acc:1564777]	-	gene	overlapping	0	0.00980829	75	96.4815	95.9524	89.6232
2	33482435	33482435	null					Not found	0	0.00984499	48.1753	78.1963	77.3445	64.5439
6	102405072	102405072	Rdh12	ENSRNOG00000056553	retinol dehydrogenase 12 (all-trans/9-cis/11- cis) [Source:RGD Symbol;Acc:1310462]	+	gene	overlapping	0	0.00984499	82.8924	60.1399	72.718	67.0104
20	7779340	7779340	Zfp523	ENSRNOG00000000501	zinc finger protein 523 [Source:RGD Symbol;Acc:1306239]	+	gene	overlapping	0	0.00984499	46.069	20.5246	33.9683	33.8371
1	243668552	243668552	Dmrt2	ENSRNOG00000016301	doublesex and mab-3 related transcription factor 2 [Source:RGD Symbol;Acc:1309047]	+	gene	overlapping	0	0.00985515	47.5807	68.7134	61.0909	54.4789
1	264883294	264883294	null					Not found	0	0.00985515	60.2121	84.7575	71.2459	74.7509
5	145304894	145304894	Dlgap3	ENSRNOG00000014302	discs, large (Drosophila) homolog-associated protein 3 [Source:RGD Symbol;Acc:708349]	+	gene	upstream	358	0.00985515	55.7603	77.2686	60.4016	70.3333
7	12411493	12411493	null					Not found	0	0.00985515	0	25.1131	5.36062	4.34783
7	141161293	141161293	Faim2	ENSRNOG00000053258	Fas apoptotic inhibitory molecule 2 [Source:RGD Symbol;Acc:628744]	-	gene	overlapping	0	0.00985515	51.2698	26.5432	47.6285	26.1905
9	44989280	44989280	Aff3	ENSRNOG00000018830	AF4/FMR2 family, member 3 [Source:RGD Symbol;Acc:1308527]	-	gene	overlapping	0	0.00985515	70.7629	44.3577	53.8889	71.4286
10	64909159	64909159	Sez6	ENSRNOG00000009350	seizure related 6 homolog (mouse) [Source:RGD Symbol;Acc:619780]	-	gene	overlapping	0	0.00985515	19.8413	42.5926	32.4196	40.4487
12	49352024	49352024	Sgsm1	ENSRNOG00000000708	small G protein signaling modulator 1 [Source:RGD Symbol;Acc:1308178]	+	gene	overlapping	0	0.00985515	71.1218	97.7778	92.7885	87.2086
14	46639773	46639773	null					Not found	0	0.00985515	39.0977	10.7927	23.0122	19.4444
14	51606195	51606195	null					Not found	0	0.00985515	76.7521	98.1482	70.7809	84.6164
14	100264627	100264627	null					Not found	0	0.00985515	65.3322	90.2357	80.6548	77.3152
15	25426812	25426812	null					Not found	0	0.00985515	91.8073	70.0216	74.1962	81.0924
17	1278693	1278693	null					Not found	0	0.00985515	29.9275	55.6439	25.7455	50.6503
17	64315196	64315196	null					Not found	0	0.00985515	71.6402	94.324	71.9529	81.1681
18	31252538	31252538	null					Not found	0	0.00985515	74.7326	98.1482	81.9902	75.7143
X	139464612	139464612	Gpc4	ENSRNOG00000002413	glypican 4 [Source:RGD Symbol;Acc:1359399]	-	gene	overlapping	0	0.00985515	46.8226	23.6747	27.2906	30.4637
19	46899972	46899972	null					Not found	0	0.00986703	23.2982	47.0224	41.7101	49.9695
1	88126743	88126743	null					Not found	0	0.00988937	81.3381	53.0769	74.7355	62.735
7	15893916	15893916	null					Not found	0	0.00988937	68.2948	93.7134	83.9815	86.532
18	57290269	57290269	Sh3tc2	ENSRNOG00000019305	SH3 domain and tetratricopeptide repeats 2 [Source:RGD Symbol;Acc:1309038]	+	gene	overlapping	0	0.00988937	67.873	88.5926	71.7172	90.0892
X	6621972	6621972	Maoa	ENSRNOG00000002848	monoamine oxidase A [Source:RGD Symbol;Acc:61898]	-	gene	downstream	1250	0.00990979	29.2659	8.19069	26.3842	13.8926
1	87256736	87256736	Dpf1	ENSRNOG00000020687	D4, zinc and double PHD fingers family 1 [Source:RGD Symbol;Acc:61868]	+	gene	overlapping	0	0.00991246	68.8406	90.8968	84.5421	84.1461
3	64271146	64271146	Zfp385b	ENSRNOG00000019065	zinc finger protein 385B [Source:RGD Symbol;Acc:1311181]	-	gene	overlapping	0	0.00991246	10.5556	32.079	34.3199	21.3941
7	5091702	5091702	null					Not found	0	0.00991246	77.5	97.6191	89.9802	93.718
1	167190619	167190619	Trpc2	ENSRNOG00000020188	transient receptor potential cation channel, subfamily C, member 2, pseudogene [Source:RGD Symbol;Acc:628819]	+	gene	overlapping	0	0.00991285	64.3324	86.4253	85.038	82.1591
1	64550782	64550782	null					Not found	0	0.0099138	31.8813	57.3781	41.4132	36.2986
2	22615444	22615444	null					Not found	0	0.0099138	41.723	65.2422	60.766	46.1039
6	141354957	141354957	null					Not found	0	0.0099138	69.3713	92.1569	86.5385	81.4286
5	8325875	8325875	null					Not found	0	0.00995575	28.8308	58.394	33.9165	30.3509
7	130004953	130004953	Mov10l1	ENSRNOG00000031093	Mov10 RISC complex RNA helicase like 1 [Source:RGD Symbol;Acc:1304735]	+	gene	overlapping	0	0.0099625	63.0023	87.2151	79.3067	82.1429
8	51069644	51069644	null					Not found	0	0.00997156	40.6694	62.6019	60.6466	58.1746
X	156274686	156274686	G6pd	ENSRNOG00000056728	glucose-6-phosphate dehydrogenase [Source:RGD Symbol;Acc:2645]	+	gene	downstream	114	0.00998075	6.25	29.8196	36.1197	7.79221
8	62112500	62112500	null					Not found	0	0.00998106	44.3103	17.4242	26.6585	20.7724
10	48993024	48993024	null					Not found	0	0.00998657	80.0876	55.3175	81.4142	79.4397
1	279050614	279050614	null					Not found	0	0.00999202	98.4127	72.6852	90.9722	81.8518
3	29356480	29356480	null					Not found	0	0.00999202	90.2381	67.3442	87.5758	92.2015
3	150294409	150294409	null					Not found	0	0.00999202	68.8578	90.0794	77.2817	79.4118
4	13847587	13847587	Gnat3	ENSRNOG00000005268	guanine nucleotide binding protein, alpha transducing 3 [Source:RGD Symbol;Acc:727817]	-	gene	overlapping	0	0.00999202	50.1429	73.7006	67.467	77.7697
5	47101083	47101083	null					Not found	0	0.00999202	41.2086	17.6279	33.8431	26.6667
5	70945726	70945726	null					Not found	0	0.00999202	96.9697	76.5501	87.9382	93.3333
5	159357620	159357620	Padi1	ENSRNOG00000007067	peptidyl arginine deiminase, type I [Source:RGD Symbol;Acc:3287]	-	gene	overlapping	0	0.00999202	95.5357	72.0991	79.8972	78.7037
6	134577468	134577468	null					Not found	0	0.00999202	68.3333	93.3007	76.9841	81.5873
9	113578290	113578290	Ralbp1	ENSRNOG00000013461	ralA binding protein 1 [Source:RGD Symbol;Acc:621134]	-	gene	upstream	817	0.00999202	96.9697	75.8547	87.8968	91.6667
15	27913875	27913875	null					Not found	0	0.00999202	89.3762	63.8095	87.2205	67.9429
18	29906506	29906506	null					Not found	0	0.00999202	60.1637	85.5185	71.7205	72.1086
18	30892654	30892654	Pcdhgb6	ENSRNOG00000039455	protocadherin gamma subfamily B, 6 [Source:RGD Symbol;Acc:1591730]	+	gene	overlapping	0	0.00999202	12.36	37.8922	22.7778	27.2515
19	13611947	13611947	null					Not found	0	0.00999202	84.0741	57.4561	68.0799	72.3545
X	18890428	18890428	Klf8	ENSRNOG00000039057	Kruppel-like factor 8 [Source:RGD Symbol;Acc:1565831]	-	gene	downstream	338	0.00999202	32.7941	61.9048	41.9006	35.6119
X	25017945	25017945	Clcn4	ENSRNOG00000003533	chloride channel, voltage-sensitive 4 [Source:RGD Symbol;Acc:708381]	+	gene	overlapping	0	0.00999202	28.5987	7.34649	7.46965	17.7174
X	69580602	69580602	Fam155b	ENSRNOG00000038066	family with sequence similarity 155, member B [Source:RGD Symbol;Acc:1584125]	+	gene	overlapping	0	0.00999202	25.9259	4.16667	29.8942	13.8889
X	86193736	86193736	Klhl4	ENSRNOG00000005215	kelch-like family member 4 [Source:RGD Symbol;Acc:1565441]	+	gene	overlapping	0	0.00999202	65.7407	89.1667	78.6325	76.0317
12	17302977	17302977	LOC498154	ENSRNOG00000001289	hypothetical protein LOC498154 [Source:RGD Symbol;Acc:1566418]	+	gene	overlapping	0	0.00999419	40.6566	9.35897	21.1362	22.4074
16	859566	859566	null					Not found	0	0.0100125	92.9952	72.3611	94.5161	88.345
4	56337283	56337283	Lep	ENSRNOG00000045797	leptin [Source:RGD Symbol;Acc:3000]	+	gene	downstream	412	0.0100174	33.5572	70.9188	69.127	61.5602
10	106253321	106253321	null					Not found	0	0.0100174	73.4921	94.5	89.0587	88.8095
6	128600213	128600213	null					Not found	0	0.0100354	29.6218	54.3301	40.478	49.7879
9	114439879	114439879	null					Not found	0	0.0100354	68.5185	91.2222	77.8091	87.7289
15	47292510	47292510	Sox7	ENSRNOG00000012049	SRY (sex determining region Y)-box 7 [Source:RGD Symbol;Acc:1310038]	+	gene	downstream	1189	0.0100354	11.4783	32.5397	10.7183	23.1874
19	56958875	56958875	null					Not found	0	0.0100354	42.6681	69.8437	53.7975	67.2444
3	11679414	11679414	Eng	ENSRNOG00000050190	endoglin [Source:RGD Symbol;Acc:1593188]	+	gene	downstream	116	0.0100476	21.904	49.4444	27.0534	35.5459
3	159518062	159518062	null					Not found	0	0.0100476	90.9091	66.1616	79.7348	60.754
4	117039129	117039129	Sfxn5	ENSRNOG00000037871	sideroflexin 5 [Source:RGD Symbol;Acc:628706]	-	gene	overlapping	0	0.0100476	50.1263	74.9542	60.3509	60.9662
6	128117225	128117225	LOC690435	ENSRNOG00000029253	hypothetical protein LOC690435 [Source:RGD Symbol;Acc:1596073]	-	gene	overlapping	0	0.0100476	76.8126	51.5325	69.8594	57.9678
7	24997897	24997897	null					Not found	0	0.0100476	76.1111	98.1482	82.1429	80.5555
7	130522586	130522586	Shank3	ENSRNOG00000052296	SH3 and multiple ankyrin repeat domains 3 [Source:RGD Symbol;Acc:69264]	+	gene	overlapping	0	0.0100476	32.0513	62.0972	49.0995	57.5855
7	142825399	142825399	Acvr1b	ENSRNOG00000006934	activin A receptor, type IB [Source:RGD Symbol;Acc:735207]	+	gene	overlapping	0	0.0100476	47.1934	71.2044	60.5609	52.7056
10	99453052	99453052	null					Not found	0	0.0100476	61.2617	84.9243	72.3389	77.2794
12	12221029	12221029	null					Not found	0	0.0100476	61.7608	37.8851	44.1765	44.0171
12	39395629	39395629	P2rx7	ENSRNOG00000001296	purinergic receptor P2X, ligand-gated ion channel, 7 [Source:RGD Symbol;Acc:3241]	-	gene	overlapping	0	0.0100476	70.0858	47.0588	66.9487	54.8051
13	72367836	72367836	Cacna1e	ENSRNOG00000002863	calcium channel, voltage-dependent, R type, alpha 1E subunit [Source:RGD Symbol;Acc:2246]	-	gene	overlapping	0	0.0100476	35.1587	13.9797	26.5432	21.438
1	71445955	71445955	Zfp787	ENSRNOG00000015456	zinc finger protein 787 [Source:RGD Symbol;Acc:1310536]	+	gene	overlapping	0	0.0100719	22.6783	44.044	33.5072	37.4705
2	187862673	187862673	Lmna	ENSRNOG00000019638	lamin A/C [Source:RGD Symbol;Acc:620456]	-	gene	overlapping	0	0.0100719	44.7502	23.2435	48.3888	40.1686
7	132827201	132827201	null					Not found	0	0.0100719	94.8148	74.0741	80.0725	86.1738
12	17872899	17872899	LOC498155	ENSRNOG00000032693	LRRGT00167 [Source:RGD Symbol;Acc:1561329]	-	gene	overlapping	0	0.0100719	58.5185	82.6515	84.6866	65.2006
1	261975952	261975952	Pyroxd2	ENSRNOG00000015807	pyridine nucleotide-disulphide oxidoreductase domain 2 [Source:RGD Symbol;Acc:1303232]	-	gene	overlapping	0	0.0100727	76.4538	97.7778	85.1852	86.9444
3	121076826	121076826	null					Not found	0	0.0100727	68.6767	45.0397	45.0089	53.5628
16	5176312	5176312	Cacna2d3	ENSRNOG00000031287	calcium channel, voltage-dependent, alpha2/delta subunit 3 [Source:RGD Symbol;Acc:631361]	-	gene	overlapping	0	0.0100727	13.1944	44.0657	15.873	24.0659
18	57080584	57080584	Afap1l1	ENSRNOG00000019403	actin filament associated protein 1-like 1 [Source:RGD Symbol;Acc:1311580]	-	gene	overlapping	0	0.0100727	77.3809	52.8311	50.7798	59.3939
1	132553847	132553847	null					Not found	0	0.0100796	84.5836	61.2593	67.662	77.3197
2	33595773	33595773	null					Not found	0	0.0100796	34.3874	61.1395	51.0654	52.45
4	58048549	58048549	null					Not found	0	0.0100796	59.058	30.3922	42.3292	35.5196
5	117339585	117339585	Inadl	ENSRNOG00000007551	InaD-like (Drosophila) [Source:RGD Symbol;Acc:1565362]	+	gene	overlapping	0	0.0100796	42.2573	70.1667	67.2059	60.4192
6	43753101	43753101	Grhl1	ENSRNOG00000054989	grainyhead-like 1 (Drosophila) [Source:MGI Symbol;Acc:MGI:2182540]	+	gene	overlapping	0	0.0100796	62.0793	84.0429	79.6863	82.967
7	119224443	119224443	null					Not found	0	0.0100796	31.3131	56.4683	58.6538	54.3651
9	68314580	68314580	null					Not found	0	0.0100796	26.0221	54.5989	41.441	45.1162
10	75239917	75239917	null					Not found	0	0.0100796	100	76.104	90.7407	95.3704
14	92117184	92117184	Grb10	ENSRNOG00000004290	growth factor receptor bound protein 10 [Source:RGD Symbol;Acc:1566234]	-	gene	overlapping	0	0.0100796	60.4792	34.3457	55.0816	55.5705
15	25495314	25495314	U6	ENSRNOG00000061269	U6 spliceosomal RNA [Source:RFAM;Acc:RF00026]	+	gene	downstream	663	0.0100796	59.0041	35.5079	44.4444	49.447
7	65058734	65058734	null					Not found	0	0.0100822	25.7458	50.3496	51.9144	45.9889
2	91123037	91123037	null					Not found	0	0.0100882	71.4161	97.4359	92.3077	77.0833
7	119360849	119360849	null					Not found	0	0.010109	75.1684	48.0072	41.1111	71.1463
5	159319773	159319773	Padi3	ENSRNOG00000006950	peptidyl arginine deiminase, type III [Source:RGD Symbol;Acc:3289]	-	gene	overlapping	0	0.0101124	57.0707	27.1212	57.8407	44.4997
10	19426230	19426230	null					Not found	0	0.0101203	27.3856	50.1694	42.815	42.1792
1	203646350	203646350	null					Not found	0	0.0101278	69.6078	94.4445	85.7516	83.0662
3	12054783	12054783	Garnl3	ENSRNOG00000057044	GTPase activating Rap/RanGAP domain-like 3 [Source:RGD Symbol;Acc:1564019]	-	gene	overlapping	0	0.0101278	52.3932	81.5385	71.8519	76.3468
4	170611069	170611069	Plbd1	ENSRNOG00000008933	phospholipase B domain containing 1 [Source:RGD Symbol;Acc:1308734]	-	gene	overlapping	0	0.0101278	63.8889	86.9001	67.8354	72.3649
6	109580541	109580541	Batf	ENSRNOG00000008588	basic leucine zipper transcription factor, ATF-like [Source:RGD Symbol;Acc:1304923]	+	gene	overlapping	0	0.0101278	68.0422	40.8869	52.4715	68.7012
20	44366030	44366030	null					Not found	0	0.0101278	45.6928	19.0765	22.8704	16.2393
5	143855518	143855518	null					Not found	0	0.010128	31.7517	8.91132	31.491	20.8324
7	97804123	97804123	Tbc1d31	ENSRNOG00000006103	TBC1 domain family, member 31 [Source:RGD Symbol;Acc:1587370]	+	gene	overlapping	0	0.0101282	73.8928	97.4359	85.7843	81.8518
7	57661257	57661257	Trhde	ENSRNOG00000005278	thyrotropin-releasing hormone degrading enzyme [Source:RGD Symbol;Acc:728895]	-	gene	overlapping	0	0.0101338	4.64744	26.6204	18.3712	12.5731
4	155541106	155541106	Slc2a3	ENSRNOG00000008376	solute carrier family 2 (facilitated glucose transporter), member 3 [Source:RGD Symbol;Acc:3706]	-	gene	overlapping	0	0.0101392	33.0357	8.45411	31.6239	19.1847
13	68444766	68444766	null					Not found	0	0.0101392	28.3612	54.9603	29.1771	35.3383
1	12756376	12756376	AC128394.2	ENSRNOG00000056019	No description	-	gene	overlapping	0	0.01014	37.9798	61.1111	40.1437	42.9854
1	54390143	54390143	null					Not found	0	0.01014	37.5259	14.5238	25.6173	18.2955
1	141269377	141269377	null					Not found	0	0.01014	4.07407	25.2778	18.2828	10
3	12853531	12853531	Mvb12b	ENSRNOG00000017172	multivesicular body subunit 12B [Source:RGD Symbol;Acc:1309709]	-	gene	overlapping	0	0.01014	62.9156	38.9682	47.4615	47.6865
3	78195414	78195414	Olr696	ENSRNOG00000006433	olfactory receptor 696 [Source:RGD Symbol;Acc:1333999]	-	gene	downstream	1933	0.01014	78.4549	49.7024	53.9827	64.1414
5	172640911	172640911	null					Not found	0	0.01014	72.5936	49.1204	53.7585	55.7573
9	99885448	99885448	null					Not found	0	0.01014	23.0277	45.8995	35.984	33.4242
15	85952587	85952587	Tbc1d4	ENSRNOG00000009431	TBC1 domain family, member 4 [Source:RGD Symbol;Acc:1561609]	-	gene	overlapping	0	0.01014	92.1569	71.7868	64.5238	78.3325
16	19626786	19626786	null					Not found	0	0.01014	46.1455	77.0082	78.3333	85.8586
18	27161353	27161353	Reep5	ENSRNOG00000020167	receptor accessory protein 5 [Source:RGD Symbol;Acc:1306047]	-	gene	downstream	1660	0.01014	72.1681	49.8247	64.971	60.9623
19	52285956	52285956	null					Not found	0	0.0101499	95	64.5022	83.2275	74.5614
19	52646107	52646107	Crispld2	ENSRNOG00000016752	cysteine-rich secretory protein LCCL domain containing 2 [Source:RGD Symbol;Acc:620860]	+	gene	downstream	963	0.0101499	34.333	59.0179	36.5125	47.7468
3	120528293	120528293	Acoxl	ENSRNOG00000016179	acyl-CoA oxidase-like [Source:RGD Symbol;Acc:1306814]	+	gene	overlapping	0	0.0101605	45.0816	20.2233	37.3016	33.545
10	105949514	105949514	null					Not found	0	0.0101605	81.0272	56.677	66.7521	72.8185
12	37268071	37268071	null					Not found	0	0.0101818	62.9703	89.6546	81.9649	87.0669
1	79120312	79120312	null					Not found	0	0.0102394	98.1482	76.8717	86.1578	82.8815
1	92945985	92945985	null					Not found	0	0.0102394	47.0588	70.1668	58.4323	45.5247
2	210964050	210964050	null					Not found	0	0.0102394	56.5745	78.2166	66.5749	62.2119
3	11432721	11432721	Ptges2	ENSRNOG00000014050	prostaglandin E synthase 2 [Source:RGD Symbol;Acc:1310836]	+	gene	upstream	1319	0.0102394	97.6191	75.4902	73.0244	75.7936
4	61151797	61151797	Exoc4	ENSRNOG00000046023	exocyst complex component 4 [Source:RGD Symbol;Acc:621791]	+	gene	overlapping	0	0.0102394	79.1831	53.0018	54.4643	63.4343
6	28367199	28367199	null					Not found	0	0.0102394	94.709	73.0437	75.3537	75.9259
7	54920645	54920645	null					Not found	0	0.0102394	62.4675	38.0724	48.9011	36.6475
8	76697993	76697993	null					Not found	0	0.0102394	35.6596	62.1132	54.2735	49.6753
8	117389495	117389495	Arih2	ENSRNOG00000031827	ariadne RBR E3 ubiquitin protein ligase 2 [Source:RGD Symbol;Acc:1305839]	-	gene	overlapping	0	0.0102394	86.9748	62.1667	73.5298	74.0741
9	14390141	14390141	null					Not found	0	0.0102394	95.4545	73.9989	86.9048	86.3248
9	15577608	15577608	RGD1561662	ENSRNOG00000015297	similar to AI661453 protein [Source:RGD Symbol;Acc:1561662]	-	gene	overlapping	0	0.0102394	53.835	29.9338	37.5431	47.9469
9	41652309	41652309	null					Not found	0	0.0102394	66.0839	94.7368	86.0029	85.9432
9	93379117	93379117	Ncl	ENSRNOG00000018273	nucleolin [Source:RGD Symbol;Acc:3153]	-	gene	downstream	1474	0.0102394	87.1225	64.8309	80.2582	80.0403
10	69619742	69619742	null					Not found	0	0.0102394	94.4911	73.2602	84.2262	79.3561
11	69196215	69196215	Mylk	ENSRNOG00000002215	myosin light chain kinase [Source:RGD Symbol;Acc:1310915]	-	gene	overlapping	0	0.0102394	90.6105	66.5359	72.0134	82.963
12	30923708	30923708	null					Not found	0	0.0102394	66.6667	91.3165	92.4359	85.4738
12	37358662	37358662	null					Not found	0	0.0102394	81.6667	48.7146	67.2528	82.6852
14	79635885	79635885	Sorcs2	ENSRNOG00000007033	sortilin-related VPS10 domain containing receptor 2 [Source:RGD Symbol;Acc:1310621]	+	gene	overlapping	0	0.0102394	77.4929	97.6191	93.75	95.8333
14	86249138	86249138	Camk2b	ENSRNOG00000052080	calcium/calmodulin-dependent protein kinase II beta [Source:RGD Symbol;Acc:2262]	-	gene	overlapping	0	0.0102394	62.735	89.1534	77.2078	78.8394
15	2662884	2662884	null					Not found	0	0.0102394	94.0053	70.5194	90.5411	79.6698
16	2464826	2464826	Dnah12	ENSRNOG00000059865	dynein, axonemal, heavy chain 12 [Source:RGD Symbol;Acc:619990]	+	gene	overlapping	0	0.0102394	48.7105	77.6007	72.829	69.8161
16	9608043	9608043	Arhgap22	ENSRNOG00000024728	Rho GTPase activating protein 22 [Source:RGD Symbol;Acc:1307237]	+	gene	overlapping	0	0.0102394	82.7657	61.7156	83.6412	77.1136
18	15612035	15612035	Dsg2	ENSRNOG00000016526	desmoglein 2 [Source:RGD Symbol;Acc:1311143]	-	gene	overlapping	0	0.0102394	81.4257	55.9259	79.2069	76.7391
18	28438464	28438464	Mzb1	ENSRNOG00000022009	marginal zone B and B1 cell-specific protein [Source:RGD Symbol;Acc:1310251]	-	gene	overlapping	0	0.0102394	93.6027	72.3022	78.8012	89.6491
18	44709479	44709479	null					Not found	0	0.0102394	73.6364	49.0728	69.2459	60.9539
X	64221034	64221034	Rn50_X_0652.2	ENSRNOG00000038169	No description	-	gene	downstream	441	0.0102394	17.7195	42.0635	40.0285	30.1932
7	41615013	41615013	null					Not found	0	0.0102762	94.4445	67.577	90.2244	81.7216
2	203424887	203424887	Ptgfrn	ENSRNOG00000015655	prostaglandin F2 receptor inhibitor [Source:RGD Symbol;Acc:3437]	-	gene	overlapping	0	0.0102887	55.1675	31.6964	32.5463	40.303
X	135294078	135294078	null					Not found	0	0.0102887	30.582	56.3316	45.5556	40.6391
1	165524600	165524600	Dnajb13	ENSRNOG00000017975	DnaJ (Hsp40) homolog, subfamily B, member 13 [Source:RGD Symbol;Acc:1359131]	-	gene	overlapping	0	0.0103064	56.3611	79.9785	75	85.873
6	33464947	33464947	Ldah	ENSRNOG00000021475	lipid droplet associated hydrolase [Source:RGD Symbol;Acc:1311648]	+	gene	overlapping	0	0.0103064	92.7538	70.9022	75.3968	84.6561
6	129801898	129801898	null					Not found	0	0.0103145	39.8113	19.0683	33.0524	23.3658
1	247057215	247057215	Spata6l	ENSRNOG00000015137	spermatogenesis associated 6-like [Source:RGD Symbol;Acc:1310039]	-	gene	overlapping	0	0.0103359	58.2883	81.4211	63.9646	64.8608
1	222357710	222357710	Macrod1	ENSRNOG00000021174	MACRO domain containing 1 [Source:RGD Symbol;Acc:628701]	+	gene	overlapping	0	0.0103439	11.1111	33.0299	20.7705	15.8738
3	153210956	153210956	Samhd1	ENSRNOG00000006418	SAM domain and HD domain, 1 [Source:RGD Symbol;Acc:1308369]	-	gene	overlapping	0	0.0103439	67.805	43.9845	59.5141	67.0217
7	49250824	49250824	Acss3	ENSRNOG00000004448	acyl-CoA synthetase short-chain family member 3 [Source:RGD Symbol;Acc:1307051]	-	gene	overlapping	0	0.0103439	1.38889	23.1481	4.86111	3.33333
10	101757180	101757180	Slc39a11	ENSRNOG00000031213	solute carrier family 39, member 11 [Source:RGD Symbol;Acc:1311981]	-	gene	overlapping	0	0.0103439	67.2837	45.6528	51.3093	60.0229
18	61665928	61665928	Cplx4	ENSRNOG00000016928	complexin 4 [Source:RGD Symbol;Acc:1307643]	-	gene	overlapping	0	0.0103439	56.1403	83.9556	75.463	72.5397
X	47314061	47314061	null					Not found	0	0.0103439	82.973	62.1225	77.1804	77.4094
1	85486250	85486250	Dll3	ENSRNOG00000019338	delta-like 3 (Drosophila) [Source:RGD Symbol;Acc:70953]	+	gene	overlapping	0	0.0103558	39.2727	15.7387	18.8497	29.3913
14	7092190	7092190	Hsd17b11	ENSRNOG00000002210	hydroxysteroid (17-beta) dehydrogenase 11 [Source:RGD Symbol;Acc:1303235]	+	gene	overlapping	0	0.0103558	68.5142	42.6808	53.4967	66.4133
17	10526762	10526762	Faf2	ENSRNOG00000017607	Fas associated factor family member 2 [Source:RGD Symbol;Acc:1306577]	-	gene	overlapping	0	0.0103793	69.1176	96.4912	82.5708	88.5082
1	200679326	200679326	Fgfr2	ENSRNOG00000016374	fibroblast growth factor receptor 2 [Source:RGD Symbol;Acc:2611]	-	gene	overlapping	0	0.0103815	77.3873	53.7879	68.7173	71.7973
12	42111238	42111238	Tbx5	ENSRNOG00000001399	T-box 5 [Source:RGD Symbol;Acc:1305702]	+	gene	overlapping	0	0.0103815	89.0873	65.6926	79.5192	79.0802
4	9199385	9199385	Orc5	ENSRNOG00000011519	origin recognition complex, subunit 5 [Source:RGD Symbol;Acc:1561088]	+	gene	overlapping	0	0.0104092	75.5556	97.2222	94.4445	93.3333
X	15064538	15064538	Tbc1d25	ENSRNOG00000005303	TBC1 domain family, member 25 [Source:RGD Symbol;Acc:1559711]	+	gene	downstream	56	0.0104092	26.659	54.479	42.8959	37.0548
1	12634020	12634020	null					Not found	0	0.0104809	4.88216	28.6111	22.8439	28.2828
3	168463737	168463737	Dok5	ENSRNOG00000013196	docking protein 5 [Source:RGD Symbol;Acc:1562846]	+	gene	overlapping	0	0.0104809	3.7037	27.298	20.2564	26.4815
7	41154166	41154166	Atp2b1	ENSRNOG00000004026	ATPase, Ca++ transporting, plasma membrane 1 [Source:RGD Symbol;Acc:621303]	+	gene	overlapping	0	0.0104809	6.84524	29.1958	15.0159	16.5768
9	112682739	112682739	null					Not found	0	0.0104809	58.6357	82.7669	68.8947	74.9741
19	55533807	55533807	null					Not found	0	0.0104809	11.5132	35.098	28.5714	7.87037
3	3929739	3929739	Notch1	ENSRNOG00000019322	notch 1 [Source:RGD Symbol;Acc:3187]	-	gene	overlapping	0	0.0105152	65.5491	88.9971	78.2924	68.1975
8	48322075	48322075	AC107174.2	ENSRNOG00000060513	No description	-	gene	overlapping	0	0.0105152	68.7909	90.2116	83.8272	83.5991
19	41527813	41527813	null					Not found	0	0.0105152	37.8755	71.5278	61.6317	61.9099
17	16403367	16403367	null					Not found	0	0.0105216	21.5657	50.1212	32.0043	45.0844
17	78078765	78078765	null					Not found	0	0.0105216	54.2328	80.9131	69.5804	73.0918
20	4509744	4509744	Stk19	ENSRNOG00000048929	No description	-	gene	upstream	79	0.0105216	69.7436	91.1609	85.4825	78.6927
1	81823670	81823670	null					Not found	0	0.0105229	22.3842	44.081	33.9535	42.0899
2	196310382	196310382	Tnfaip8l2	ENSRNOG00000021100	tumor necrosis factor, alpha-induced protein 8-like 2 [Source:RGD Symbol;Acc:1310519]	-	gene	overlapping	0	0.0105229	89.7727	64.6294	67.9259	72.6732
12	36867785	36867785	null					Not found	0	0.0105229	69.8184	93.0199	93.3333	85.5065
2	80765226	80765226	null					Not found	0	0.0105232	76.3155	53.2819	62.8828	70.5194
4	77725425	77725425	Zfp746	ENSRNOG00000007064	zinc finger protein 746 [Source:RGD Symbol;Acc:1306209]	-	gene	overlapping	0	0.0105232	77.537	49.0401	71.5555	59.5167
3	172418755	172418755	Gnas	ENSRNOG00000025889	GNAS complex locus [Source:RGD Symbol;Acc:2716]	+	gene	overlapping	0	0.0105511	29.4305	56.0099	37.182	38.4644
6	42064526	42064526	null					Not found	0	0.0105511	98.0392	76.9231	89.6209	94.4079
6	134073807	134073807	null					Not found	0	0.0105511	83.3025	61.0606	73.3797	74.5869
7	24724392	24724392	null					Not found	0	0.0105511	91.4286	65.1735	66.7929	70.2273
9	10535608	10535608	Znrf4	ENSRNOG00000048875	zinc and ring finger 4 [Source:RGD Symbol;Acc:1563631]	+	gene	overlapping	0	0.0105511	34.4444	9.69697	37.4282	17.4603
9	117032259	117032259	null					Not found	0	0.0105511	72.9538	48.5348	63.1122	63.9083
12	18933281	18933281	Spry3	ENSRNOG00000060153	sprouty RTK signaling antagonist 3 [Source:RGD Symbol;Acc:1562172]	+	gene	overlapping	0	0.0105511	45.7888	75.0081	76.087	67.8571
12	36394467	36394467	Tmem132b	ENSRNOG00000038406	transmembrane protein 132B [Source:RGD Symbol;Acc:1566191]	-	gene	overlapping	0	0.0105511	78.27	56.2222	81.0529	70.3704
12	48992027	48992027	null					Not found	0	0.0105511	20.8754	43.266	35.582	35.3995
13	50883734	50883734	Fmod	ENSRNOG00000003183	fibromodulin [Source:RGD Symbol;Acc:619769]	+	gene	overlapping	0	0.0105511	39.1792	66.7688	63.8889	57.386
1	218295307	218295307	null					Not found	0	0.0105562	52.7597	20	12.4786	29.0965
3	168401463	168401463	Dok5	ENSRNOG00000013196	docking protein 5 [Source:RGD Symbol;Acc:1562846]	+	gene	overlapping	0	0.0105562	77.8917	51.8519	58.6081	77.128
5	59523818	59523818	Gne	ENSRNOG00000014365	glucosamine (UDP-N-acetyl)-2-epimerase/N- acetylmannosamine kinase [Source:RGD Symbol;Acc:69239]	-	gene	overlapping	0	0.0105562	37.8168	63.0952	57.4249	64.0049
5	167752605	167752605	null					Not found	0	0.0105562	63.7037	90.4992	86.6667	90.9259
7	60013866	60013866	null					Not found	0	0.0105562	85.5065	58.584	73.2268	58.1737
7	130258677	130258677	Ppp6r2	ENSRNOG00000026425	protein phosphatase 6, regulatory subunit 2 [Source:RGD Symbol;Acc:1563990]	+	gene	overlapping	0	0.0105562	71.3889	97.6191	78.3007	93.9271
14	17309478	17309478	Ppef2	ENSRNOG00000052061	protein phosphatase, EF hand calcium-binding domain 2 [Source:RGD Symbol;Acc:1307093]	-	gene	overlapping	0	0.0105562	39.899	10.6838	21.2418	27.8312
14	17319573	17319573	Ppef2	ENSRNOG00000052061	protein phosphatase, EF hand calcium-binding domain 2 [Source:RGD Symbol;Acc:1307093]	-	gene	overlapping	0	0.0105562	68.6869	39.5425	56.5278	58.1726
17	78793272	78793272	Dclre1c	ENSRNOG00000015980	DNA cross-link repair 1C [Source:RGD Symbol;Acc:708574]	-	gene	overlapping	0	0.0105562	85.8012	62.996	67.5173	71.4631
20	14273649	14273649	Adora2a	ENSRNOG00000001302	adenosine A2a receptor [Source:RGD Symbol;Acc:2049]	-	gene	overlapping	0	0.0105815	82.9365	55.4094	79.4159	86.7521
1	208570334	208570334	null					Not found	0	0.0105981	62.1138	83.1245	73.8243	78.2194
4	57504039	57504039	null					Not found	0	0.0106046	24.9329	46.5587	38.4904	49.7579
7	69765420	69765420	null					Not found	0	0.0106046	69.8605	90.2741	76.6667	84.2143
8	110215283	110215283	null					Not found	0	0.0106046	92.4359	71.2963	79.2593	80.114
1	267092734	267092734	Sh3pxd2a	ENSRNOG00000020353	SH3 and PX domains 2A [Source:RGD Symbol;Acc:1311185]	-	gene	overlapping	0	0.0106121	18.6092	42.3882	45.0092	33.208
2	178438346	178438346	Rxfp1	ENSRNOG00000024120	relaxin/insulin-like family peptide receptor 1 [Source:RGD Symbol;Acc:1302973]	-	gene	overlapping	0	0.0106121	82.8262	58.9181	70.9626	77.1692
3	45641449	45641449	null					Not found	0	0.0106121	69.902	92.0207	85.8523	81.2169
3	140275646	140275646	Rn50_3_1467.1	ENSRNOG00000011028	No description	+	gene	overlapping	0	0.0106121	19.5804	42.5824	33.6905	38.8429
3	154357899	154357899	Ctnnbl1	ENSRNOG00000012021	catenin, beta like 1 [Source:RGD Symbol;Acc:1563558]	+	gene	overlapping	0	0.0106121	44.6581	67.8538	53.5201	52.9724
3	171294662	171294662	Pmepa1	ENSRNOG00000050404	prostate transmembrane protein, androgen induced 1 [Source:RGD Symbol;Acc:1308255]	-	gene	upstream	194	0.0106121	79.5534	55.7231	79.9603	70.8333
5	127023406	127023406	Ndc1	ENSRNOG00000010620	NDC1 transmembrane nucleoporin [Source:RGD Symbol;Acc:1560173]	+	gene	upstream	467	0.0106121	72.1429	95	77.3016	78.3683
5	146974891	146974891	Zfp362	ENSRNOG00000043364	zinc finger protein 362 [Source:RGD Symbol;Acc:1306498]	-	gene	downstream	959	0.0106121	40.7952	9.9537	19.0448	32.4868
5	163225717	163225717	Tnfrsf8	ENSRNOG00000016782	tumor necrosis factor receptor superfamily, member 8 [Source:RGD Symbol;Acc:3879]	-	gene	overlapping	0	0.0106121	63.8889	34.2857	63.5836	51.8056
7	25110136	25110136	Nuak1	ENSRNOG00000008061	NUAK family, SNF1-like kinase, 1 [Source:RGD Symbol;Acc:1309956]	+	gene	overlapping	0	0.0106121	79.4728	50.1961	76.3889	69.5238
7	84684253	84684253	AABR07057700.1	ENSRNOG00000050022	No description	+	gene	upstream	351	0.0106121	94.7059	73.8889	90.7522	86.6583
8	39535817	39535817	Pknox2	ENSRNOG00000028856	PBX/knotted 1 homeobox 2 [Source:RGD Symbol;Acc:1590611]	-	gene	overlapping	0	0.0106121	57.8492	31.8323	46.1648	42.077
10	86633863	86633863	Med24	ENSRNOG00000008711	mediator complex subunit 24 [Source:RGD Symbol;Acc:1564565]	-	gene	overlapping	0	0.0106121	64.0152	88.9647	74.9736	78.9744
11	64272426	64272426	null					Not found	0	0.0106121	81.4838	54.3056	64.5869	72.2222
11	72587763	72587763	Bdh1	ENSRNOG00000001736	3-hydroxybutyrate dehydrogenase, type 1 [Source:RGD Symbol;Acc:620131]	-	gene	overlapping	0	0.0106121	64.2222	90.4066	90.4767	78.8095
12	17033018	17033018	null					Not found	0	0.0106121	76.8849	54.464	67.5708	73.8496
13	47665611	47665611	Il19	ENSRNOG00000025571	interleukin 19 [Source:RGD Symbol;Acc:1583546]	-	gene	overlapping	0	0.0106121	98.0392	70.3704	92.2078	86.553
13	51805440	51805440	null					Not found	0	0.0106121	4.78469	26.3492	17.906	12.1212
14	10521691	10521691	null					Not found	0	0.0106121	23.8095	53.8006	37.7137	43.5294
14	46639757	46639757	null					Not found	0	0.0106121	40.8521	12.1083	29.3188	21.5278
16	20158029	20158029	null					Not found	0	0.0106121	43.5714	22.6279	41.8631	45.9938
19	10329503	10329503	Kifc3	ENSRNOG00000014087	kinesin family member C3 [Source:RGD Symbol;Acc:1307693]	+	gene	overlapping	0	0.0106121	82.2374	61.5156	83.9394	80.3033
19	55037286	55037286	null					Not found	0	0.0106121	45.6765	73.9168	59.408	53.2991
20	6504774	6504774	null					Not found	0	0.0106121	13.447	38.8304	35.6085	48.4848
20	11244861	11244861	RGD1303003	ENSRNOG00000001211	homolog of zebrafish ES1 [Source:RGD Symbol;Acc:1303003]	+	gene	overlapping	0	0.0106121	10.4377	37.8968	31.4411	28.3605
X	15465764	15465764	Pim2	ENSRNOG00000008177	Pim-2 proto-oncogene, serine/threonine kinase [Source:RGD Symbol;Acc:1560759]	-	gene	overlapping	0	0.0106121	45.972	72.1826	51.3911	54.3446
X	154722219	154722219	Fmr1	ENSRNOG00000057464	fragile X mental retardation 1 [Source:RGD Symbol;Acc:2623]	-	gene	overlapping	0	0.0106121	13.4803	41.0256	26.9162	12.2876
7	75532381	75532381	null					Not found	0	0.01063	96.9697	70.641	88.5082	88.8889
12	17146671	17146671	null					Not found	0	0.01063	16.2654	46.1039	16.9841	17.3382
16	72281908	72281908	Ido2	ENSRNOG00000025365	indoleamine 2,3-dioxygenase 2 [Source:RGD Symbol;Acc:1596771]	+	gene	overlapping	0	0.01063	96.4912	73.3626	82.1885	88.1482
10	106878223	106878223	LOC688286	ENSRNOG00000045615	similar to threonine aldolase 1 [Source:RGD Symbol;Acc:1591140]	-	gene	overlapping	0	0.0106387	97.4359	77.4074	92.4603	87.4537
5	165773142	165773142	Casz1	ENSRNOG00000013474	castor zinc finger 1 [Source:RGD Symbol;Acc:1563533]	+	gene	overlapping	0	0.0106392	8.46561	31.5705	43.6027	37.9521
10	107395076	107395076	null					Not found	0	0.0106392	55.4633	34.7941	44.4321	53.3085
12	23439592	23439592	Cux1	ENSRNOG00000001424	cut-like homeobox 1 [Source:RGD Symbol;Acc:620618]	+	gene	overlapping	0	0.0106463	96.0234	72.2222	100	100
X	72132997	72132997	Cited1	ENSRNOG00000003189	Cbp/p300-interacting transactivator with Glu/Asp-rich carboxy-terminal domain 1 [Source:RGD Symbol;Acc:620781]	-	gene	overlapping	0	0.0106626	35.0265	9.20635	18.2738	8.69155
3	176037395	176037395	Ntsr1	ENSRNOG00000028708	neurotensin receptor 1 [Source:RGD Symbol;Acc:1306076]	+	gene	overlapping	0	0.0106962	28.9015	51.301	44.488	41.2932
7	25590065	25590065	AABR07056438.1	ENSRNOG00000061363	No description	-	gene	overlapping	0	0.0106962	60.046	81.9447	54.7003	70.421
17	5832352	5832352	null					Not found	0	0.0106962	36.3979	62.2121	54.1872	50.4394
11	86518028	86518028	Sept5	ENSRNOG00000029912	septin 5 [Source:RGD Symbol;Acc:621763]	+	gene	overlapping	0	0.0107002	19.5367	41.7083	32.1083	26
5	168307071	168307071	Camta1	ENSRNOG00000018602	calmodulin binding transcription activator 1 [Source:RGD Symbol;Acc:1562703]	-	gene	overlapping	0	0.0107337	80.306	58.7191	76.2698	73.9841
12	41412372	41412372	Dtx1	ENSRNOG00000050848	deltex 1, E3 ubiquitin ligase [Source:RGD Symbol;Acc:1585380]	+	gene	overlapping	0	0.0107337	16.7049	46.6667	25.0534	27.7056
14	34219303	34219303	LOC686911	ENSRNOG00000050100	similar to Exocyst complex component 1 (Exocyst complex component Sec3) [Source:RGD Symbol;Acc:1591303]	-	gene	downstream	342	0.0107337	66.8382	42.6821	57.7621	50.1155
3	30044928	30044928	AABR07051952.1	ENSRNOG00000060472	No description	+	gene	upstream	355	0.01076	44.8894	66.2597	54.0258	40.6145
4	180376498	180376498	null					Not found	0	0.0107831	90.0463	64.09	81.489	71.8954
7	3399943	3399943	null					Not found	0	0.0107831	74.2325	95.2153	75	80.1865
8	24447176	24447176	Bmper	ENSRNOG00000015357	BMP-binding endothelial regulator [Source:RGD Symbol;Acc:1563373]	+	gene	overlapping	0	0.0107831	79.7719	57.446	61.6635	64.258
17	84487460	84487460	Nebl	ENSRNOG00000049452	nebulette [Source:RGD Symbol;Acc:1308315]	-	gene	overlapping	0	0.0107837	28.9755	50.404	35.742	32.5397
4	107177642	107177642	null					Not found	0	0.010788	82.1429	59.6784	76.5586	66.61
10	39459028	39459028	P4ha2	ENSRNOG00000033663	prolyl 4-hydroxylase, alpha polypeptide II [Source:RGD Symbol;Acc:1309673]	+	gene	overlapping	0	0.010788	81.8543	60.4929	79.3853	73.4217
10	86969809	86969809	null					Not found	0	0.010788	50.295	71.4833	54.397	64.9175
12	9836145	9836145	null					Not found	0	0.010788	38.599	18.0765	31.6601	34.1343
15	62298687	62298687	null					Not found	0	0.0108043	59.9587	89.1813	82.4473	71.1905
9	70364690	70364690	Dytn	ENSRNOG00000042181	dystrotelin [Source:RGD Symbol;Acc:2320917]	-	gene	overlapping	0	0.01086	95.6945	73.4392	93.1579	77.5617
10	15464982	15464982	Nme4	ENSRNOG00000050424	NME/NM23 nucleoside diphosphate kinase 4 [Source:RGD Symbol;Acc:1591334]	-	gene	overlapping	0	0.01086	27.1646	3.7037	5.88235	17.8555
14	33060913	33060913	Igfbp7	ENSRNOG00000002050	insulin-like growth factor binding protein 7 [Source:RGD Symbol;Acc:1306201]	+	gene	overlapping	0	0.0108736	82.5477	60.12	73.7368	77.9503
15	103891951	103891951	Abcc4	ENSRNOG00000010064	ATP-binding cassette, subfamily C (CFTR/MRP), member 4 [Source:RGD Symbol;Acc:620266]	-	gene	overlapping	0	0.0108736	87.1977	66.7284	70.1675	84.3771
1	219851564	219851564	Pc	ENSRNOG00000019372	pyruvate carboxylase [Source:RGD Symbol;Acc:3262]	+	gene	overlapping	0	0.0108855	75.1984	97.7778	100	84.8433
3	22055994	22055994	Crb2	ENSRNOG00000025498	crumbs family member 2 [Source:RGD Symbol;Acc:1309368]	+	gene	overlapping	0	0.0108855	34.8148	56.4621	60.0247	59.7222
3	152647829	152647829	Aar2	ENSRNOG00000020086	AAR2 splicing factor homolog [Source:RGD Symbol;Acc:1311066]	+	gene	overlapping	0	0.0108855	57.2817	81.9807	75	78.4047
4	100140431	100140431	null					Not found	0	0.0108855	97.9167	77.0563	86.0784	88.1766
5	83771006	83771006	null					Not found	0	0.0108855	90.303	68.9076	79.9471	85.4315
5	165804136	165804136	Pex14	ENSRNOG00000013498	peroxisomal biogenesis factor 14 [Source:RGD Symbol;Acc:68336]	-	gene	overlapping	0	0.0108855	75.4308	96.9697	78.9951	85.7692
6	75995924	75995924	RGD1304624	ENSRNOG00000006986	similar to RIKEN cDNA 2700097O09 [Source:RGD Symbol;Acc:1304624]	-	gene	overlapping	0	0.0108855	41.2255	17.0426	31.3239	28.1217
6	106579189	106579189	Rgs6	ENSRNOG00000008082	regulator of G-protein signaling 6 [Source:RGD Symbol;Acc:3569]	+	gene	overlapping	0	0.0108855	72.2689	42.577	69.3704	75.8578
6	130756767	130756767	null					Not found	0	0.0108855	51.094	72.7013	61.963	56.7977
7	11074497	11074497	Gna15	ENSRNOG00000005378	guanine nucleotide binding protein, alpha 15 [Source:RGD Symbol;Acc:619751]	+	gene	overlapping	0	0.0108855	36.3922	12.8205	16.2578	20
7	113106378	113106378	Col22a1	ENSRNOG00000024824	collagen, type XXII, alpha 1 [Source:RGD Symbol;Acc:1309081]	-	gene	overlapping	0	0.0108855	22.9768	44.8391	30.6674	39.0741
7	117676115	117676115	Slc39a4	ENSRNOG00000014314	solute carrier family 39 (zinc transporter), member 4 [Source:RGD Symbol;Acc:1306701]	-	gene	overlapping	0	0.0108855	66.8254	92.9915	97.7778	89.1534
8	47884834	47884834	null					Not found	0	0.0108855	17.4915	39.0933	30.3345	31.2698
9	85348434	85348434	null					Not found	0	0.0108855	67.9012	89.6825	75	73.9193
9	112669541	112669541	null					Not found	0	0.0108855	40.1629	62.0758	50.3252	40.7563
10	61407834	61407834	RGD1562276	ENSRNOG00000057228	similar to novel protein [Source:RGD Symbol;Acc:1562276]	+	gene	overlapping	0	0.0108855	66.4566	90.0735	66.3636	72.0238
10	63951845	63951845	Doc2b	ENSRNOG00000060054	double C2-like domains, beta [Source:RGD Symbol;Acc:620519]	-	gene	overlapping	0	0.0108855	13.0619	34.2071	20.614	12.3595
10	86847335	86847335	null					Not found	0	0.0108855	40.1974	17.5874	38.443	41.8038
10	91325990	91325990	Map3k14	ENSRNOG00000003278	mitogen-activated protein kinase kinase kinase 14 [Source:RGD Symbol;Acc:1310487]	-	gene	overlapping	0	0.0108855	23.8515	45.2335	20.2305	33.1755
10	98946405	98946405	null					Not found	0	0.0108855	64.8352	92.8571	78.8889	81.1905
12	1030391	1030391	Stard13	ENSRNOG00000001090	StAR-related lipid transfer (START) domain containing 13 [Source:RGD Symbol;Acc:1564816]	-	gene	overlapping	0	0.0108855	73.1338	52.5541	56.4958	54.0693
12	11175189	11175189	Zkscan5	ENSRNOG00000059552	zinc finger with KRAB and SCAN domains 5 [Source:RGD Symbol;Acc:1311175]	-	gene	overlapping	0	0.0108855	64.246	42.8105	51.3932	46.1996
14	92117154	92117154	Grb10	ENSRNOG00000004290	growth factor receptor bound protein 10 [Source:RGD Symbol;Acc:1566234]	-	gene	overlapping	0	0.0108855	59.7623	34.4444	56.5967	53.9011
14	104218739	104218739	Spred2	ENSRNOG00000004888	sprouty-related, EVH1 domain containing 2 [Source:RGD Symbol;Acc:1309304]	+	gene	overlapping	0	0.0108855	60.6667	35.3896	66.1646	53.8624
15	2392790	2392790	null					Not found	0	0.0108855	84.4774	61.7284	71.4042	77.1853
15	42622634	42622634	Scara3	ENSRNOG00000016177	scavenger receptor class A, member 3 [Source:RGD Symbol;Acc:1309269]	-	gene	overlapping	0	0.0108855	54.6451	78.6284	66.125	65.4593
16	82500541	82500541	null					Not found	0	0.0108855	37.4917	60.1923	41.8697	50.6384
18	25165480	25165480	Bin1	ENSRNOG00000012852	bridging integrator 1 [Source:RGD Symbol;Acc:621786]	+	gene	overlapping	0	0.0108855	93.266	67.1569	87.8063	90.7407
18	52436667	52436667	Prrc1	ENSRNOG00000016433	proline-rich coiled-coil 1 [Source:RGD Symbol;Acc:1565632]	+	gene	overlapping	0	0.0108855	96.2963	76.0839	83.9286	87.963
19	55695055	55695055	null					Not found	0	0.0108855	67.2065	88.7626	70.4067	81.5074
20	3731945	3731945	Cchcr1	ENSRNOG00000050233	coiled-coil alpha-helical rod protein 1 [Source:RGD Symbol;Acc:1302992]	-	gene	overlapping	0	0.0108855	67.0455	98.0392	86.8627	82.1047
X	19031500	19031500	null					Not found	0	0.0108855	51.1078	29.0414	30.4567	44.2129
X	71742485	71742485	null					Not found	0	0.0108855	32.5603	7.73421	27.7564	19.9495
X	105835241	105835241	Zmat1	ENSRNOG00000024135	zinc finger, matrin-type 1 [Source:RGD Symbol;Acc:1565344]	-	gene	overlapping	0	0.0108855	16.2215	46.4815	24.2593	21.5296
X	107688895	107688895	null					Not found	0	0.0108855	8.80342	31.9658	15.291	23.7161
3	161539814	161539814	null					Not found	0	0.0109014	45.5166	21.164	31.64	43.1548
6	10971846	10971846	Ttc7a	ENSRNOG00000014879	tetratricopeptide repeat domain 7A [Source:RGD Symbol;Acc:1306211]	+	gene	overlapping	0	0.0109014	50	25.1975	34.2355	30.7964
10	107629463	107629463	null					Not found	0	0.0109014	12.9531	34.8572	20.7619	34.8811
13	48896990	48896990	Cdk18	ENSRNOG00000008137	cyclin-dependent kinase 18 [Source:RGD Symbol;Acc:1309523]	-	gene	overlapping	0	0.0109014	51.1111	27.3809	47.7436	33.3665
15	89084110	89084110	null					Not found	0	0.0109014	87.3202	65.3214	77.3016	76.7064
2	235694688	235694688	Col25a1	ENSRNOG00000050706	collagen, type XXV, alpha 1 [Source:RGD Symbol;Acc:1590105]	+	gene	overlapping	0	0.0109018	92.2222	63.3838	78.4091	90.9197
5	172157097	172157097	null					Not found	0	0.0109018	98.3333	75.5291	89.5927	88.671
6	135881149	135881149	Exoc3l4	ENSRNOG00000010111	exocyst complex component 3-like 4 [Source:RGD Symbol;Acc:1307749]	+	gene	upstream	428	0.0109018	33.9793	57.3513	50.5185	42.4289
14	82050443	82050443	null					Not found	0	0.0109018	5	26.1388	7.24615	3.83772
1	48761212	48761212	Agpat4	ENSRNOG00000017731	1-acylglycerol-3-phosphate O-acyltransferase 4 [Source:RGD Symbol;Acc:619916]	-	gene	overlapping	0	0.010926	48.3333	22.8333	33.9869	29.4444
1	80169199	80169199	Vasp	ENSRNOG00000016367	vasodilator-stimulated phosphoprotein [Source:RGD Symbol;Acc:1311542]	-	gene	upstream	1420	0.0109779	50.9722	22.6525	42.4908	43.9543
2	62092772	62092772	U6	ENSRNOG00000057276	U6 spliceosomal RNA [Source:RFAM;Acc:RF00026]	+	gene	downstream	1880	0.0109779	90	64.3137	75.9386	70.1905
5	170709369	170709369	null					Not found	0	0.0109779	74.3927	97.4359	89.7759	90.7692
6	99967392	99967392	Fntb	ENSRNOG00000007660	farnesyltransferase, CAAX box, beta [Source:RGD Symbol;Acc:620119]	+	gene	upstream	404	0.0109779	57.2222	82.9365	60.0302	71.2131
8	131999797	131999797	Zfp105	ENSRNOG00000032919	zinc finger protein 105 [Source:RGD Symbol;Acc:1309905]	+	gene	overlapping	0	0.0109779	23.4954	45.8148	56.7983	45.9549
9	117595833	117595833	Epb41l3	ENSRNOG00000016724	erythrocyte membrane protein band 4.1-like 3 [Source:RGD Symbol;Acc:71089]	+	gene	overlapping	0	0.0109779	35.2763	58.8919	46.3826	40.3527
19	52311190	52311190	null					Not found	0	0.0109779	19.4024	42.0218	33.0314	25.8628
20	11366262	11366262	Aire	ENSRNOG00000001213	autoimmune regulator [Source:RGD Symbol;Acc:1311139]	+	gene	overlapping	0	0.0109779	81.5385	52.2222	66.3304	70.4762
2	4775066	4775066	null					Not found	0	0.0109811	67.2515	92.1296	88.2395	81.9245
3	151441933	151441933	Uqcc1	ENSRNOG00000048309	ubiquinol-cytochrome c reductase complex assembly factor 1 [Source:RGD Symbol;Acc:1585681]	-	gene	overlapping	0	0.0109811	54.1406	82.5763	68.7318	65.3535
5	147693171	147693171	Fam229a	ENSRNOG00000042787	family with sequence similarity 229, member A [Source:RGD Symbol;Acc:1564163]	+	gene	overlapping	0	0.0109811	17.5475	41.342	43.4652	26.1111
5	159833530	159833530	null					Not found	0	0.0109811	12.5604	36.1905	45.0956	8.69565
7	143603674	143603674	Krt8	ENSRNOG00000009779	keratin 8, type II [Source:RGD Symbol;Acc:2984]	-	gene	overlapping	0	0.0109811	28.9988	57.1078	40.9612	51.5079
10	62478942	62478942	LOC100912068	ENSRNOG00000057619	hypermethylated in cancer 1 protein-like [Source:RGD Symbol;Acc:6488990]	-	gene	upstream	1825	0.0109811	60.3726	81.4394	69.7497	74.8387
19	25743677	25743677	Cacna1a	ENSRNOG00000052707	calcium channel, voltage-dependent, P/Q type, alpha 1A subunit [Source:RGD Symbol;Acc:2244]	+	gene	overlapping	0	0.0109811	26.0965	52.4955	24.7277	22.8431
20	4484659	4484659	C4a	ENSRNOG00000000443	complement component 4A (Rodgers blood group) [Source:RGD Symbol;Acc:620005]	-	gene	overlapping	0	0.0109811	73.3322	52.8188	51.0673	63.0602
X	2555575	2555575	Slc9a7	ENSRNOG00000004150	solute carrier family 9, subfamily A (NHE7, cation proton antiporter 7), member 7 [Source:RGD Symbol;Acc:1561385]	+	gene	overlapping	0	0.0109811	44.8366	19.1975	26.0179	26.8519
9	98492968	98492968	Klhl30	ENSRNOG00000020105	kelch-like family member 30 [Source:RGD Symbol;Acc:1309644]	+	gene	overlapping	0	0.0109948	85.7576	64.2094	86.1472	61.6402
7	74998566	74998566	Spag1	ENSRNOG00000010078	sperm associated antigen 1 [Source:RGD Symbol;Acc:1310702]	+	gene	overlapping	0	0.0109966	58.3591	85.181	62.5992	82.451
10	104183505	104183505	null					Not found	0	0.0109966	72.8205	94.4445	86.7965	92.8571
20	10305613	10305613	null					Not found	0	0.0109966	57.078	80.0635	72.5641	82.7355
1	207642090	207642090	null					Not found	0	0.0110034	57.177	81.9948	69.8095	62.9224
1	264333404	264333404	null					Not found	0	0.0110034	95.2614	72.7778	94.4056	68.5185
2	225008883	225008883	Cnn3	ENSRNOG00000011559	calponin 3, acidic [Source:RGD Symbol;Acc:71044]	+	gene	overlapping	0	0.0110034	71.6755	42.1118	55.7862	65.6018
3	165553037	165553037	null					Not found	0	0.0110034	81.7904	60.4618	78.2357	72.8321
6	132307529	132307529	null					Not found	0	0.0110034	72.7968	94.8718	86.4253	87.2438
16	68826304	68826304	Poteg	ENSRNOG00000012218	POTE ankyrin domain family, member G [Source:RGD Symbol;Acc:1359470]	-	gene	overlapping	0	0.0110034	66.1568	91.811	70.1191	77.2588
20	44608713	44608713	Fyn	ENSRNOG00000000596	FYN proto-oncogene, Src family tyrosine kinase [Source:RGD Symbol;Acc:2641]	+	gene	overlapping	0	0.0110034	31.4413	59.4755	41.6847	57.0635
X	104494718	104494718	Pcdh19	ENSRNOG00000003929	protocadherin 19 [Source:RGD Symbol;Acc:1565392]	-	gene	downstream	961	0.0110034	38.6574	12.6263	17.2893	39.4321
8	22276100	22276100	null					Not found	0	0.0110104	71.7619	45.6396	57.0813	57.6779
8	118678082	118678082	Klhl18	ENSRNOG00000020880	kelch-like family member 18 [Source:RGD Symbol;Acc:1310570]	-	gene	overlapping	0	0.0110104	76.1364	97.9167	95.3824	69.899
17	78216900	78216900	null					Not found	0	0.0110125	62.8947	88.9394	79.1531	66.1232
3	30317344	30317344	AABR07051957.3	ENSRNOG00000060921	No description	+	gene	overlapping	0	0.0110193	5.34188	27.493	17.2335	13.4921
4	159025717	159025717	null					Not found	0	0.0110193	70.3788	94.4444	92.2078	75.1961
9	37271926	37271926	null					Not found	0	0.0110193	44.8593	65.7407	55.5787	43.858
12	18530356	18530356	Akap17a	ENSRNOG00000028211	A kinase (PRKA) anchor protein 17A [Source:RGD Symbol;Acc:1564640]	-	gene	overlapping	0	0.0110193	88.8889	68.3775	85.5159	88.1283
14	11152406	11152406	Tmem150c	ENSRNOG00000002258	transmembrane protein 150C [Source:RGD Symbol;Acc:1306105]	+	gene	overlapping	0	0.0110193	86.0053	61.3255	77.5658	80.8479
14	107387980	107387980	null					Not found	0	0.0110193	57.5998	86.5385	49.3108	57.9412
15	58226381	58226381	null					Not found	0	0.0110193	8.81211	30.379	15.5797	11.8431
17	9519387	9519387	Ddx46	ENSRNOG00000021637	DEAD (Asp-Glu-Ala-Asp) box polypeptide 46 [Source:RGD Symbol;Acc:708480]	-	gene	overlapping	0	0.0110193	8.02139	29.7106	31.0101	15.8824
20	4594441	4594441	Slc44a4	ENSRNOG00000000878	solute carrier family 44, member 4 [Source:RGD Symbol;Acc:1303167]	+	gene	overlapping	0	0.0110193	57.3826	37.2055	47.4862	45.0726
X	2041326	2041326	null					Not found	0	0.0110193	48.7801	16.3636	28.8515	39.011
X	110818699	110818699	Rnf128	ENSRNOG00000055721	ring finger protein 128, E3 ubiquitin protein ligase [Source:RGD Symbol;Acc:1566282]	+	gene	overlapping	0	0.0110193	7.09627	30.4167	25.7675	20.3735
2	106784270	106784270	null					Not found	0	0.0110944	65.4226	36.7965	79.902	56.2657
2	251853300	251853300	null					Not found	0	0.0110944	75.873	54.9117	63.6724	59.0909
4	118401783	118401783	null					Not found	0	0.0110944	55.3048	33.2973	46.6063	42.6248
19	14098614	14098614	null					Not found	0	0.011099	20	48.2518	29.9781	26.2846
20	10030488	10030488	null					Not found	0	0.011099	16.823	40.9797	32.4451	27.2896
1	163807958	163807958	Wnt11	ENSRNOG00000015982	wingless-type MMTV integration site family, member 11 [Source:RGD Symbol;Acc:621463]	+	gene	overlapping	0	0.0111173	60.1587	84.0838	69.6078	75.2315
20	44296682	44296682	null					Not found	0	0.011123	80.4094	55.4902	72.852	69.2008
3	6270335	6270335	Rxra	ENSRNOG00000009446	retinoid X receptor alpha [Source:RGD Symbol;Acc:3610]	+	gene	overlapping	0	0.0111409	32.6731	54.518	37.3027	49.2375
1	215031234	215031234	Dusp8	ENSRNOG00000029394	dual specificity phosphatase 8 [Source:MGI Symbol;Acc:MGI:106626]	-	gene	overlapping	0	0.0111473	26.371	54.1675	48.8304	34.3673
1	78576971	78576971	null					Not found	0	0.0111516	26.6667	5.08772	15.9216	21.4396
5	154904797	154904797	Luzp1	ENSRNOG00000022402	leucine zipper protein 1 [Source:RGD Symbol;Acc:61839]	+	gene	overlapping	0	0.0111516	59.16	81.7094	67.245	67.3979
7	26841656	26841656	Chst11	ENSRNOG00000008885	carbohydrate (chondroitin 4) sulfotransferase 11 [Source:RGD Symbol;Acc:1308400]	-	gene	overlapping	0	0.0111516	77.1605	56.1057	71.8013	51.6667
X	68970124	68970124	null					Not found	0	0.0111516	10.2273	31.0539	24.8325	29.4444
1	89273723	89273723	null					Not found	0	0.0111529	90.1587	69.8889	64.4485	88.8889
1	171420352	171420352	null					Not found	0	0.0111529	10.2008	37.2775	10.4072	18.1685
3	160562184	160562184	Kcns1	ENSRNOG00000013681	potassium voltage-gated channel, modifier subfamily S, member 1 [Source:RGD Symbol;Acc:621524]	-	gene	downstream	443	0.0111529	39.3838	67.7309	68.882	54.3333
17	61257464	61257464	null					Not found	0	0.0111529	38.1929	17.4864	27.7033	33.0768
1	211583378	211583378	Pwwp2b	ENSRNOG00000036649	PWWP domain containing 2B [Source:RGD Symbol;Acc:1307108]	+	gene	overlapping	0	0.0111897	1.75439	25	26.7399	13.2585
9	112141460	112141460	null					Not found	0	0.0111979	63.2612	87.037	77.1569	80.6793
7	3071219	3071219	Ikzf4	ENSRNOG00000005535	IKAROS family zinc finger 4 [Source:RGD Symbol;Acc:2319157]	-	gene	overlapping	0	0.0112457	73.6569	94.4715	87.86	91.3726
19	15901829	15901829	null					Not found	0	0.0112457	42.0752	18.0135	11.4652	33.7096
18	24734512	24734512	Lims2	ENSRNOG00000016021	LIM and senescent cell antigen like domains 2 [Source:RGD Symbol;Acc:1305273]	+	gene	overlapping	0	0.0112567	76.0741	96.2963	91.4815	94.6581
3	165805118	165805118	null					Not found	0	0.0112652	34.2152	58.9056	38.504	41.7641
6	75307072	75307072	null					Not found	0	0.0112652	40.5152	62.6142	49.1295	48.6753
17	12967368	12967368	null					Not found	0	0.0112652	81.9084	53.4391	57.5699	65.4971
4	85002721	85002721	null					Not found	0	0.0112669	3.7037	24.1453	6.11111	3.7037
17	4982685	4982685	null					Not found	0	0.0112909	76.7604	54.2017	61.4082	57.183
1	30683280	30683280	Rspo3	ENSRNOG00000011568	R-spondin 3 [Source:RGD Symbol;Acc:1563246]	+	gene	overlapping	0	0.0113163	35.3704	12.4579	23.775	23.8782
6	10630932	10630932	null					Not found	0	0.0113163	85.4902	58.7302	75.3276	88.0708
9	10758771	10758771	Uhrf1	ENSRNOG00000048411	ubiquitin-like with PHD and ring finger domains 1 [Source:RGD Symbol;Acc:1595855]	-	gene	downstream	817	0.0113163	60.8421	83.2323	80.3571	81.5741
17	13641244	13641244	null					Not found	0	0.0113163	70.1007	92.963	85.0765	87.1845
19	29741231	29741231	Inpp4b	ENSRNOG00000018382	inositol polyphosphate-4-phosphatase, type II [Source:RGD Symbol;Acc:620470]	-	gene	overlapping	0	0.0113163	45.1369	69.9038	66.9428	61.9319
5	124852458	124852458	null					Not found	0	0.0113219	89.0426	66.954	76.7806	75
19	52381959	52381959	Atp2c2	ENSRNOG00000049334	ATPase, Ca++ transporting, type 2C, member 2 [Source:RGD Symbol;Acc:620647]	+	gene	overlapping	0	0.0113299	29.188	53.3935	42.2213	32.0582
8	49739347	49739347	Dscaml1	ENSRNOG00000016502	Down syndrome cell adhesion molecule-like 1 [Source:RGD Symbol;Acc:1304887]	+	gene	overlapping	0	0.0113334	40.424	17.3407	30.4754	25.5047
17	22290850	22290850	Hivep1	ENSRNOG00000014460	human immunodeficiency virus type I enhancer binding protein 1 [Source:MGI Symbol;Acc:MGI:96100]	-	gene	overlapping	0	0.0113334	80	50.5064	80.0017	76.5095
4	57451795	57451795	null					Not found	0	0.0113403	95.1389	74.359	85.5555	93.5948
10	62482651	62482651	LOC100912068	ENSRNOG00000057619	hypermethylated in cancer 1 protein-like [Source:RGD Symbol;Acc:6488990]	-	gene	overlapping	0	0.0113403	10.22	33.8445	13.0957	10.6061
12	42535257	42535257	null					Not found	0	0.0113403	50.2912	78.0136	73.1482	63.2353
18	56334405	56334405	null					Not found	0	0.0113403	14.8611	43.3333	52.6879	40.6736
3	170719498	170719498	null					Not found	0	0.0113725	38.9248	12.8268	28.8889	34.596
13	94437633	94437633	null					Not found	0	0.0113725	48.3992	27.4402	35.5526	37.7255
5	79007244	79007244	Kif12	ENSRNOG00000007080	kinesin family member 12 [Source:RGD Symbol;Acc:1308487]	-	gene	overlapping	0	0.0113902	71.2963	97.7778	86.2963	83.8235
18	4980051	4980051	null					Not found	0	0.0113902	52.2285	76.0611	65.3517	63.9349
1	80533671	80533671	Relb	ENSRNOG00000033235	v-rel avian reticuloendotheliosis viral oncogene homolog B [Source:RGD Symbol;Acc:2321078]	-	gene	overlapping	0	0.0113961	79.526	57.2698	61.9186	69.8125
2	56712245	56712245	null					Not found	0	0.0113961	80.3779	57.7319	67.4329	74.5878
5	171214335	171214335	null					Not found	0	0.0113961	92.6245	71.4332	79.1033	86.5385
6	105587052	105587052	null					Not found	0	0.0113961	60.7143	91.1681	79.085	72.0798
13	85411329	85411329	Uck2	ENSRNOG00000003917	uridine-cytidine kinase 2 [Source:RGD Symbol;Acc:620742]	-	gene	overlapping	0	0.0113961	91.1879	67.8788	85.2869	87.7137
15	108668299	108668299	Clybl	ENSRNOG00000014075	citrate lyase beta like [Source:RGD Symbol;Acc:1304615]	+	gene	overlapping	0	0.0113961	51.8328	74.7005	61.6713	72.4232
4	5371419	5371419	null					Not found	0	0.0114571	49.7222	71.2162	75.156	65.4606
13	105156167	105156167	Rrp15	ENSRNOG00000002450	ribosomal RNA processing 15 homolog [Source:RGD Symbol;Acc:1306106]	-	gene	overlapping	0	0.0114571	83.6667	63.4848	83.4082	74.1881
19	42818172	42818172	Zfhx3	ENSRNOG00000014452	zinc finger homeobox 3 [Source:RGD Symbol;Acc:1560268]	-	gene	overlapping	0	0.0114571	66.0303	87.5	67.4603	65.7602
4	150854731	150854731	null					Not found	0	0.0115032	97.6191	73.8456	87.4359	88.5185
4	176793634	176793634	null					Not found	0	0.0115038	90.4139	68.8889	72.9167	60.6944
14	11164639	11164639	Tmem150c	ENSRNOG00000002258	transmembrane protein 150C [Source:RGD Symbol;Acc:1306105]	+	gene	overlapping	0	0.0115123	82.9124	60	80.754	65.3535
11	65074805	65074805	Gsk3b	ENSRNOG00000002833	glycogen synthase kinase 3 beta [Source:RGD Symbol;Acc:70982]	-	gene	overlapping	0	0.0115144	69.7619	92.5	78.3007	82.3656
3	165796842	165796842	null					Not found	0	0.0115154	71.9817	45.9728	54.8124	67.6959
19	56551935	56551935	null					Not found	0	0.0115154	78.5158	55.3114	52.9804	80.3779
6	96782372	96782372	null					Not found	0	0.0115315	52.8233	31.3523	49.4582	46.1376
9	119054824	119054824	Dlgap1	ENSRNOG00000016196	discs, large (Drosophila) homolog-associated protein 1 [Source:RGD Symbol;Acc:620223]	+	gene	overlapping	0	0.0115524	65.7407	88.9881	68.0635	79.788
11	70847103	70847103	null					Not found	0	0.01156	56.632	78.3069	67.4249	71.0837
1	78386347	78386347	Zc3h4	ENSRNOG00000015229	zinc finger CCCH-type containing 4 [Source:RGD Symbol;Acc:1596943]	+	gene	overlapping	0	0.0115707	70.1865	91.0774	79.4012	82.1287
1	141091637	141091637	null					Not found	0	0.0115707	42.3333	69.6128	51.7196	49.7056
2	142407890	142407890	Lhfp	ENSRNOG00000014153	lipoma HMGIC fusion partner [Source:RGD Symbol;Acc:1560177]	+	gene	overlapping	0	0.0115707	61.5368	85.7621	77.3148	71.2887
10	62655541	62655541	Tp53i13	ENSRNOG00000022615	tumor protein p53 inducible protein 13 [Source:RGD Symbol;Acc:1559818]	+	gene	upstream	179	0.0115707	36.6886	61.8742	46.0336	57.3179
6	993560	993560	Fez2	ENSRNOG00000004577	fasciculation and elongation protein zeta 2 (zygin II) [Source:RGD Symbol;Acc:619709]	-	gene	overlapping	0	0.0115711	80.162	54.6296	79.6805	64.4307
11	71218589	71218589	LOC100910650	ENSRNOG00000055586	uncharacterized LOC100910650 [Source:RGD Symbol;Acc:6497346]	+	gene	upstream	1606	0.0116196	68.8177	47.9437	67.9381	49.8016
19	49951022	49951022	Cmip	ENSRNOG00000013178	c-Maf-inducing protein [Source:RGD Symbol;Acc:1306101]	+	gene	overlapping	0	0.0116196	80.711	58.5606	74.5464	68.7193
1	102416202	102416202	Kcnc1	ENSRNOG00000055401	potassium channel, voltage gated Shaw- related subfamily C, member 1 [Source:RGD Symbol;Acc:2955]	+	gene	overlapping	0	0.0116351	33.4783	9.38879	20.4185	29.3821
13	49968904	49968904	AABR07020979.1	ENSRNOG00000060611	No description	-	gene	overlapping	0	0.0116351	81.5094	57.1644	70.5517	69.1109
14	3483964	3483964	null					Not found	0	0.0116351	45.0383	18.5104	36.5391	43.3333
1	201278803	201278803	Tacc2	ENSRNOG00000020457	transforming, acidic coiled-coil containing protein 2 [Source:RGD Symbol;Acc:1303004]	+	gene	overlapping	0	0.0117078	30.0064	55.5556	46.661	43.2284
3	170278396	170278396	null					Not found	0	0.0117317	26.7094	4.44444	12.5641	3.92157
7	126875749	126875749	Celsr1	ENSRNOG00000021285	cadherin, EGF LAG seven-pass G-type receptor 1 [Source:RGD Symbol;Acc:1560078]	-	gene	overlapping	0	0.0117317	69.7186	90.9722	80.9524	75.3996
3	57753323	57753323	null					Not found	0	0.0117838	39.0278	17.3521	30.9278	30.2346
4	157814110	157814110	null					Not found	0	0.0118421	92.674	67.807	86.7521	90.7407
5	100639665	100639665	Nfib	ENSRNOG00000009795	nuclear factor I/B [Source:RGD Symbol;Acc:62015]	-	gene	overlapping	0	0.0118421	67.6316	91.5584	91.3399	88.8889
6	92121786	92121786	Cdkl1	ENSRNOG00000038720	cyclin-dependent kinase-like 1 (CDC2-related kinase) [Source:RGD Symbol;Acc:1305080]	-	gene	downstream	435	0.0118421	16.7302	40.3137	32.8254	37.7121
12	38416314	38416314	Clip1	ENSRNOG00000001247	CAP-GLY domain containing linker protein 1 [Source:RGD Symbol;Acc:67404]	+	gene	overlapping	0	0.0118421	95	64.9039	85.5411	81.8783
12	47023050	47023050	Gatc	ENSRNOG00000001161	glutamyl-tRNA(Gln) amidotransferase, subunit C [Source:RGD Symbol;Acc:1309698]	+	gene	overlapping	0	0.0118421	74.0614	94.3237	82.4991	82.1098
14	76275856	76275856	AABR07015784.1	ENSRNOG00000055215	No description	+	gene	overlapping	0	0.0118421	35.7013	55.8112	39.4235	48.2143
14	78554235	78554235	null					Not found	0	0.0118421	96.4912	74.3248	73.8095	76.567
16	32079763	32079763	Sh3rf1	ENSRNOG00000010358	SH3 domain containing ring finger 1 [Source:RGD Symbol;Acc:735154]	-	gene	overlapping	0	0.0118421	51.4531	77.4887	69.241	64.0196
18	61382428	61382428	Oacyl	ENSRNOG00000024640	O-acyltransferase like [Source:RGD Symbol;Acc:1304731]	+	gene	overlapping	0	0.0118421	97.9167	74.6032	83.1774	93.3333
13	25923358	25923358	null					Not found	0	0.0118543	59.769	39.4966	54.1338	45.7315
9	15146421	15146421	null					Not found	0	0.0118683	96.6667	75.1852	84.768	89.7727
X	78770030	78770030	Tbx22	ENSRNOG00000002346	T-box 22 [Source:RGD Symbol;Acc:1589764]	+	gene	overlapping	0	0.0118683	59.0434	34.1343	37.9928	43.1912
13	93081828	93081828	null					Not found	0	0.0118925	51.5771	71.7882	59.5631	54.0027
3	22844674	22844674	Nek6	ENSRNOG00000010897	NIMA-related kinase 6 [Source:RGD Symbol;Acc:727779]	+	gene	overlapping	0	0.0119312	79.5014	51.9919	75.4902	72.5427
14	60277130	60277130	Slc34a2	ENSRNOG00000004626	solute carrier family 34 (type II sodium/phosphate cotransporter), member 2 [Source:RGD Symbol;Acc:620889]	-	gene	downstream	336	0.0119312	14.9472	37.3737	22.2854	35.4545
17	7625193	7625193	null					Not found	0	0.0119312	91.9048	68.5185	72.2576	82.3257
20	49422476	49422476	null					Not found	0	0.0119312	73.0952	94.5887	84.1534	81.2433
8	80157145	80157145	null					Not found	0	0.0119324	86.6667	65.4071	81.9651	77.4174
12	27083001	27083001	null					Not found	0	0.0119498	78.6596	48.8889	72.2067	68.6111
3	154169538	154169538	null					Not found	0	0.0119776	55.1383	80.4233	73.136	61.0306
5	158738219	158738219	null					Not found	0	0.0119776	31.2792	7.93651	26.7647	18.9776
12	49878785	49878785	Myo18b	ENSRNOG00000048430	myosin XVIIIb [Source:RGD Symbol;Acc:1594542]	+	gene	overlapping	0	0.0119776	46.9925	70.9936	61.4245	61.3485
19	58690664	58690664	Pcnxl2	ENSRNOG00000028580	pecanex-like 2 (Drosophila) [Source:RGD Symbol;Acc:1305883]	-	gene	overlapping	0	0.0119776	86.3929	63.9649	80.7936	76.1761
1	59704491	59704491	Mir3596c	ENSRNOG00000035453	microRNA 3596c [Source:RGD Symbol;Acc:4888580]	-	gene	downstream	3	0.0120031	51.1417	30.1265	37.0447	32.8702
1	81343591	81343591	Plaur	ENSRNOG00000037931	plasminogen activator, urokinase receptor [Source:RGD Symbol;Acc:620597]	+	gene	overlapping	0	0.0120031	25.7989	49.0404	40.0836	30.5238
20	4467095	4467095	C4a	ENSRNOG00000000443	complement component 4A (Rodgers blood group) [Source:RGD Symbol;Acc:620005]	-	gene	overlapping	0	0.0120031	31.325	52.7888	34.5895	30.1659
1	32764852	32764852	null					Not found	0	0.0120357	46.9697	23.9721	26.9606	32.3662
1	188546108	188546108	LOC361635	ENSRNOG00000016063	similar to RIKEN cDNA 9030624J02 [Source:RGD Symbol;Acc:1564485]	+	gene	overlapping	0	0.0120357	71.4387	94.6394	86.1073	80.5694
2	206781877	206781877	null					Not found	0	0.0120357	48.9419	72.8744	60.2564	63.8846
7	127073092	127073092	null					Not found	0	0.0120357	68.6869	92.2078	86.9591	91.6667
14	84533093	84533093	null					Not found	0	0.0120357	29.2398	7.02161	20.0265	18.1491
15	25032737	25032737	Peli2	ENSRNOG00000012363	pellino E3 ubiquitin protein ligase family member 2 [Source:RGD Symbol;Acc:1565884]	+	gene	overlapping	0	0.0120357	65.4762	92.3611	78.4322	89.9327
3	80936505	80936505	null					Not found	0	0.0120603	29.6727	55.3375	33.2366	41.05
3	9290169	9290169	Lamc3	ENSRNOG00000059507	laminin gamma 3 [Source:RGD Symbol;Acc:1309399]	-	gene	overlapping	0	0.0120625	90.4167	68.6508	65.7895	69.9074
4	8307645	8307645	null					Not found	0	0.0120625	52.4206	73.7248	61.1688	53.4057
6	98344436	98344436	Rhoj	ENSRNOG00000021919	ras homolog family member J [Source:RGD Symbol;Acc:1310528]	+	gene	overlapping	0	0.0120625	63.6201	43.0373	52.2523	53.0159
14	92117159	92117159	Grb10	ENSRNOG00000004290	growth factor receptor bound protein 10 [Source:RGD Symbol;Acc:1566234]	-	gene	overlapping	0	0.0120625	60.4792	35.679	54.9301	53.9011
14	92117165	92117165	Grb10	ENSRNOG00000004290	growth factor receptor bound protein 10 [Source:RGD Symbol;Acc:1566234]	-	gene	overlapping	0	0.0120625	60.4792	35.679	58.1119	53.9011
8	70080559	70080559	Megf11	ENSRNOG00000010634	multiple EGF-like-domains 11 [Source:RGD Symbol;Acc:1582797]	+	gene	overlapping	0	0.0120634	52.0034	28.9683	29.47	49.6806
10	89377447	89377447	Rnd2	ENSRNOG00000020698	Rho family GTPase 2 [Source:RGD Symbol;Acc:1306172]	+	gene	overlapping	0	0.0120644	9.71522	31.5476	43.2407	15.873
12	8078381	8078381	Slc7a1	ENSRNOG00000000924	solute carrier family 7 (cationic amino acid transporter, y+ system), member 1 [Source:RGD Symbol;Acc:3716]	+	gene	overlapping	0	0.0120644	68.3761	88.4175	85.4817	80.2381
1	251597755	251597755	null					Not found	0	0.0120785	56.4974	81.3726	65.6642	62.9972
2	235677449	235677449	Col25a1	ENSRNOG00000050706	collagen, type XXV, alpha 1 [Source:RGD Symbol;Acc:1590105]	+	gene	overlapping	0	0.0120825	42.8199	65.3059	60.085	47.9167
10	91831456	91831456	Wnt3	ENSRNOG00000003845	wingless-type MMTV integration site family, member 3 [Source:RGD Symbol;Acc:3972]	+	gene	overlapping	0	0.0120825	13.9683	40.1961	18.5211	24.127
19	53480098	53480098	null					Not found	0	0.0121045	64.1946	37.6954	41.2137	44.9821
8	98756223	98756223	Zic4	ENSRNOG00000014871	Zic family member 4 [Source:RGD Symbol;Acc:1307298]	+	gene	overlapping	0	0.0121288	18.8076	42.674	43.3802	31.645
10	33494357	33494357	null					Not found	0	0.0121334	69.5612	95.2381	86.8627	70.3704
1	90021045	90021045	Uba2	ENSRNOG00000021113	ubiquitin-like modifier activating enzyme 2 [Source:RGD Symbol;Acc:1312023]	-	gene	overlapping	0	0.0121528	77.1086	100	94.2613	93.6364
X	107695377	107695377	Fam199x	ENSRNOG00000049849	family with sequence similarity 199, X- linked [Source:MGI Symbol;Acc:MGI:2384304]	+	gene	downstream	114	0.0121528	11.0712	33.7037	22.1693	29.8039
X	18890442	18890442	Klf8	ENSRNOG00000039057	Kruppel-like factor 8 [Source:RGD Symbol;Acc:1565831]	-	gene	downstream	352	0.0121909	27.6259	54.7619	37.6462	28.5941
X	34871191	34871191	null					Not found	0	0.0122127	58.5061	80.3899	63.9657	78.5057
1	90704696	90704696	null					Not found	0	0.0122243	27.0635	47.7335	42.6363	41.3801
7	27655756	27655756	RGD1560034	ENSRNOG00000038943	similar to FLJ25323 protein [Source:RGD Symbol;Acc:1560034]	+	gene	overlapping	0	0.0122243	21.9697	45.6581	29.673	30.9153
10	108267878	108267878	Tbc1d16	ENSRNOG00000049758	TBC1 domain family, member 16 [Source:RGD Symbol;Acc:1588560]	-	gene	overlapping	0	0.0122243	27.0818	49.8197	37.7013	36.1403
18	61456485	61456485	null					Not found	0	0.0122243	64.2399	88.7536	60.5848	72.302
19	20279433	20279433	Zfp423	ENSRNOG00000014658	zinc finger protein 423 [Source:RGD Symbol;Acc:621664]	+	gene	overlapping	0	0.0122243	55.6349	27.3413	37.3737	23.6467
4	77056876	77056876	null					Not found	0	0.0122327	16.8755	43.3809	24.3245	33.2071
10	86297763	86297763	null					Not found	0	0.0122674	7.14286	27.4322	33.8624	36.1111
14	77228272	77228272	null					Not found	0	0.0122674	79.6296	100	95.8333	90.4273
17	9110513	9110513	Cxcl14	ENSRNOG00000011984	chemokine (C-X-C motif) ligand 14 [Source:RGD Symbol;Acc:1307406]	+	gene	overlapping	0	0.0122674	44.083	20.3744	46.8684	39.5441
5	70242249	70242249	null					Not found	0	0.0122712	80.1314	57.7109	61.663	72.1107
8	62137950	62137950	null					Not found	0	0.012285	51.2879	27.5145	29.4806	37.418
19	16046646	16046646	null					Not found	0	0.0122945	62.1693	86.3004	69.1643	76.0427
2	25328991	25328991	null					Not found	0	0.0123241	55.6188	30.2469	44.3182	42.027
7	115005088	115005088	null					Not found	0	0.0123248	27.5152	49.9678	48.6111	45.0416
3	12658665	12658665	Lmx1b	ENSRNOG00000017019	LIM homeobox transcription factor 1 beta [Source:RGD Symbol;Acc:620843]	-	gene	overlapping	0	0.0123472	45.2767	71.2982	44.9735	49.7647
7	25590262	25590262	AABR07056438.1	ENSRNOG00000061363	No description	-	gene	overlapping	0	0.0123472	71.7172	96.6667	96.9697	81.3801
16	19249659	19249659	null					Not found	0	0.0123522	58.2222	80.4555	73.6111	54.0741
6	57180940	57180940	Agmo	ENSRNOG00000023116	alkylglycerol monooxygenase [Source:RGD Symbol;Acc:1312038]	+	gene	overlapping	0	0.0123571	90.3469	62.8788	72.2222	80.2139
4	157574844	157574844	null					Not found	0	0.0123818	56.6288	81.7918	66.1172	61.0565
7	119207079	119207079	null					Not found	0	0.0123818	53.5364	77.5108	63.0412	59.188
X	71742441	71742441	null					Not found	0	0.0123818	38.0845	11.329	21.859	19.0236
1	218220789	218220789	null					Not found	0	0.0123898	61.3042	40.4946	35.9457	48.7202
3	175279693	175279693	Cdh4	ENSRNOG00000052405	cadherin 4 [Source:MGI Symbol;Acc:MGI:99218]	+	gene	overlapping	0	0.0123898	22.6068	51.203	41.0192	46.6331
6	134108726	134108726	null					Not found	0	0.0123898	94.8718	70.8052	88.5714	70.6018
20	8182942	8182942	AABR07044495.1	ENSRNOG00000048871	No description	-	gene	overlapping	0	0.0123898	82.6033	61.4198	72.4893	64.7377
X	112769607	112769607	Col4a5	ENSRNOG00000018951	collagen, type IV, alpha 5 [Source:RGD Symbol;Acc:1565499]	+	gene	downstream	38	0.0123898	46.6667	26.5517	37.9047	36.4286
3	2331856	2331856	null					Not found	0	0.0124092	48.6915	76.9841	64.4384	63.3053
20	50862511	50862511	null					Not found	0	0.0124092	54.2165	82.0238	71.9368	55.8715
1	207676542	207676542	null					Not found	0	0.0124195	86.3889	63.4781	77.7016	70.7778
20	8661237	8661237	null					Not found	0	0.0124195	52.8063	31.4611	40.9941	41.4583
7	41811985	41811985	null					Not found	0	0.0124258	70.5983	45.2548	57.5549	60.8652
3	170220566	170220566	null					Not found	0	0.012441	67.2009	90.9502	78.9975	80.5556
13	78658844	78658844	null					Not found	0	0.012441	91.6667	59.6296	81.2281	85.303
18	79247094	79247094	Galr1	ENSRNOG00000016654	galanin receptor 1 [Source:RGD Symbol;Acc:2656]	-	gene	overlapping	0	0.012441	51.9788	21.2052	31.723	32.5957
18	16433128	16433128	null					Not found	0	0.0124513	61.5903	90.2047	71.3294	88.7989
5	152869891	152869891	Man1c1	ENSRNOG00000017087	mannosidase, alpha, class 1C, member 1 [Source:RGD Symbol;Acc:1309672]	-	gene	overlapping	0	0.0124533	55.4188	80.9441	77.3536	68.9226
7	144941080	144941080	Zfp385a	ENSRNOG00000036833	zinc finger protein 385A [Source:RGD Symbol;Acc:1593784]	-	gene	overlapping	0	0.0124533	46.5562	24.6032	34.4877	32.846
10	14882214	14882214	null					Not found	0	0.0124533	67.4453	40.6486	62.2039	69.8148
11	33970471	33970471	Dopey2	ENSRNOG00000051204	dopey family member 2 [Source:RGD Symbol;Acc:1306097]	+	gene	overlapping	0	0.0124533	92.803	67.6471	89.4511	79.4445
14	11164659	11164659	Tmem150c	ENSRNOG00000002258	transmembrane protein 150C [Source:RGD Symbol;Acc:1306105]	+	gene	overlapping	0	0.0124533	84.4048	62.697	86.5079	73.587
20	4821293	4821293	RT1-CE1	ENSRNOG00000050183	RT1 class I, locus1 [Source:RGD Symbol;Acc:1595869]	-	gene	overlapping	0	0.0124533	86.4573	58.8384	81.9841	78.315
8	124237668	124237668	null					Not found	0	0.0124787	38.7831	18.6111	31.5556	24.1667
14	42237497	42237497	null					Not found	0	0.0124886	60.8262	85.8696	82.963	68.3581
10	107396500	107396500	null					Not found	0	0.0124903	53.9682	28.1313	30.4434	22.3531
11	87428618	87428618	Lrrc74b	ENSRNOG00000001872	leucine rich repeat containing 74B [Source:RGD Symbol;Acc:2319134]	-	gene	overlapping	0	0.0124903	51.177	76.0181	62.9068	72.1739
16	19080196	19080196	Cherp	ENSRNOG00000012323	calcium homeostasis endoplasmic reticulum protein [Source:RGD Symbol;Acc:1305279]	+	gene	overlapping	0	0.0125268	62.7513	86.7244	86.0855	77.0696
17	86435882	86435882	null					Not found	0	0.0125268	69.3957	90	86.3492	72.4183
4	131441340	131441340	Foxp1	ENSRNOG00000009184	forkhead box P1 [Source:RGD Symbol;Acc:1308669]	-	gene	overlapping	0	0.01256	31.4806	54.0395	54.7468	51.371
7	117284136	117284136	Plec	ENSRNOG00000023781	plectin [Source:RGD Symbol;Acc:621649]	-	gene	overlapping	0	0.0125751	80.2924	46.8434	70.4111	76.999
19	24892237	24892237	null					Not found	0	0.0125844	58.6063	80.6309	78.1674	73.5897
X	69580633	69580633	Fam155b	ENSRNOG00000038066	family with sequence similarity 155, member B [Source:RGD Symbol;Acc:1584125]	+	gene	overlapping	0	0.0126293	43.394	16.1022	31.746	15.1587
2	9737600	9737600	null					Not found	0	0.012674	78.8212	56.4125	59.2274	56.6889
3	110365882	110365882	null					Not found	0	0.0126755	46.3644	69.9632	53.9538	59.6663
19	25894042	25894042	Nfix	ENSRNOG00000002983	nuclear factor I/X (CCAAT-binding transcription factor) [Source:RGD Symbol;Acc:69080]	-	gene	overlapping	0	0.0126825	15	43.6142	28.8596	23.1283
1	215024388	215024388	null					Not found	0	0.0126876	75.8333	97.2222	77.2487	76.7172
6	104408932	104408932	Ccdc177	ENSRNOG00000033973	coiled-coil domain containing 177 [Source:RGD Symbol;Acc:1561115]	-	gene	overlapping	0	0.0126876	8.15851	31.1869	19.2384	10.5353
14	33444372	33444372	Arl9	ENSRNOG00000029628	ADP-ribosylation factor-like 9 [Source:RGD Symbol;Acc:1303337]	-	gene	downstream	137	0.0126918	34.5938	56.9215	39.5789	42.6437
10	66392762	66392762	Ksr1	ENSRNOG00000012818	kinase suppressor of ras 1 [Source:RGD Symbol;Acc:1308105]	-	gene	overlapping	0	0.0127056	45.2705	67.0672	53.0525	58.3821
1	78810961	78810961	Dact3	ENSRNOG00000052256	dishevelled-binding antagonist of beta- catenin 3 [Source:RGD Symbol;Acc:1563892]	+	gene	overlapping	0	0.0127152	39.417	19.3155	26.3889	25.7168
14	100954057	100954057	null					Not found	0	0.0127152	37.3736	57.8736	51.9421	51.8239
2	258942371	258942371	Adgrl2	ENSRNOG00000032660	adhesion G protein-coupled receptor L2 [Source:RGD Symbol;Acc:620835]	-	gene	overlapping	0	0.0127305	93.8889	71.2121	83.7908	81.4815
12	17035710	17035710	null					Not found	0	0.0127305	54.9005	79.7683	63.0511	59.6241
17	3770181	3770181	null					Not found	0	0.0127305	8.47222	30.0245	21.2261	16.5476
18	30004708	30004708	Pcdha13	ENSRNOG00000020119	protocadherin alpha 13 [Source:RGD Symbol;Acc:620751]	+	gene	overlapping	0	0.0127362	53.31	30.4327	26.5666	30.8276
X	75071132	75071132	null					Not found	0	0.0127403	19.8148	43.7247	35.8866	23.7429
15	33278825	33278825	Cdh24	ENSRNOG00000013503	cadherin 24, type 2 [Source:RGD Symbol;Acc:1560161]	-	gene	overlapping	0	0.0127404	78.3618	48.8142	58.1264	51.054
1	87048268	87048268	Lgals7	ENSRNOG00000020380	lectin, galactoside-binding, soluble, 7 [Source:RGD Symbol;Acc:61951]	+	gene	upstream	1045	0.0127462	15.4401	35.7157	29.4753	20.0401
1	261951035	261951035	null					Not found	0	0.0127462	57.1963	33.6637	50.5397	45.2496
1	264831435	264831435	Kazald1	ENSRNOG00000016058	Kazal-type serine peptidase inhibitor domain 1 [Source:RGD Symbol;Acc:1310698]	+	gene	upstream	284	0.0127462	14.359	42.4256	20.9087	25.2891
2	189754652	189754652	null					Not found	0	0.0127462	78.7121	53.3644	75.9259	70.0855
5	157175209	157175209	Pla2g2c	ENSRNOG00000016647	phospholipase A2, group IIC [Source:RGD Symbol;Acc:3340]	+	gene	overlapping	0	0.0127462	85.2261	60.6468	75.9326	80.2445
8	98735933	98735933	Zic1	ENSRNOG00000014644	Zic family member 1 [Source:RGD Symbol;Acc:620110]	-	gene	overlapping	0	0.0127462	10.5051	33.2048	25.0168	29.4613
10	96020295	96020295	null					Not found	0	0.0127462	35.7811	14.3436	27.6154	32.6299
18	5248464	5248464	Zfp521	ENSRNOG00000016874	zinc finger protein 521 [Source:RGD Symbol;Acc:1307345]	-	gene	overlapping	0	0.0127462	95.5357	73.4557	100	88.5975
1	221395216	221395216	null					Not found	0	0.0127588	49.281	80	74.6491	61.6402
10	17051079	17051079	Neurl1b	ENSRNOG00000027606	neuralized E3 ubiquitin protein ligase 1B [Source:RGD Symbol;Acc:1564984]	-	gene	overlapping	0	0.0127588	29.3373	8.91841	7.47475	0
16	31909941	31909941	Palld	ENSRNOG00000010107	palladin, cytoskeletal associated protein [Source:RGD Symbol;Acc:2322545]	+	gene	overlapping	0	0.0127588	84.5238	60.8588	70.6566	78.4879
2	250566042	250566042	Hs2st1	ENSRNOG00000012549	heparan sulfate 2-O-sulfotransferase 1 [Source:RGD Symbol;Acc:1305366]	-	gene	overlapping	0	0.0127607	78.2662	51.0732	67.0462	71.5025
X	159215753	159215753	Map7d3	ENSRNOG00000027831	MAP7 domain containing 3 [Source:RGD Symbol;Acc:1565514]	-	gene	overlapping	0	0.0127651	53.1454	28.3117	35.8228	33.1258
6	25427061	25427061	Plb1	ENSRNOG00000026037	phospholipase B1 [Source:RGD Symbol;Acc:621565]	-	gene	overlapping	0	0.0127776	14.7826	35.4167	26.1279	33.7037
7	124325163	124325163	null					Not found	0	0.0127776	62.5975	37.9799	53.9107	68.1624
13	49353663	49353663	Nfasc	ENSRNOG00000030515	neurofascin [Source:RGD Symbol;Acc:620911]	-	gene	overlapping	0	0.0128047	85.2874	62.4788	81.0616	77.8788
2	62689361	62689361	U1	ENSRNOG00000061724	U1 spliceosomal RNA [Source:RFAM;Acc:RF00003]	-	gene	upstream	1639	0.0128071	66.3915	88.85	75.7407	72.6458
4	179196312	179196312	null					Not found	0	0.0128071	50.2339	25.0607	37.9386	30.9408
10	73660461	73660461	Ints2	ENSRNOG00000003576	integrator complex subunit 2 [Source:RGD Symbol;Acc:1305547]	-	gene	overlapping	0	0.0128071	47.837	68.1746	60.8097	66.6467
17	23472920	23472920	null					Not found	0	0.0128071	74.565	48.7991	67.1019	74.927
10	103818521	103818521	Fdxr	ENSRNOG00000058497	ferredoxin reductase [Source:RGD Symbol;Acc:621648]	-	gene	overlapping	0	0.0128535	63.9682	39.0578	60.6602	48.0159
16	4204467	4204467	null					Not found	0	0.0128795	38.4971	60.7635	47.324	58.7337
20	8894291	8894291	Zfand3	ENSRNOG00000059659	zinc finger, AN1-type domain 3 [Source:RGD Symbol;Acc:1307113]	+	gene	upstream	1722	0.0128795	74.2424	95.5555	83.0288	88.85
X	71846370	71846370	null					Not found	0	0.0128795	39.9454	16.7878	29.2034	20.8995
7	144805697	144805697	null					Not found	0	0.0128871	41.1064	65.5486	46.1292	56.25
1	266072058	266072058	Psd	ENSRNOG00000019435	pleckstrin and Sec7 domain containing [Source:RGD Symbol;Acc:620297]	-	gene	overlapping	0	0.0128886	71.2077	92.9716	83.2442	70.471
5	147701471	147701471	null					Not found	0	0.0128886	11.675	34.9206	17.2014	31.6667
6	46342552	46342552	null					Not found	0	0.0128886	38.5568	13.8095	37.9552	21.8918
6	132223677	132223677	Hhipl1	ENSRNOG00000028390	HHIP-like 1 [Source:RGD Symbol;Acc:1311698]	+	gene	overlapping	0	0.0128886	83.9752	62.2475	76.948	77.9346
15	39466783	39466783	null					Not found	0	0.0128886	95.2381	69.9634	97.9167	91.8415
1	207189993	207189993	Dock1	ENSRNOG00000018683	dedicator of cyto-kinesis 1 [Source:RGD Symbol;Acc:1566072]	+	gene	overlapping	0	0.0128978	79.2541	100	80.0463	91.7293
3	165640974	165640974	null					Not found	0	0.0128978	15.1667	37.9745	46.2626	27.6224
15	14885325	14885325	null					Not found	0	0.0128978	26.5724	49.1978	46.2107	34.8814
16	74708978	74708978	Thsd1	ENSRNOG00000012108	thrombospondin, type I, domain containing 1 [Source:RGD Symbol;Acc:1306998]	-	gene	overlapping	0	0.0128978	36.8588	11.7749	24.7126	11.8276
16	63731506	63731506	null					Not found	0	0.0129101	40.7037	63.5574	46.3183	53.1677
3	80843431	80843431	Mdk	ENSRNOG00000017560	midkine [Source:RGD Symbol;Acc:69073]	-	gene	downstream	515	0.0129145	39.8835	18.1531	21.6058	39.6613
4	152395207	152395207	null					Not found	0	0.0129145	48.1643	24.0476	45.9649	36.9544
4	182133816	182133816	null					Not found	0	0.0129145	43.1882	22.6299	35.2092	38.0639
10	97444787	97444787	null					Not found	0	0.0129145	83.0287	59.0701	78.2938	66.1918
12	52208016	52208016	null					Not found	0	0.0129145	62.8472	38.5433	68.6839	50.4569
13	53572177	53572177	null					Not found	0	0.0129145	85.813	64.697	90.293	87.037
1	6627432	6627432	Utrn	ENSRNOG00000011058	utrophin [Source:RGD Symbol;Acc:3947]	-	gene	overlapping	0	0.0129169	77.5735	50.7797	74.0028	56.5036
4	161907393	161907393	A2ml1	ENSRNOG00000007247	alpha-2-macroglobulin-like 1 [Source:RGD Symbol;Acc:1565709]	-	gene	overlapping	0	0.0129169	85.4365	63.3145	73.4907	86.2582
5	136237985	136237985	null					Not found	0	0.0129169	70.1331	45.0702	67.813	53.6797
7	126085504	126085504	null					Not found	0	0.0129169	24.7436	47.2222	37.1111	35.596
17	86183737	86183737	null					Not found	0	0.0129169	42.1856	15.0641	21.2418	38.6243
4	116647018	116647018	Exoc6b	ENSRNOG00000059615	exocyst complex component 6B [Source:RGD Symbol;Acc:1560638]	-	gene	overlapping	0	0.0129327	97.7778	76.5693	96.9697	87.7778
5	155452219	155452219	null					Not found	0	0.0129327	45.2315	71.0476	67.5439	68.3165
9	119932264	119932264	null					Not found	0	0.0129327	82.3077	50.7017	64.1011	72.7513
16	30388798	30388798	null					Not found	0	0.0129327	54.9101	76.6953	73.1817	76.3043
18	29974050	29974050	Pcdha4	ENSRNOG00000047174	protocadherin alpha 4 [Source:MGI Symbol;Acc:MGI:1298406]	+	gene	overlapping	0	0.0129327	65.7078	89.317	76.9231	78.1863
18	72636192	72636192	null					Not found	0	0.0129327	93.2773	71.2121	81.2605	72.1154
20	47451571	47451571	null					Not found	0	0.0129327	68.6111	43.4259	56.4893	57.9365
1	264819779	264819779	null					Not found	0	0.012939	37.7632	14.5022	29.9258	28.3911
1	214779101	214779101	Muc5b	ENSRNOG00000019846	mucin 5B, oligomeric mucus/gel-forming [Source:RGD Symbol;Acc:1561983]	+	gene	overlapping	0	0.0129809	61.3889	82.7778	78.4959	72.8226
12	14449258	14449258	Sdk1	ENSRNOG00000001103	No description	-	gene	overlapping	0	0.0129809	23.2323	2.5641	4.31849	9.52381
16	79699044	79699044	Kbtbd11	ENSRNOG00000012333	kelch repeat and BTB (POZ) domain containing 11 [Source:RGD Symbol;Acc:1563576]	-	gene	overlapping	0	0.0129809	28.3485	50.2313	41.7683	39.4958
1	221690074	221690074	Cdc42bpg	ENSRNOG00000027456	CDC42 binding protein kinase gamma (DMPK- like) [Source:RGD Symbol;Acc:1307260]	+	gene	overlapping	0	0.0129811	76.7316	50.9524	64.4024	71.3255
3	61686898	61686898	Hoxd1	ENSRNOG00000001572	homeo box D1 [Source:RGD Symbol;Acc:1309179]	+	gene	overlapping	0	0.0129811	44.929	24.2809	35.4697	36.7692
4	148980523	148980523	null					Not found	0	0.0129811	68.6508	39.1667	42.3363	48.2518
4	179568510	179568510	null					Not found	0	0.0129811	59.1101	82.7025	76.0131	77.7778
12	11320527	11320527	null					Not found	0	0.0129811	64.6359	42.2574	49.1777	52.5189
14	71754966	71754966	Cd38	ENSRNOG00000003069	CD38 molecule [Source:RGD Symbol;Acc:2303]	-	gene	downstream	294	0.0129811	47.435	70.5687	61.8022	50.0891
20	4788491	4788491	RT1-CE1	ENSRNOG00000050183	RT1 class I, locus1 [Source:RGD Symbol;Acc:1595869]	-	gene	overlapping	0	0.0129882	74.3712	50.0772	60.6568	86.1587
8	122825807	122825807	Cmtm7	ENSRNOG00000010986	CKLF-like MARVEL transmembrane domain containing 7 [Source:RGD Symbol;Acc:1591926]	-	gene	overlapping	0	0.0130175	86.049	64.6204	72.1964	79.9499
2	187857830	187857830	Lmna	ENSRNOG00000019638	lamin A/C [Source:RGD Symbol;Acc:620456]	-	gene	overlapping	0	0.0130292	81.7037	60.3175	79.1408	77.5336
15	34190824	34190824	Cpne6	ENSRNOG00000018399	copine VI (neuronal) [Source:RGD Symbol;Acc:1583895]	+	gene	overlapping	0	0.0130292	90.5702	66.3626	80.3704	74.4983
X	2435701	2435701	Slc9a7	ENSRNOG00000004150	solute carrier family 9, subfamily A (NHE7, cation proton antiporter 7), member 7 [Source:RGD Symbol;Acc:1561385]	+	gene	overlapping	0	0.0130292	45.7241	24.3035	39.0598	43.6508
X	11570428	11570428	null					Not found	0	0.0130292	53.8073	28.5126	31.5079	29.5179
X	135434004	135434004	null					Not found	0	0.0130292	8.36601	35.7642	27.3016	20.1716
18	31103503	31103503	Fchsd1	ENSRNOG00000039415	FCH and double SH3 domains 1 [Source:RGD Symbol;Acc:1308240]	-	gene	overlapping	0	0.0130377	34.3782	59.7358	53.9636	54.4598
1	281959737	281959737	null					Not found	0	0.0130887	85.3956	55.5556	77.1242	72.6817
2	203944594	203944594	null					Not found	0	0.0130887	73.1667	49.537	68.2913	70.5314
10	72088901	72088901	null					Not found	0	0.0130887	57.3874	34.8262	33.8421	50.9557
5	62217614	62217614	Tbc1d2	ENSRNOG00000023348	TBC1 domain family, member 2 [Source:RGD Symbol;Acc:1306860]	-	gene	overlapping	0	0.0131022	62.5385	38.4067	52.5435	52.5747
10	42571371	42571371	null					Not found	0	0.0131022	95.6945	75.6061	77.3757	95.584
17	14748317	14748317	null					Not found	0	0.0131022	13.0884	35.3569	22.8322	29.8747
9	98482258	98482258	Espnl	ENSRNOG00000024717	espin-like [Source:RGD Symbol;Acc:1562432]	+	gene	overlapping	0	0.0131091	40.7407	20.0257	34.5834	31.9577
2	52864433	52864433	AABR07008319.1	ENSRNOG00000056627	No description	+	gene	overlapping	0	0.0131179	31.1111	5.59441	12.4074	18.5185
15	60691891	60691891	AABR07018476.1	ENSRNOG00000056070	No description	-	gene	downstream	671	0.013144	80.7652	58.1145	79.5875	84.1715
1	185999381	185999381	Sox6	ENSRNOG00000020514	SRY (sex determining region Y)-box 6 [Source:RGD Symbol;Acc:1309000]	+	gene	overlapping	0	0.0131615	3.33333	26.5873	7.22222	10.4167
X	63204090	63204090	Zfx	ENSRNOG00000005624	zinc finger protein X-linked [Source:RGD Symbol;Acc:1562664]	-	gene	overlapping	0	0.0131685	42.6511	15.3199	31.0458	34.0278
15	66250003	66250003	null					Not found	0	0.0131802	95.8333	72.7288	93.5143	93.9153
12	11175122	11175122	Zkscan5	ENSRNOG00000059552	zinc finger with KRAB and SCAN domains 5 [Source:RGD Symbol;Acc:1311175]	-	gene	overlapping	0	0.0132002	46.3608	25.7088	33.9655	36.5851
11	38214511	38214511	null					Not found	0	0.013204	58.8967	38.591	44.2319	50.3075
18	38727889	38727889	null					Not found	0	0.0132176	95.2381	73.8095	85.6579	92.2078
9	17403191	17403191	null					Not found	0	0.013255	64.8551	89.0278	87.1895	87.8788
10	89753347	89753347	null					Not found	0	0.013255	24.0227	47.037	31.8123	33.756
1	21852891	21852891	Ctgf	ENSRNOG00000015036	connective tissue growth factor [Source:RGD Symbol;Acc:621392]	-	gene	overlapping	0	0.0132735	80.5239	58.9562	69.9495	74.0397
3	95137722	95137722	Wt1	ENSRNOG00000013074	Wilms tumor 1 [Source:RGD Symbol;Acc:3974]	+	gene	overlapping	0	0.0132735	7.90598	32.8571	4.30556	16.9098
4	170841037	170841037	Art4	ENSRNOG00000005670	ADP-ribosyltransferase 4 [Source:RGD Symbol;Acc:1306456]	-	gene	overlapping	0	0.0132735	81.6498	53.8462	66.792	71.1111
5	149010531	149010531	null					Not found	0	0.0132735	65.7617	41.5033	52.5978	61.3131
6	123573767	123573767	Foxn3	ENSRNOG00000004709	forkhead box N3 [Source:RGD Symbol;Acc:1305711]	-	gene	overlapping	0	0.0132735	56.8254	82.5727	77.2442	73.1481
7	11255074	11255074	Tbxa2r	ENSRNOG00000020585	thromboxane A2 receptor [Source:RGD Symbol;Acc:3825]	-	gene	overlapping	0	0.0132735	15.329	42.5121	25.3953	35.4062
8	121233517	121233517	null					Not found	0	0.0132735	95.2381	70.0397	80.4167	76.4258
8	123660639	123660639	null					Not found	0	0.0132735	69.1595	94.1176	95.0549	90.7692
10	20154497	20154497	null					Not found	0	0.0132735	77.0202	97.4359	84.6154	85
10	90592950	90592950	null					Not found	0	0.0132735	68.2336	89.3308	75.3457	70.1894
12	51093791	51093791	null					Not found	0	0.0132735	53.8023	75.3333	52.7257	52.6133
18	68408996	68408996	Ccdc68	ENSRNOG00000021381	coiled-coil domain containing 68 [Source:RGD Symbol;Acc:1561424]	+	gene	overlapping	0	0.0132735	13.771	35.4654	22.4074	30.7422
11	57259836	57259836	Plcxd2	ENSRNOG00000042289	phosphatidylinositol-specific phospholipase C, X domain containing 2 [Source:RGD Symbol;Acc:1563504]	+	gene	overlapping	0	0.0132972	54.6958	80.6628	59.8655	70.2991
5	124766012	124766012	Ppap2b	ENSRNOG00000008116	phosphatidic acid phosphatase type 2B [Source:RGD Symbol;Acc:620454]	+	gene	upstream	514	0.0133096	52.5621	29.7482	50.5468	40.8333
6	74561443	74561443	null					Not found	0	0.0133096	73.2229	48.7084	61.6539	74.359
19	55045055	55045055	null					Not found	0	0.0133122	62.7859	84.8171	76.8481	76.372
7	12771401	12771401	Palm	ENSRNOG00000009760	paralemmin [Source:RGD Symbol;Acc:620341]	-	gene	overlapping	0	0.0133163	58.9744	87.754	87.2922	82.665
5	74751015	74751015	Palm2	ENSRNOG00000025558	paralemmin 2 [Source:RGD Symbol;Acc:6497336]	+	gene	overlapping	0	0.0133318	68.4734	90.4184	78.8889	80.9093
9	42621050	42621050	Hs6st1	ENSRNOG00000014516	heparan sulfate 6-O-sulfotransferase 1 [Source:RGD Symbol;Acc:1309218]	+	gene	overlapping	0	0.013336	42.7171	17.8571	22.4868	10.5952
1	64163534	64163534	Tfpt	ENSRNOG00000056098	TCF3 (E2A) fusion partner [Source:RGD Symbol;Acc:620839]	+	gene	overlapping	0	0.0133415	62.488	38.94	66.5299	51.8391
1	144558516	144558516	Adamtsl3	ENSRNOG00000010840	ADAMTS-like 3 [Source:RGD Symbol;Acc:1305155]	+	gene	overlapping	0	0.0133415	61.9658	86.8073	76.087	76.9048
2	94317177	94317177	AABR07009357.1	ENSRNOG00000050719	No description	-	gene	downstream	1201	0.0133415	15.9677	37.9667	23.7302	25.731
3	127428431	127428431	null					Not found	0	0.0133415	37.6263	10.6838	28.004	25.5556
7	41508742	41508742	null					Not found	0	0.0133415	38.9881	12.2782	17.5397	18.8743
8	127591519	127591519	null					Not found	0	0.0133415	55	82.2222	62.0448	77.0609
14	16632009	16632009	Shroom3	ENSRNOG00000002208	shroom family member 3 [Source:RGD Symbol;Acc:1310470]	-	gene	overlapping	0	0.0133415	61.0404	83.5154	74.2105	60.5958
16	71324270	71324270	null					Not found	0	0.0133415	64.8822	40.3922	45.4568	53.4879
X	140093564	140093564	null					Not found	0	0.0133415	69.7587	91.0022	61.4035	73.5036
6	126609021	126609021	null					Not found	0	0.013369	46.2879	23.3021	51.3182	54.4341
19	30886760	30886760	Gab1	ENSRNOG00000017879	GRB2-associated binding protein 1 [Source:RGD Symbol;Acc:1311085]	+	gene	overlapping	0	0.013369	73.0728	96.0784	78.4176	62.482
20	7694337	7694337	AC132760.1	ENSRNOG00000061881	No description	-	gene	overlapping	0	0.013369	86.1639	65.6085	81.8518	74.245
8	98740364	98740364	Zic1	ENSRNOG00000014644	Zic family member 1 [Source:RGD Symbol;Acc:620110]	-	gene	downstream	1918	0.0134098	14.1148	34.8649	45.2975	31.8889
4	59922927	59922927	null					Not found	0	0.0134237	72.0459	47.6389	60.3175	67.7262
1	97513697	97513697	null					Not found	0	0.0134594	93.6111	68.3333	75.3519	78.0555
12	48347765	48347765	Svop	ENSRNOG00000000693	SV2 related protein [Source:RGD Symbol;Acc:620277]	+	gene	overlapping	0	0.0134594	30.4357	51.8519	47.3007	40.4762
20	6770726	6770726	Ppil1	ENSRNOG00000000523	peptidylprolyl isomerase (cyclophilin)-like 1 [Source:RGD Symbol;Acc:1309119]	-	gene	overlapping	0	0.0134594	28.3137	53.7549	51.3708	37.6775
8	124350441	124350441	Tgfbr2	ENSRNOG00000013265	transforming growth factor, beta receptor 2 [Source:RGD Symbol;Acc:69651]	-	gene	overlapping	0	0.0134618	58.1524	31.0317	39.8268	54.8433
1	92485574	92485574	null					Not found	0	0.0134857	86.1111	59.6435	78.1145	72.1804
8	49155345	49155345	Kmt2a	ENSRNOG00000015133	lysine (K)-specific methyltransferase 2A [Source:RGD Symbol;Acc:1586165]	-	gene	overlapping	0	0.0134857	39.473	19.4074	31.8099	35.2905
14	107748651	107748651	Commd1	ENSRNOG00000009281	copper metabolism (Murr1) domain containing 1 [Source:RGD Symbol;Acc:1311771]	-	gene	overlapping	0	0.0134857	30.628	53.39	40.8521	53.87
1	276810363	276810363	null					Not found	0	0.0134898	33.7698	57.3063	37.4513	49.4883
2	189184349	189184349	She	ENSRNOG00000020797	Src homology 2 domain containing E [Source:RGD Symbol;Acc:1583215]	+	gene	overlapping	0	0.0134898	25.7164	49.6476	34.3507	43.5714
11	25458166	25458166	Adamts5	ENSRNOG00000057794	ADAM metallopeptidase with thrombospondin type 1 motif, 5 [Source:RGD Symbol;Acc:735196]	-	gene	downstream	1330	0.0134898	18.4091	44.4444	23.4649	30.9531
1	48904965	48904965	null					Not found	0	0.0135	70.5734	95.8333	95.4678	97.6191
12	19484114	19484114	null					Not found	0	0.0135	80.6004	55.4754	57.9806	68.9269
20	8143202	8143202	null					Not found	0	0.0135	82.4493	59.8485	63.56	84.4194
20	9639423	9639423	null					Not found	0	0.013514	81.4912	55.4288	74.8006	76.0928
9	13989091	13989091	null					Not found	0	0.0135272	76.0949	52.5252	54.2301	65.2023
1	20966385	20966385	null					Not found	0	0.013531	85.8512	60.3636	80.5817	75.6155
1	199502862	199502862	Itgam	ENSRNOG00000019728	integrin, alpha M [Source:RGD Symbol;Acc:2926]	+	gene	overlapping	0	0.013531	92.4837	69.8773	76.915	80.8845
1	243668536	243668536	Dmrt2	ENSRNOG00000016301	doublesex and mab-3 related transcription factor 2 [Source:RGD Symbol;Acc:1309047]	+	gene	overlapping	0	0.013531	54.7222	32.3965	41.1925	49.0204
6	108582374	108582374	Ltbp2	ENSRNOG00000012094	latent transforming growth factor beta binding protein 2 [Source:RGD Symbol;Acc:68380]	-	gene	overlapping	0	0.013531	39.3924	60.3391	66.7907	43.6664
7	12261656	12261656	Apc2	ENSRNOG00000033791	adenomatosis polyposis coli 2 [Source:RGD Symbol;Acc:1308256]	-	gene	overlapping	0	0.013531	63.2941	86.9855	65.7516	68.9993
16	19501237	19501237	Cyp4f18	ENSRNOG00000015751	cytochrome P450, family 4, subfamily f, polypeptide 18 [Source:RGD Symbol;Acc:1305261]	+	gene	overlapping	0	0.013531	91.0714	70.1587	72.4802	66.9069
16	73383511	73383511	Sfrp1	ENSRNOG00000017783	secreted frizzled-related protein 1 [Source:RGD Symbol;Acc:621074]	-	gene	overlapping	0	0.013531	48.5624	75.5912	69.8592	47.7056
19	16912861	16912861	Fto	ENSRNOG00000011728	fat mass and obesity associated [Source:RGD Symbol;Acc:1305121]	-	gene	overlapping	0	0.013531	57.197	81.1147	78.4069	76.1905
10	29089465	29089465	null					Not found	0	0.013531	57.7658	85.335	79.7368	81.9697
X	135092007	135092007	Utp14a	ENSRNOG00000005012	UTP14, U3 small nucleolar ribonucleoprotein, homolog A (yeast) [Source:RGD Symbol;Acc:1359313]	+	gene	downstream	33	0.0135323	34.4255	11.4238	7.11111	27.2371
7	96663235	96663235	null					Not found	0	0.013538	15.4286	38.0499	34.0768	20.7875
13	81595952	81595952	AABR07021614.1	ENSRNOG00000061660	No description	+	gene	upstream	1461	0.013538	51.8161	30.6777	34.0741	33.1229
11	64860146	64860146	Adprh	ENSRNOG00000027260	ADP-ribosylarginine hydrolase [Source:RGD Symbol;Acc:2052]	+	gene	downstream	1622	0.0135527	92.657	70.8466	64.2857	69.386
16	9226923	9226923	Wdfy4	ENSRNOG00000029662	WDFY family member 4 [Source:RGD Symbol;Acc:1564142]	-	gene	overlapping	0	0.0135527	47.4266	69.2317	59.3228	57.8664
1	123015720	123015720	Magel2	ENSRNOG00000010158	melanoma antigen family L2 [Source:RGD Symbol;Acc:1583615]	+	gene	downstream	26	0.0135616	27.6094	52.108	37.3182	30.1971
8	114503965	114503965	null					Not found	0	0.0135842	70.0366	93.5714	76.4286	86.6071
13	85409996	85409996	Uck2	ENSRNOG00000003917	uridine-cytidine kinase 2 [Source:RGD Symbol;Acc:620742]	-	gene	overlapping	0	0.0135842	63.1884	38.6003	53.6667	54.0344
X	135434025	135434025	null					Not found	0	0.0135842	10.0654	39.0776	20.6349	18.799
1	142235439	142235439	null					Not found	0	0.013613	74.0323	50.0699	57.9469	70.6349
8	46482750	46482750	null					Not found	0	0.013613	67.3651	87.963	72.8571	74.6732
10	90348422	90348422	Rundc3a	ENSRNOG00000020970	RUN domain containing 3A [Source:RGD Symbol;Acc:735057]	+	gene	overlapping	0	0.013613	5.25253	26.8182	11.9048	16.0714
12	3924781	3924781	RGD1562451	ENSRNOG00000028592	similar to Pabpc4_predicted protein [Source:RGD Symbol;Acc:1562451]	-	gene	downstream	366	0.013613	32.1581	57.6636	49.7931	36.9518
13	96886193	96886193	Kif26b	ENSRNOG00000028624	kinesin family member 26B [Source:RGD Symbol;Acc:1560022]	-	gene	overlapping	0	0.013613	57.376	31.9088	43.8222	46.2963
14	107748695	107748695	Commd1	ENSRNOG00000009281	copper metabolism (Murr1) domain containing 1 [Source:RGD Symbol;Acc:1311771]	-	gene	overlapping	0	0.013613	30.1449	52.8465	42.4394	52.8283
X	29976588	29976588	null					Not found	0	0.013613	91.3012	64.6465	85.119	81.6017
7	124459401	124459401	Tspo	ENSRNOG00000010549	translocator protein [Source:RGD Symbol;Acc:2228]	+	gene	downstream	957	0.0136148	66.9312	88.1989	84.4361	77.1953
1	270456598	270456598	Sorcs1	ENSRNOG00000011313	sortilin-related VPS10 domain containing receptor 1 [Source:RGD Symbol;Acc:1305910]	-	gene	overlapping	0	0.0136191	68.3333	92.7778	81.1306	87.5776
4	145849420	145849420	Atp2b2	ENSRNOG00000030269	ATPase, Ca++ transporting, plasma membrane 2 [Source:RGD Symbol;Acc:2176]	-	gene	overlapping	0	0.0136228	94.0476	70.6863	68.282	79.6086
8	66290411	66290411	null					Not found	0	0.0136381	38.2518	11.5079	17.7778	26.4754
9	42510071	42510071	null					Not found	0	0.0136381	72.2222	94.7475	94.4445	86.4142
17	76002411	76002411	Echdc3	ENSRNOG00000048114	enoyl CoA hydratase domain containing 3 [Source:RGD Symbol;Acc:1589147]	+	gene	overlapping	0	0.0136381	18.3584	39.4841	36.1143	41.2302
19	55391648	55391648	Galns	ENSRNOG00000014461	galactosamine (N-acetyl)-6-sulfatase [Source:RGD Symbol;Acc:1565391]	-	gene	overlapping	0	0.0136381	76.7316	97.6191	88.4127	80.9524
20	29637041	29637041	Ascc1	ENSRNOG00000056647	activating signal cointegrator 1 complex subunit 1 [Source:RGD Symbol;Acc:1359255]	+	gene	overlapping	0	0.0136381	80.188	52.5	70.2454	74.1703
X	74552822	74552822	null					Not found	0	0.0136381	71.7196	47.9848	68.6667	67.8405
17	54486359	54486359	AABR07028039.1	ENSRNOG00000058764	No description	+	gene	overlapping	0	0.0136467	100	79.4445	100	92.1296
X	135434052	135434052	null					Not found	0	0.0136467	10.3268	37.962	32.1261	26.6667
4	157382190	157382190	Cd4	ENSRNOG00000016294	Cd4 molecule [Source:RGD Symbol;Acc:2306]	-	gene	upstream	862	0.0136511	67.4577	41.3138	65.4774	57.8788
1	196287684	196287684	null					Not found	0	0.0136535	69.5455	89.8551	83.6561	84.2885
1	197772858	197772858	Spns1	ENSRNOG00000017621	spinster homolog 1 (Drosophila) [Source:RGD Symbol;Acc:1305613]	-	gene	overlapping	0	0.0136535	72.2754	95.2137	81.1265	79.537
6	130315645	130315645	null					Not found	0	0.0136535	32.8571	54.7619	43.2764	36.774
10	84081900	84081900	null					Not found	0	0.0136535	47.7212	74.2424	60.5004	60.3583
14	13044553	13044553	null					Not found	0	0.0136535	75.8547	52.9874	74.2352	70.8644
X	71742643	71742643	null					Not found	0	0.0136535	33.4734	10.3342	18.1046	33.1322
4	41869334	41869334	Foxp2	ENSRNOG00000054508	forkhead box P2 [Source:RGD Symbol;Acc:1559697]	+	gene	overlapping	0	0.0136636	66.5909	43.2555	60	48.3376
7	139392055	139392055	Vdr	ENSRNOG00000054420	vitamin D (1,25- dihydroxyvitamin D3) receptor [Source:RGD Symbol;Acc:3959]	-	gene	overlapping	0	0.0136636	49.4048	75.9524	65.1105	70.4237
9	13977977	13977977	null					Not found	0	0.0136636	14.9383	35.812	30.2379	28.9394
X	157170452	157170452	Dusp9	ENSRNOG00000055185	dual specificity phosphatase 9 [Source:RGD Symbol;Acc:1565535]	-	gene	overlapping	0	0.0136636	74.6542	53.9833	67.1375	61.4243
14	80926950	80926950	Dok7	ENSRNOG00000022419	docking protein 7 [Source:RGD Symbol;Acc:1566416]	-	gene	overlapping	0	0.0136681	78.4134	55.0816	70.1328	69.5872
20	6510849	6510849	null					Not found	0	0.0136681	53.2439	74.2794	65.9722	70.8838
4	83890299	83890299	null					Not found	0	0.0136742	64.2191	91.3691	70.7708	88.9356
7	11245589	11245589	Gipc3	ENSRNOG00000020593	GIPC PDZ domain containing family, member 3 [Source:RGD Symbol;Acc:1563255]	+	gene	downstream	286	0.0136742	27.9785	52	35.8353	35.1087
3	172418213	172418213	Gnas	ENSRNOG00000025889	GNAS complex locus [Source:RGD Symbol;Acc:2716]	+	gene	overlapping	0	0.0136863	42.5602	62.8945	37.3397	46.0244
19	20986181	20986181	null					Not found	0	0.0136863	76.8599	56.0635	80.625	67.9739
8	99990018	99990018	Plod2	ENSRNOG00000030183	procollagen lysine, 2-oxoglutarate 5- dioxygenase 2 [Source:RGD Symbol;Acc:3353]	+	gene	overlapping	0	0.0136903	81.25	54.7221	73.3991	84.4445
17	11582517	11582517	null					Not found	0	0.0137209	65.3021	90.7936	83.7289	88.2051
1	217240370	217240370	Shank2	ENSRNOG00000050206	SH3 and multiple ankyrin repeat domains 2 [Source:RGD Symbol;Acc:628772]	+	gene	overlapping	0	0.0137243	67.081	89.011	81.5807	76.8188
5	154625238	154625238	Tcea3	ENSRNOG00000011794	transcription elongation factor A (SII), 3 [Source:RGD Symbol;Acc:1311369]	+	gene	overlapping	0	0.0137423	71.8055	93.9815	85.9788	84.9567
1	80090553	80090553	Eml2	ENSRNOG00000030127	echinoderm microtubule associated protein like 2 [Source:RGD Symbol;Acc:621066]	+	gene	overlapping	0	0.0137673	37.8634	16.5731	34.5944	27.4543
2	94015582	94015582	null					Not found	0	0.0137673	61.9658	88.75	81.4103	85.1479
3	168463897	168463897	Dok5	ENSRNOG00000013196	docking protein 5 [Source:RGD Symbol;Acc:1562846]	+	gene	overlapping	0	0.0137673	72.3709	49.4009	59.7222	59.6681
11	34391171	34391171	Hlcs	ENSRNOG00000001686	holocarboxylase synthetase (biotin- (proprionyl-CoA-carboxylase (ATP-hydrolysing)) ligase) [Source:RGD Symbol;Acc:1565360]	-	gene	overlapping	0	0.0137673	75	97.9167	88.7963	89.3162
1	173618618	173618618	Tub	ENSRNOG00000046566	tubby bipartite transcription factor [Source:RGD Symbol;Acc:3918]	+	gene	overlapping	0	0.0137742	53.2439	78.5885	65.9575	66.9841
6	130541593	130541593	null					Not found	0	0.0137742	48.7179	73.2589	71.7262	67.7619
7	11255243	11255243	Tbxa2r	ENSRNOG00000020585	thromboxane A2 receptor [Source:RGD Symbol;Acc:3825]	-	gene	overlapping	0	0.0137742	17.2464	38.7615	26.2671	20.8735
7	71020510	71020510	LOC100365958	ENSRNOG00000029651	Rdh2 protein-like [Source:RGD Symbol;Acc:2318031]	+	gene	overlapping	0	0.0137742	42.3809	19.8446	19.0704	37.6603
8	22048380	22048380	Icam4	ENSRNOG00000042078	intercellular adhesion molecule 4, Landsteiner-Wiener blood group [Source:RGD Symbol;Acc:1308971]	+	gene	overlapping	0	0.0137742	46.9444	22.4485	41.5457	39.0952
8	40001660	40001660	Esam	ENSRNOG00000033217	endothelial cell adhesion molecule [Source:RGD Symbol;Acc:1303286]	+	gene	overlapping	0	0.0137742	34.3254	59.5132	44.6844	55.3721
13	47673220	47673220	null					Not found	0	0.0137742	88.3333	66.6969	86.9249	78.9683
15	38182189	38182189	null					Not found	0	0.0137742	92.0875	71.0317	69.2929	91.9048
1	7576557	7576557	null					Not found	0	0.0137767	64.6296	86.8982	77.3392	81.4745
1	131736090	131736090	null					Not found	0	0.0137767	68.8609	92.4603	79.6569	90.303
7	138641196	138641196	null					Not found	0	0.0137767	59.8023	39.6364	58.5104	67.2382
9	43391324	43391324	Tmem131	ENSRNOG00000017265	transmembrane protein 131 [Source:RGD Symbol;Acc:1309266]	-	gene	overlapping	0	0.0137767	41.9241	19.7949	27.3809	24.6702
10	47526372	47526372	Aldh3a2	ENSRNOG00000002342	aldehyde dehydrogenase 3 family, member A2 [Source:RGD Symbol;Acc:61866]	-	gene	overlapping	0	0.0137767	57.0142	78.5354	74.8397	72.7642
X	30366925	30366925	null					Not found	0	0.0137767	67.5689	91.4142	91.2281	89.7271
1	260907713	260907713	Slit1	ENSRNOG00000026065	slit guidance ligand 1 [Source:RGD Symbol;Acc:69307]	-	gene	overlapping	0	0.0137816	42.3224	65.873	65	70.7407
3	5903299	5903299	Vav2	ENSRNOG00000007422	vav 2 guanine nucleotide exchange factor [Source:RGD Symbol;Acc:1306285]	-	gene	overlapping	0	0.0138155	64.8148	41.5908	54.172	52.0598
5	77163141	77163141	null					Not found	0	0.0138262	83.7482	61.9694	72.0378	83.8131
18	70693425	70693425	Myo5b	ENSRNOG00000014104	myosin Vb [Source:RGD Symbol;Acc:621347]	+	gene	overlapping	0	0.0138386	63.3421	88.287	70.3632	84.8214
4	171054373	171054373	null					Not found	0	0.0138469	67.7489	94.6296	87.6226	96.9697
8	39535791	39535791	Pknox2	ENSRNOG00000028856	PBX/knotted 1 homeobox 2 [Source:RGD Symbol;Acc:1590611]	-	gene	overlapping	0	0.0138469	42.7736	20.6004	29.4559	34.0278
8	59329393	59329393	null					Not found	0	0.0138469	62.3903	82.7441	65.2047	75.8398
12	50769317	50769317	null					Not found	0	0.0138469	28.8081	58.4656	25.3411	35.8824
X	20102165	20102165	Fgd1	ENSRNOG00000038970	FYVE, RhoGEF and PH domain containing 1 [Source:RGD Symbol;Acc:1565188]	+	gene	overlapping	0	0.0138704	43.2692	20.2698	36.8383	33.3041
10	103325321	103325321	Kif19	ENSRNOG00000003105	kinesin family member 19 [Source:RGD Symbol;Acc:1559936]	+	gene	overlapping	0	0.0139155	52.721	76.1111	63.7799	69.0754
10	43069190	43069190	Galnt10	ENSRNOG00000002488	polypeptide N- acetylgalactosaminyltransferase 10 [Source:RGD Symbol;Acc:69409]	+	gene	overlapping	0	0.0139224	65.2991	89.2892	74.7619	77.2249
X	80213118	80213118	Sh3bgrl	ENSRNOG00000002280	SH3 domain binding glutamate-rich protein like [Source:RGD Symbol;Acc:1560520]	+	gene	downstream	214	0.0139267	21.8254	46.9231	33.9057	36.1645
1	47306799	47306799	Ezr	ENSRNOG00000018524	ezrin [Source:RGD Symbol;Acc:621161]	-	gene	overlapping	0	0.0139537	56.3572	79.9173	63.3333	61.9899
1	80181174	80181174	Vasp	ENSRNOG00000016367	vasodilator-stimulated phosphoprotein [Source:RGD Symbol;Acc:1311542]	-	gene	overlapping	0	0.0139537	73.7037	94.4445	87.0833	81.4935
1	163776828	163776828	null					Not found	0	0.0139537	72.062	50.7073	62.8649	58.5682
8	70674853	70674853	Igdcc3	ENSRNOG00000030800	immunoglobulin superfamily, DCC subclass, member 3 [Source:RGD Symbol;Acc:1307338]	+	gene	overlapping	0	0.0139537	59.0432	34.4364	41.7064	43.1401
9	71325611	71325611	null					Not found	0	0.0139537	41.0847	64.1314	58.897	59.6154
2	255147572	255147572	null					Not found	0	0.0139847	73.6874	95.0549	87.854	91.9431
6	53839544	53839544	Hdac9	ENSRNOG00000004158	histone deacetylase 9 [Source:RGD Symbol;Acc:1310748]	-	gene	overlapping	0	0.0139937	56.732	84.325	55.5282	63.9951
17	4929563	4929563	null					Not found	0	0.0140292	91.8982	69.4445	67.5214	82.1345
1	93945288	93945288	Zfp536	ENSRNOG00000014163	zinc finger protein 536 [Source:RGD Symbol;Acc:1563363]	-	gene	overlapping	0	0.0140338	76.5892	56.5792	65.0926	66.6288
10	109908608	109908608	Dcxr	ENSRNOG00000050315	dicarbonyl L-xylulose reductase [Source:RGD Symbol;Acc:620031]	-	gene	overlapping	0	0.0140412	68.8321	48.1609	53.6508	52.2796
19	38426830	38426830	Nqo1	ENSRNOG00000012772	NAD(P)H dehydrogenase, quinone 1 [Source:RGD Symbol;Acc:2503]	+	gene	overlapping	0	0.0140496	56.2673	78.0624	65.6325	61.5344
1	47326790	47326790	Ezr	ENSRNOG00000018524	ezrin [Source:RGD Symbol;Acc:621161]	-	gene	overlapping	0	0.0140526	73.6111	49.3651	70.0668	56.416
1	273714669	273714669	Xpnpep1	ENSRNOG00000012084	X-prolyl aminopeptidase (aminopeptidase P) 1, soluble [Source:RGD Symbol;Acc:621274]	-	gene	overlapping	0	0.0140526	64.7366	42.7956	51.0798	44.5831
5	76547933	76547933	Susd1	ENSRNOG00000056819	sushi domain containing 1 [Source:RGD Symbol;Acc:1306966]	-	gene	overlapping	0	0.0140526	45.6968	22.583	29.3303	29.1908
5	144252950	144252950	Map7d1	ENSRNOG00000010237	MAP7 domain containing 1 [Source:RGD Symbol;Acc:1597986]	-	gene	overlapping	0	0.0140526	51.5265	77.7665	61.8873	70.5688
10	86833355	86833355	Cdc6	ENSRNOG00000027787	cell division cycle 6 [Source:RGD Symbol;Acc:1309157]	+	gene	overlapping	0	0.0140526	90.1852	69.5169	74.0087	79.8814
11	84461412	84461412	Yeats2	ENSRNOG00000023107	YEATS domain containing 2 [Source:RGD Symbol;Acc:1566176]	-	gene	overlapping	0	0.0140526	31.1111	10.3175	31.3473	35.3535
X	45805590	45805590	Prrg1	ENSRNOG00000026044	proline rich Gla (G-carboxyglutamic acid) 1 [Source:RGD Symbol;Acc:1561320]	-	gene	overlapping	0	0.0140526	20.2674	45.5317	30.3105	29.7172
X	113251271	113251271	null					Not found	0	0.0140526	76.5385	96.9697	80.291	84.2702
7	120258502	120258502	AC096473.3	ENSRNOG00000055700	No description	+	gene	overlapping	0	0.0140539	35	11.2393	23.3822	14.8449
19	47647721	47647721	null					Not found	0	0.0140559	24.938	52.9365	37.2685	37.9227
1	88126779	88126779	null					Not found	0	0.0140574	5.25253	26.0606	19.5674	16.9231
1	200691563	200691563	Fgfr2	ENSRNOG00000016374	fibroblast growth factor receptor 2 [Source:RGD Symbol;Acc:2611]	-	gene	overlapping	0	0.014059	85.8932	58.9409	73.1579	79.0236
20	7779253	7779253	Zfp523	ENSRNOG00000000501	zinc finger protein 523 [Source:RGD Symbol;Acc:1306239]	+	gene	overlapping	0	0.014091	67.5294	46.5657	54.7797	63.7583
4	80564638	80564638	null					Not found	0	0.0141156	67.094	88.4909	76.2266	80.2686
5	3956365	3956365	Msc	ENSRNOG00000007540	musculin [Source:RGD Symbol;Acc:1305496]	+	gene	overlapping	0	0.0141156	91.7172	67.5214	68.5656	90
19	24794472	24794472	Gipc1	ENSRNOG00000003864	GIPC PDZ domain containing family, member 1 [Source:RGD Symbol;Acc:68338]	+	gene	overlapping	0	0.0141156	68.7046	89.6675	72.6984	86.8333
1	135860304	135860304	Slco3a1	ENSRNOG00000032798	solute carrier organic anion transporter family, member 3a1 [Source:RGD Symbol;Acc:620227]	-	gene	overlapping	0	0.0141191	51.8925	72.6672	57.5021	62.9842
6	23338032	23338032	RGD1304963	ENSRNOG00000008942	similar to hypothetical protein MGC38716 [Source:RGD Symbol;Acc:1304963]	+	gene	overlapping	0	0.0141866	58.6922	82.4262	57.2797	64.085
1	100850363	100850363	Akt1s1	ENSRNOG00000020289	AKT1 substrate 1 (proline-rich) [Source:RGD Symbol;Acc:1312049]	+	gene	overlapping	0	0.014189	70.3593	47.3591	56.4198	57.6768
2	34719781	34719781	Cwc27	ENSRNOG00000013252	CWC27 spliceosome-associated protein homolog [Source:RGD Symbol;Acc:1310697]	-	gene	overlapping	0	0.014189	34.5238	59.9722	45.6984	39.9123
6	132239883	132239883	Hhipl1	ENSRNOG00000028390	HHIP-like 1 [Source:RGD Symbol;Acc:1311698]	+	gene	overlapping	0	0.014189	54.6899	77.836	71.6279	53.9538
4	44334181	44334181	Tes	ENSRNOG00000051952	testin LIM domain protein [Source:RGD Symbol;Acc:1566346]	+	gene	overlapping	0	0.0142224	59.276	35.1343	58.7694	59.3993
10	86532191	86532191	null					Not found	0	0.0142224	74.7619	97.4359	87.6496	78.2051
8	22955047	22955047	Lppr2	ENSRNOG00000012164	lipid phosphate phosphatase-related protein type 2 [Source:RGD Symbol;Acc:1597171]	+	gene	overlapping	0	0.0142252	41.4839	18.7716	32.963	31.3105
10	14253375	14253375	Spsb3	ENSRNOG00000015300	splA/ryanodine receptor domain and SOCS box containing 3 [Source:RGD Symbol;Acc:1310936]	+	gene	overlapping	0	0.0142321	56.9444	82.8898	84.5411	86.0457
2	250400890	250400890	null					Not found	0	0.0142327	44.0476	18.1097	28.373	32.5054
12	12368228	12368228	null					Not found	0	0.0142327	82.5658	57.7922	68.4077	69.0253
9	44972159	44972159	Aff3	ENSRNOG00000018830	AF4/FMR2 family, member 3 [Source:RGD Symbol;Acc:1308527]	-	gene	overlapping	0	0.014254	49.3452	70.698	53.5328	71.6703
2	259310907	259310907	null					Not found	0	0.0142706	89.0079	65	82.6191	73.6439
10	82231541	82231541	Mycbpap	ENSRNOG00000042912	Mycbp associated protein [Source:RGD Symbol;Acc:1359123]	-	gene	upstream	566	0.0142706	39.9471	11.6667	26.8925	28.92
2	77586596	77586596	Basp1	ENSRNOG00000046313	brain abundant, membrane attached signal protein 1 [Source:RGD Symbol;Acc:621491]	-	gene	overlapping	0	0.0142784	40.383	15.2383	38.9588	31.546
2	193893431	193893431	S100a10	ENSRNOG00000023226	S100 calcium binding protein A10 [Source:RGD Symbol;Acc:628655]	+	gene	overlapping	0	0.0142784	29.1042	52.841	49.2857	37.6768
3	159361133	159361133	null					Not found	0	0.0142784	43.0159	67.8697	63.1509	57.0101
6	100036096	100036096	null					Not found	0	0.0142784	46.7586	16.6667	23.4316	31.7878
7	12357197	12357197	null					Not found	0	0.0142784	74.4046	51.0318	65.7638	67.7874
7	130054508	130054508	Panx2	ENSRNOG00000055530	pannexin 2 [Source:RGD Symbol;Acc:735191]	+	gene	upstream	1476	0.0142784	85.3875	64.3922	79.1667	74.7436
8	25829843	25829843	Dpy19l2	ENSRNOG00000045585	dpy-19-like 2 (C. elegans) [Source:RGD Symbol;Acc:1564311]	-	gene	downstream	274	0.0142784	20.4386	45.1852	26.4522	22.5397
17	52425330	52425330	Gli3	ENSRNOG00000014395	GLI family zinc finger 3 [Source:RGD Symbol;Acc:620272]	-	gene	overlapping	0	0.0142784	59.8229	37.7485	48.4674	40.2778
17	60185530	60185530	Mpp7	ENSRNOG00000018760	membrane protein, palmitoylated 7 (MAGUK p55 subfamily member 7) [Source:RGD Symbol;Acc:1305675]	+	gene	overlapping	0	0.0142784	93.1579	67.5926	84.9003	82.2872
20	45837651	45837651	null					Not found	0	0.0142784	21.9071	44.4444	51.6667	48.7059
X	107758071	107758071	Esx1	ENSRNOG00000048011	ESX homeobox 1 [Source:RGD Symbol;Acc:1590738]	-	gene	upstream	1926	0.0142784	24.777	52.967	31.8071	31.1111
1	258265547	258265547	null					Not found	0	0.0142945	46.8368	72.0717	52.5759	45.9501
6	23892264	23892264	null					Not found	0	0.0142945	66.3919	42.0029	49.1239	53.3176
9	15680053	15680053	Trerf1	ENSRNOG00000022598	transcriptional regulating factor 1 [Source:RGD Symbol;Acc:1307167]	-	gene	overlapping	0	0.0142945	64.8759	85.2743	73.4704	78.0702
6	110445878	110445878	Esrrb	ENSRNOG00000010259	estrogen-related receptor beta [Source:RGD Symbol;Acc:1359557]	+	gene	overlapping	0	0.0142981	33.6072	53.8208	44.1192	45.4921
10	107942955	107942955	null					Not found	0	0.0142989	29.7601	55.9115	29.6429	46.3462
1	84147135	84147135	Ltbp4	ENSRNOG00000020871	latent transforming growth factor beta binding protein 4 [Source:RGD Symbol;Acc:1307033]	-	gene	overlapping	0	0.0143064	32.2705	54.0196	50.2238	36.8559
20	4378729	4378729	C4a	ENSRNOG00000000443	complement component 4A (Rodgers blood group) [Source:RGD Symbol;Acc:620005]	-	gene	overlapping	0	0.0143164	87.5	60.5128	87.2086	70.7792
X	83232575	83232575	null					Not found	0	0.0143164	5.92593	29.4444	9.44444	27.7778
1	81238204	81238204	Kcnn4	ENSRNOG00000019440	potassium channel, calcium activated intermediate/small conductance subfamily N alpha, member 4 [Source:RGD Symbol;Acc:621476]	+	gene	overlapping	0	0.0143337	15.4386	41.972	17.6692	19.0213
10	61994217	61994217	Smg6	ENSRNOG00000003041	SMG6 nonsense mediated mRNA decay factor [Source:RGD Symbol;Acc:1595918]	+	gene	overlapping	0	0.0143337	96.2963	71.8954	93.1746	92.3077
19	55241045	55241045	Zc3h18	ENSRNOG00000028501	zinc finger CCCH-type containing 18 [Source:RGD Symbol;Acc:1303257]	+	gene	overlapping	0	0.0143337	85.1363	64.8718	76.0854	74.1925
X	69579276	69579276	Fam155b	ENSRNOG00000038066	family with sequence similarity 155, member B [Source:RGD Symbol;Acc:1584125]	+	gene	downstream	739	0.0143337	20.5649	47.5287	18.4907	22.0588
5	167215992	167215992	null					Not found	0	0.0143351	64.5381	43.7708	57.828	49.6496
16	20335404	20335404	Kcnn1	ENSRNOG00000029264	potassium channel, calcium activated intermediate/small conductance subfamily N alpha, member 1 [Source:RGD Symbol;Acc:2962]	+	gene	downstream	1234	0.0143351	41.2133	61.7508	61.5468	63.6161
2	261228286	261228286	Tnni3k	ENSRNOG00000028225	TNNI3 interacting kinase [Source:RGD Symbol;Acc:727908]	-	gene	overlapping	0	0.0143372	49.4231	77.7593	66.8055	80.3809
5	62690628	62690628	null					Not found	0	0.0143372	60.3175	86.3294	85.2793	60.9829
7	12790191	12790191	Palm	ENSRNOG00000009760	paralemmin [Source:RGD Symbol;Acc:620341]	-	gene	overlapping	0	0.0143372	43.7427	18.8552	35.0202	28.5714
7	12848577	12848577	Polrmt	ENSRNOG00000024879	polymerase (RNA) mitochondrial (DNA directed) [Source:RGD Symbol;Acc:1304599]	+	gene	overlapping	0	0.0143372	91.7729	71.5699	86.6071	85.1852
10	82136405	82136405	Cacna1g	ENSRNOG00000060528	calcium channel, voltage-dependent, T type, alpha 1G subunit [Source:RGD Symbol;Acc:68942]	-	gene	overlapping	0	0.0143372	92.4603	68.3333	79.1704	77.9915
17	15178032	15178032	null					Not found	0	0.0143372	91.1028	70.5338	82.6169	74.4553
19	24496921	24496921	Mgat4d	ENSRNOG00000003695	MGAT4 family, member D [Source:RGD Symbol;Acc:1310572]	+	gene	overlapping	0	0.0143372	45.3633	18.7831	23.2804	26.5047
X	45622489	45622489	null					Not found	0	0.0143372	97.6191	75.1253	94.5419	97.9167
1	45409449	45409449	AABR07001452.1	ENSRNOG00000054504	No description	-	gene	overlapping	0	0.0143522	44.775	67.5379	71.9203	81.0317
2	549660	549660	5_8S_rRNA	ENSRNOG00000061306	5.8S ribosomal RNA [Source:RFAM;Acc:RF00002]	+	gene	downstream	984	0.0143522	69.617	44.4272	61.0715	51.5079
2	25661691	25661691	null					Not found	0	0.0143522	57.1795	81.7683	56.8421	71.5969
4	149681653	149681653	null					Not found	0	0.0143522	85.5235	63.4249	71.8292	71.3104
4	169109801	169109801	null					Not found	0	0.0143522	66.9643	91.8182	73.706	72.7778
5	158397482	158397482	null					Not found	0	0.0143522	52.8999	75	68.5234	69.5971
10	59529334	59529334	Atp2a3	ENSRNOG00000017912	ATPase, Ca++ transporting, ubiquitous [Source:RGD Symbol;Acc:2175]	+	gene	downstream	451	0.0143522	32.4478	11.2169	21.9444	29.1258
17	18934408	18934408	null					Not found	0	0.0143522	11.943	38.3502	10.4264	26.2652
X	107322219	107322219	Tceal6	ENSRNOG00000049020	transcription elongation factor A (SII)-like 6 [Source:RGD Symbol;Acc:1598096]	+	gene	downstream	996	0.0143522	33.1385	55.9604	39.1087	31.0204
12	45046872	45046872	Taok3	ENSRNOG00000001138	TAO kinase 3 [Source:RGD Symbol;Acc:1562861]	-	gene	overlapping	0	0.0143559	30.5051	51.3333	55.6658	41.6577
3	152702483	152702483	null					Not found	0	0.0143611	29.2989	52.3314	31.8651	35.2363
18	52327663	52327663	Megf10	ENSRNOG00000013674	multiple EGF-like domains 10 [Source:RGD Symbol;Acc:735084]	+	gene	overlapping	0	0.0143611	53.9835	32.1867	42.6191	44.4519
X	143682520	143682520	RGD1560171	ENSRNOG00000043487	similar to PRO0149 protein [Source:RGD Symbol;Acc:1560171]	-	gene	overlapping	0	0.0143611	6.11111	32.1814	29.2208	26.5351
2	252108663	252108663	Lpar3	ENSRNOG00000015260	lysophosphatidic acid receptor 3 [Source:RGD Symbol;Acc:620565]	+	gene	overlapping	0	0.014373	68.75	91.6667	85.2707	85.4738
20	46511085	46511085	Foxo3	ENSRNOG00000000299	forkhead box O3 [Source:RGD Symbol;Acc:1309196]	+	gene	overlapping	0	0.014373	41.2519	20.7499	27.7192	32.1429
X	8860109	8860109	null					Not found	0	0.014373	23.8154	49.9533	41.7957	37.3879
10	56935270	56935270	Alox12e	ENSRNOG00000019074	arachidonate 12-lipoxygenase, epidermal [Source:RGD Symbol;Acc:1307642]	-	gene	downstream	129	0.0143806	46.7357	24.7222	28.9744	39.3699
20	30383431	30383431	Unc5b	ENSRNOG00000000567	unc-5 netrin receptor B [Source:RGD Symbol;Acc:621756]	-	gene	overlapping	0	0.014385	32.0856	9.04762	24.4019	28.9286
17	36772344	36772344	Cdkal1	ENSRNOG00000018381	CDK5 regulatory subunit associated protein 1- like 1 [Source:RGD Symbol;Acc:1310246]	+	gene	overlapping	0	0.0143921	15.974	42.3809	23.1515	36.7171
1	46548551	46548551	Zdhhc14	ENSRNOG00000029049	zinc finger, DHHC-type containing 14 [Source:RGD Symbol;Acc:1565877]	+	gene	overlapping	0	0.0143961	40.8653	20.0501	27.7802	47.9167
1	82006064	82006064	Pou2f2	ENSRNOG00000055650	POU class 2 homeobox 2 [Source:RGD Symbol;Acc:621690]	-	gene	downstream	1526	0.0143961	21.8889	45.2696	29.4672	37.4547
1	221380283	221380283	null					Not found	0	0.0143961	87.7389	65.7407	68.4867	60.1215
2	117576206	117576206	null					Not found	0	0.0143961	61.9517	40.6446	49.8946	45.8006
2	253822078	253822078	null					Not found	0	0.0143961	87.8205	67.6471	81.6357	84.8677
3	166123223	166123223	null					Not found	0	0.0143961	82.0393	55.1982	80.5068	76.9907
4	34076199	34076199	Col28a1	ENSRNOG00000033618	collagen, type XXVIII, alpha 1 [Source:RGD Symbol;Acc:1564680]	-	gene	overlapping	0	0.0143961	19.0808	41.3296	24.1264	31.037
4	167885341	167885341	Etv6	ENSRNOG00000005984	ets variant 6 [Source:RGD Symbol;Acc:1559537]	+	gene	overlapping	0	0.0143961	46.4646	77.2625	64.5196	54.7826
5	79316656	79316656	Dfnb31	ENSRNOG00000001700	deafness, autosomal recessive 31 [Source:RGD Symbol;Acc:631330]	-	gene	overlapping	0	0.0143961	11.9558	32.8947	36.0602	19.3723
5	148033395	148033395	null					Not found	0	0.0143961	58.5859	81.746	67.5439	67.5595
5	156068932	156068932	Rap1gap	ENSRNOG00000013825	Rap1 GTPase-activating protein [Source:RGD Symbol;Acc:1309908]	+	gene	overlapping	0	0.0143961	47.1705	72.3413	59.3939	48.7343
6	46342487	46342487	null					Not found	0	0.0143961	52.7912	28.1992	39.8651	41.0317
6	126799312	126799312	null					Not found	0	0.0143961	36.8878	59.3889	57.4737	60.5269
6	133933298	133933298	null					Not found	0	0.0143961	64.9806	90.3968	92.0635	87.7289
7	70576978	70576978	Mbd6	ENSRNOG00000006209	methyl-CpG binding domain protein 6 [Source:RGD Symbol;Acc:1311050]	-	gene	overlapping	0	0.0143961	48.9107	27.6022	38.3698	43.3473
8	14086727	14086727	null					Not found	0	0.0143961	45.0617	69.958	67.6638	58.4885
8	90956759	90956759	Lca5	ENSRNOG00000009580	Leber congenital amaurosis 5 [Source:RGD Symbol;Acc:1308555]	-	gene	overlapping	0	0.0143961	35.8411	57.7986	51.4587	39.963
8	126734040	126734040	null					Not found	0	0.0143961	74.2089	51.6206	68.6897	55.924
9	100371357	100371357	null					Not found	0	0.0143961	67.3232	90.8259	87.383	80.9722
10	56156043	56156043	Dnah2	ENSRNOG00000052688	dynein, axonemal, heavy chain 2 [Source:RGD Symbol;Acc:1565087]	-	gene	downstream	1495	0.0143961	71.9934	47.7404	61.9267	62.2306
10	64517112	64517112	Nxn	ENSRNOG00000008178	nucleoredoxin [Source:RGD Symbol;Acc:1310489]	-	gene	overlapping	0	0.0143961	73.7607	95.5204	84.1503	86.4651
10	89579476	89579476	Arl4d	ENSRNOG00000020770	ADP-ribosylation factor-like 4D [Source:RGD Symbol;Acc:1306875]	+	gene	overlapping	0	0.0143961	42.7381	63.0866	52.0748	56.2771
10	90731986	90731986	Adam11	ENSRNOG00000002753	ADAM metallopeptidase domain 11 [Source:RGD Symbol;Acc:1307515]	+	gene	overlapping	0	0.0143961	30.8123	6.48567	10.8974	19.213
12	29423105	29423105	Caln1	ENSRNOG00000000886	calneuron 1 [Source:RGD Symbol;Acc:1305843]	-	gene	overlapping	0	0.0143961	26.1905	52.0833	48.3785	52.2206
13	35917658	35917658	null					Not found	0	0.0143961	84.127	47.5	77.9178	71.4015
14	92117203	92117203	Grb10	ENSRNOG00000004290	growth factor receptor bound protein 10 [Source:RGD Symbol;Acc:1566234]	-	gene	overlapping	0	0.0143961	58.7248	35.679	56.5967	51.8661
17	13378056	13378056	null					Not found	0	0.0143961	65.2778	91.6667	75.2086	89.5623
19	46899987	46899987	null					Not found	0	0.0143961	51.2967	28.8663	44.8664	25.6481
10	8558959	8558959	Rbfox1	ENSRNOG00000002827	RNA binding protein, fox-1 homolog (C. elegans) 1 [Source:RGD Symbol;Acc:1311210]	-	gene	overlapping	0	0.0144019	32.6681	7.87879	20.8061	13.0303
10	85408214	85408214	Arhgap23	ENSRNOG00000022771	Rho GTPase activating protein 23 [Source:RGD Symbol;Acc:1309742]	+	gene	overlapping	0	0.0144019	86.5879	59.0476	72.5146	75.8207
1	100642754	100642754	Myh14	ENSRNOG00000020014	myosin, heavy chain 14, non-muscle [Source:RGD Symbol;Acc:1306821]	-	gene	overlapping	0	0.0144082	22.2171	42.8299	25.7	25.6508
8	77759559	77759559	null					Not found	0	0.0144086	65.8323	90.1245	81.1663	78.5281
17	10305484	10305484	null					Not found	0	0.0144086	74.3939	47.3016	66.1905	56.8452
1	141266090	141266090	null					Not found	0	0.014416	32.0236	58.3296	49.5238	43.7413
5	158823488	158823488	null					Not found	0	0.014416	68.2107	89.9267	88.141	90
10	57432669	57432669	Scimp	ENSRNOG00000037409	SLP adaptor and CSK interacting membrane protein [Source:RGD Symbol;Acc:1593299]	-	gene	overlapping	0	0.014416	83.9348	63.8528	82.5229	77.2953
13	50440560	50440560	Sox13	ENSRNOG00000028353	SRY (sex determining region Y)-box 13 [Source:RGD Symbol;Acc:1309674]	+	gene	overlapping	0	0.014416	30.0673	52.3246	45.1144	34.6825
X	135550877	135550877	Rbmx2	ENSRNOG00000007371	RNA binding motif protein, X-linked 2 [Source:RGD Symbol;Acc:1562693]	+	gene	overlapping	0	0.014416	38.4259	15.1111	30.7158	21.2885
2	185421412	185421412	Sh3d19	ENSRNOG00000011752	SH3 domain containing 19 [Source:RGD Symbol;Acc:1304885]	+	gene	overlapping	0	0.0144204	80.1893	57.0707	55.687	77.1739
14	107748661	107748661	Commd1	ENSRNOG00000009281	copper metabolism (Murr1) domain containing 1 [Source:RGD Symbol;Acc:1311771]	-	gene	overlapping	0	0.0144204	32.8502	55.4404	45.6976	57.2033
1	48942362	48942362	null					Not found	0	0.0144254	70.5031	47.1678	62.6984	63.3955
1	279132165	279132165	null					Not found	0	0.0144254	20.8446	44	35.3175	40.444
2	210988010	210988010	Cyb561d1	ENSRNOG00000052232	cytochrome b561 family, member D1 [Source:RGD Symbol;Acc:1310829]	-	gene	upstream	859	0.0144254	35.7417	58.5213	39.0332	50
4	80038123	80038123	Osbpl3	ENSRNOG00000010011	oxysterol binding protein-like 3 [Source:RGD Symbol;Acc:1564287]	-	gene	overlapping	0	0.0144254	57.0707	30.1875	40.3623	31.0486
4	132677856	132677856	null					Not found	0	0.0144254	76.9841	54.8278	68.6597	73.9683
5	47415930	47415930	null					Not found	0	0.0144254	88.2173	66.9012	70.293	78.9988
5	151380911	151380911	Wasf2	ENSRNOG00000009805	WAS protein family, member 2 [Source:RGD Symbol;Acc:1307299]	+	gene	overlapping	0	0.0144254	52.6947	73.7312	56.2626	41.0686
5	161085727	161085727	AABR07050321.1	ENSRNOG00000057262	No description	-	gene	overlapping	0	0.0144254	73.4127	93.8562	81.241	90.5533
6	104747925	104747925	Smoc1	ENSRNOG00000005998	SPARC related modular calcium binding 1 [Source:RGD Symbol;Acc:1303126]	+	gene	overlapping	0	0.0144254	56.2963	76.8889	71.5488	64.6795
6	132250267	132250267	Cyp46a1	ENSRNOG00000007147	cytochrome P450, family 46, subfamily a, polypeptide 1 [Source:RGD Symbol;Acc:1306605]	+	gene	overlapping	0	0.0144254	69.6681	46.2857	64.3915	54.8309
7	14471348	14471348	null					Not found	0	0.0144254	40.2778	16.6139	23.3443	35.5601
7	137439978	137439978	null					Not found	0	0.0144254	89.1107	67.3684	89.2593	83.5358
8	49342125	49342125	Mpzl2	ENSRNOG00000016085	myelin protein zero-like 2 [Source:RGD Symbol;Acc:1307196]	+	gene	overlapping	0	0.0144254	24.4444	2.5641	13.9216	7.53968
9	96360902	96360902	null					Not found	0	0.0144254	66.4327	40.202	70.1058	70.1525
11	71558375	71558375	Pcyt1a	ENSRNOG00000001762	phosphate cytidylyltransferase 1, choline, alpha [Source:RGD Symbol;Acc:70515]	-	gene	overlapping	0	0.0144254	78.7553	53.2428	67.1827	61.6162
16	85031456	85031456	null					Not found	0	0.0144254	7.69231	29.4872	20.1852	11.1111
17	23862305	23862305	Gfod1	ENSRNOG00000014007	glucose-fructose oxidoreductase domain containing 1 [Source:RGD Symbol;Acc:1311507]	-	gene	overlapping	0	0.0144254	54.2232	79.59	70.0904	84.7403
20	47358562	47358562	null					Not found	0	0.0144254	50.2506	72.4603	54.4533	57.4664
12	25982130	25982130	null					Not found	0	0.0144439	37.193	13.6508	20.6378	16.2698
X	128493411	128493411	Stag2	ENSRNOG00000029885	stromal antigen 2 [Source:RGD Symbol;Acc:1562042]	+	gene	downstream	203	0.0144439	29.2832	7.65993	22.3303	32.7273
3	59100629	59100629	null					Not found	0	0.0145011	77.6713	54.4497	65.3014	77.6296
5	171524500	171524500	LOC100911486	ENSRNOG00000000156	multiple epidermal growth factor-like domains protein 6-like [Source:RGD Symbol;Acc:6492904]	+	gene	overlapping	0	0.0145089	71.2721	96.2963	85.6459	80.7166
2	259376465	259376465	null					Not found	0	0.0145477	43.3272	65.5255	64.8854	63.6905
7	11318838	11318838	Apba3	ENSRNOG00000020466	amyloid beta (A4) precursor protein-binding, family A, member 3 [Source:RGD Symbol;Acc:620846]	-	gene	overlapping	0	0.0145477	62.0648	39.8896	61.0161	51.8893
1	145715994	145715994	Tmc3	ENSRNOG00000025088	transmembrane channel-like 3 [Source:RGD Symbol;Acc:1308063]	+	gene	overlapping	0	0.0145556	39.6399	59.8846	50.2673	54.2195
5	171678979	171678979	Prdm16	ENSRNOG00000045913	PR domain containing 16 [Source:RGD Symbol;Acc:2324431]	-	gene	overlapping	0	0.0145556	47.0706	68.2934	53.7296	59.7222
6	75074719	75074719	Egln3	ENSRNOG00000005053	egl-9 family hypoxia-inducible factor 3 [Source:RGD Symbol;Acc:71019]	-	gene	overlapping	0	0.0145556	16.4469	36.5831	25.4274	36.3611
X	140765566	140765566	null					Not found	0	0.0145556	29.1886	53.5455	35.5286	39.6057
11	86446430	86446430	null					Not found	0	0.0145575	67.4074	91.1503	71.5581	92.3077
16	69320735	69320735	AABR07026241.1	ENSRNOG00000059687	No description	+	gene	overlapping	0	0.0145792	63.1763	86.1209	75.3404	77.7093
1	92367921	92367921	null					Not found	0	0.0146015	77.9915	53.668	62.9167	74.8055
5	59138009	59138009	Npr2	ENSRNOG00000015991	natriuretic peptide receptor 2 [Source:RGD Symbol;Acc:620851]	+	gene	overlapping	0	0.0146015	72.6911	51.5787	78.7844	75.5555
6	137679128	137679128	null					Not found	0	0.0146015	44.1868	19.7425	35.2746	21.0088
9	43812100	43812100	Cnga3	ENSRNOG00000051950	cyclic nucleotide gated channel alpha 3 [Source:RGD Symbol;Acc:70948]	+	gene	overlapping	0	0.0146015	87.3188	64.7882	77.4155	79.4217
9	98760046	98760046	null					Not found	0	0.0146015	42.0034	66.2658	58.1169	51.9521
9	110127673	110127673	Efna5	ENSRNOG00000034177	ephrin A5 [Source:RGD Symbol;Acc:620391]	-	gene	overlapping	0	0.0146015	44.6797	20.0219	50.7856	45.5748
12	6187900	6187900	null					Not found	0	0.0146015	44.7005	21.6787	39.7498	37.3016
17	85484647	85484647	null					Not found	0	0.0146015	57.9091	37.2456	38.3869	53.9216
10	73246822	73246822	null					Not found	0	0.0146159	66.7312	88.348	75.9341	95.4023
10	108267547	108267547	Tbc1d16	ENSRNOG00000049758	TBC1 domain family, member 16 [Source:RGD Symbol;Acc:1588560]	-	gene	overlapping	0	0.0146159	24.0711	47.5799	35.2016	28.0579
19	25834954	25834954	Nfix	ENSRNOG00000002983	nuclear factor I/X (CCAAT-binding transcription factor) [Source:RGD Symbol;Acc:69080]	-	gene	overlapping	0	0.0146176	84.7913	62.8494	70.8217	65.3535
X	33786726	33786726	null					Not found	0	0.0146551	42.3922	16.1765	24.9206	19.0476
4	42971629	42971629	Cttnbp2	ENSRNOG00000061845	cortactin binding protein 2 [Source:RGD Symbol;Acc:628691]	-	gene	overlapping	0	0.0146576	64.3776	42.7867	54.7524	54.7619
4	56134804	56134804	Snd1	ENSRNOG00000031173	staphylococcal nuclease and tudor domain containing 1 [Source:RGD Symbol;Acc:631340]	+	gene	overlapping	0	0.0146576	55.9779	33.8394	48.9445	44.765
9	79731934	79731934	Xrcc5	ENSRNOG00000016105	X-ray repair complementing defective repair in Chinese hamster cells 5 [Source:RGD Symbol;Acc:3976]	+	gene	overlapping	0	0.0146576	79.4639	55.3333	72.9798	59.7495
11	69897067	69897067	Kalrn	ENSRNOG00000001706	kalirin, RhoGEF kinase [Source:RGD Symbol;Acc:621865]	+	gene	overlapping	0	0.0146576	86.532	63.1054	92.4445	87.5992
20	10240645	10240645	Wdr4	ENSRNOG00000001181	WD repeat domain 4 [Source:RGD Symbol;Acc:1585179]	-	gene	overlapping	0	0.0146576	97.9167	75.4579	97.4359	86.0457
8	131320430	131320430	null					Not found	0	0.0146644	57.4444	78.5844	77.7356	67.7778
9	111898393	111898393	null					Not found	0	0.0146644	53.4648	75.7246	76.6416	81.6667
5	168018929	168018929	Tnfrsf9	ENSRNOG00000036942	tumor necrosis factor receptor superfamily, member 9 [Source:RGD Symbol;Acc:1598208]	+	gene	overlapping	0	0.0146881	25.4756	47.2315	29.8319	36.828
5	70625881	70625881	null					Not found	0	0.0146988	81.6554	56.1844	61.8974	68.6548
20	9233220	9233220	Btbd9	ENSRNOG00000000540	BTB (POZ) domain containing 9 [Source:RGD Symbol;Acc:1306975]	-	gene	overlapping	0	0.0146988	64.4249	88.5185	75.2008	60.2782
17	9992486	9992486	Fgfr4	ENSRNOG00000016763	fibroblast growth factor receptor 4 [Source:RGD Symbol;Acc:2612]	-	gene	overlapping	0	0.0147419	91.4912	70.305	86.087	85.8879
2	56242603	56242603	null					Not found	0	0.0147448	28.3253	6.25	19.5175	15.5556
4	32338710	32338710	Dlx6as	ENSRNOG00000051264	No description	-	gene	overlapping	0	0.0147448	85.1951	62.5397	91.9458	72.4802
5	62065774	62065774	null					Not found	0	0.0147448	14.3085	40.6161	24.7274	19.2803
14	8392800	8392800	Arhgap24	ENSRNOG00000056944	Rho GTPase activating protein 24 [Source:RGD Symbol;Acc:1306669]	-	gene	overlapping	0	0.0147456	67.0202	42.1856	65.7307	71.9842
1	80721641	80721641	null					Not found	0	0.0147605	86.2698	65.3333	93.1746	66.7198
3	119934591	119934591	null					Not found	0	0.0147605	71.7532	92.4586	85.8479	79.7515
5	139049322	139049322	Hivep3	ENSRNOG00000009341	human immunodeficiency virus type I enhancer binding protein 3 [Source:RGD Symbol;Acc:1311252]	+	gene	overlapping	0	0.0147689	64.6902	87.9348	79.8257	88.1127
16	79859810	79859810	null					Not found	0	0.0148029	69.3651	91.1905	86.1111	89.0741
7	27655925	27655925	RGD1560034	ENSRNOG00000038943	similar to FLJ25323 protein [Source:RGD Symbol;Acc:1560034]	+	gene	overlapping	0	0.0148166	35.7143	12.5817	30.7576	31.256
5	57390420	57390420	null					Not found	0	0.01482	61.0179	81.8713	71.8627	60.8002
7	11427831	11427831	Pias4	ENSRNOG00000020230	protein inhibitor of activated STAT, 4 [Source:RGD Symbol;Acc:1308737]	+	gene	overlapping	0	0.0148219	19.6221	41.2955	35.2546	41.1111
14	91965962	91965962	Ddc	ENSRNOG00000004327	dopa decarboxylase (aromatic L-amino acid decarboxylase) [Source:RGD Symbol;Acc:2494]	-	gene	overlapping	0	0.0148676	38.4311	12.9713	35.8442	14.0246
3	162861926	162861926	Sulf2	ENSRNOG00000006052	sulfatase 2 [Source:RGD Symbol;Acc:1305078]	-	gene	overlapping	0	0.0149091	45.749	23.5305	27.4815	27.178
4	180614388	180614388	AABR07062513.1	ENSRNOG00000001804	No description	-	gene	overlapping	0	0.0149091	56.141	34.7799	55.4849	44.535
6	91421704	91421704	null					Not found	0	0.0149091	91.1364	69.5869	86.2473	81.9688
9	88213228	88213228	Rhbdd1	ENSRNOG00000054963	rhomboid domain containing 1 [Source:RGD Symbol;Acc:1306477]	+	gene	overlapping	0	0.0149091	57.4592	84.127	82.2129	75.1515
X	35537005	35537005	null					Not found	0	0.0149216	11.15	44.0018	25.5556	19.3651
19	25124817	25124817	LOC686013	ENSRNOG00000005533	hypothetical protein LOC686013 [Source:RGD Symbol;Acc:1586683]	+	gene	overlapping	0	0.0149414	38.5423	59.6705	59.6458	33.014
1	178638570	178638570	Spon1	ENSRNOG00000058003	spondin 1, extracellular matrix protein [Source:RGD Symbol;Acc:619918]	+	gene	overlapping	0	0.0149544	48.6023	74.4075	57.6389	59.4128
4	22868857	22868857	Adam22	ENSRNOG00000042478	ADAM metallopeptidase domain 22 [Source:RGD Symbol;Acc:1585016]	+	gene	overlapping	0	0.0149544	50.857	73.6732	71.3702	70.8333
5	151145657	151145657	null					Not found	0	0.0149544	91.7293	71.2885	83.9286	89.5112
6	124241965	124241965	null					Not found	0	0.0149544	38.8018	17.2727	22.4747	30.2486
16	77817038	77817038	null					Not found	0	0.0149544	65.2477	89.441	63.3951	74.2064
X	113017297	113017297	Irs4	ENSRNOG00000046790	insulin receptor substrate 4 [Source:RGD Symbol;Acc:1562442]	-	gene	overlapping	0	0.0149544	37.4596	14.3875	24.6143	17.489
3	80377608	80377608	Lrp4	ENSRNOG00000015285	low density lipoprotein receptor-related protein 4 [Source:RGD Symbol;Acc:619731]	+	gene	overlapping	0	0.0149641	85.7602	63.8889	71.2231	82.5966
6	136727776	136727776	Kif26a	ENSRNOG00000013661	kinesin family member 26A [Source:RGD Symbol;Acc:1307957]	+	gene	overlapping	0	0.0149641	64.8148	88.5041	85.5411	75.6437
7	117180183	117180183	LOC680875	ENSRNOG00000023828	similar to dystonin isoform 1 [Source:RGD Symbol;Acc:1587008]	-	gene	upstream	629	0.0149641	31.5657	53.9817	30.5776	38.5232
9	41379267	41379267	Plekhb2	ENSRNOG00000014162	pleckstrin homology domain containing, family B (evectins) member 2 [Source:RGD Symbol;Acc:1310954]	+	gene	overlapping	0	0.0149641	60.9122	84.4279	79.0909	67.7463
17	72703807	72703807	null					Not found	0	0.0149641	5.88235	28.5897	17.2386	25.3302
10	106191976	106191976	null					Not found	0	0.0149975	81.082	61.0814	60.1948	60.3486
12	606694	606694	null					Not found	0	0.0149975	45.1049	71.6937	53.8329	68.2749
X	135434027	135434027	null					Not found	0	0.0149975	6.30252	29.3373	13.373	4.96324
5	139626567	139626567	Kcnq4	ENSRNOG00000060435	potassium channel, voltage-gated KQT-like subfamily Q, member 4 [Source:RGD Symbol;Acc:61799]	-	gene	upstream	1009	0.0150293	62.7563	85.0834	83.3599	84.7002
7	24717974	24717974	null					Not found	0	0.0150293	40.6609	16.0652	20.9259	29.3056
9	97983956	97983956	Col6a3	ENSRNOG00000019648	No description	-	gene	overlapping	0	0.0150293	79.3237	58.7452	72.3826	79.0159
10	105994970	105994970	null					Not found	0	0.0150293	71.0227	96.6667	83.9556	92.2078
10	16615702	16615702	null					Not found	0	0.0150496	94.4445	69.4444	70.5905	78.7879
1	7219846	7219846	null					Not found	0	0.0150708	39.358	62.8503	50.2196	53.338
11	86488919	86488919	null					Not found	0	0.0150708	92.4908	68.8293	82.085	80.2198
5	146661620	146661620	Csmd2	ENSRNOG00000007057	CUB and Sushi multiple domains 2 [Source:RGD Symbol;Acc:1565728]	+	gene	overlapping	0	0.0150741	74.8235	51.0031	79.9147	77.635
5	62682598	62682598	Anks6	ENSRNOG00000023309	ankyrin repeat and sterile alpha motif domain containing 6 [Source:RGD Symbol;Acc:3334]	-	gene	overlapping	0	0.0150744	85.1648	58.9058	79.0476	80.3968
6	132186415	132186415	null					Not found	0	0.0150744	10.0877	31.9298	28.6276	28.3061
7	135861922	135861922	null					Not found	0	0.0150744	56.0185	77.8584	65.6958	61.1696
10	103191757	103191757	null					Not found	0	0.0150744	96.0784	73.7374	82.1795	91.8415
17	4623628	4623628	null					Not found	0	0.0150744	80.5555	58.5434	74.386	87.6901
4	29913788	29913788	null					Not found	0	0.015075	43.6886	65.507	63.2381	70.3679
5	168168935	168168935	Camta1	ENSRNOG00000018602	calmodulin binding transcription activator 1 [Source:RGD Symbol;Acc:1562703]	-	gene	overlapping	0	0.015075	72.6407	94.1026	93.6111	83.0688
6	127260503	127260503	AC133316.1	ENSRNOG00000051541	No description	+	gene	overlapping	0	0.015075	86.5774	65.0264	69.4522	70.6349
20	19193714	19193714	RNaseP_nuc	ENSRNOG00000055467	Nuclear RNase P [Source:RFAM;Acc:RF00009]	+	gene	upstream	1999	0.0151008	10.4701	34.0404	40.0585	7.64411
10	109133708	109133708	Baiap2	ENSRNOG00000004049	BAI1-associated protein 2 [Source:RGD Symbol;Acc:619814]	+	gene	overlapping	0	0.015114	57.6457	78.659	73.8536	57.7225
8	28388933	28388933	Igsf9b	ENSRNOG00000009253	immunoglobulin superfamily, member 9B [Source:RGD Symbol;Acc:1564717]	+	gene	upstream	1550	0.0151145	95.2381	73.2955	100	92.9915
15	4629043	4629043	null					Not found	0	0.0151145	38.9634	61.8056	56.203	28.4601
20	56192597	56192597	Cd99	ENSRNOG00000050735	CD99 molecule [Source:RGD Symbol;Acc:1594332]	-	gene	overlapping	0	0.0151145	62.9119	40.864	61.2938	48.6508
16	73666049	73666049	Nkx6-3	ENSRNOG00000018147	NK6 homeobox 3 [Source:RGD Symbol;Acc:1597780]	-	gene	overlapping	0	0.0151193	6.11111	28.7879	14.7756	21.3889
1	261986516	261986516	Pyroxd2	ENSRNOG00000015807	pyridine nucleotide-disulphide oxidoreductase domain 2 [Source:RGD Symbol;Acc:1303232]	-	gene	overlapping	0	0.0151441	54.3163	28.2892	36.2704	36.6228
1	281756896	281756896	Prlhr	ENSRNOG00000009922	prolactin releasing hormone receptor [Source:RGD Symbol;Acc:71037]	-	gene	downstream	737	0.0151441	11.4899	35.0241	32.4444	24.4997
20	45900411	45900411	null					Not found	0	0.0151441	64.487	91.4142	76.1111	77.4405
10	68386781	68386781	Asic2	ENSRNOG00000058308	acid-sensing (proton-gated) ion channel 2 [Source:RGD Symbol;Acc:2017]	-	gene	overlapping	0	0.0151816	93.3007	66.3399	87.7778	89.1775
6	26807903	26807903	Cgref1	ENSRNOG00000007923	cell growth regulator with EF hand domain 1 [Source:RGD Symbol;Acc:620801]	+	gene	overlapping	0	0.0152107	59.5549	82.4435	70.3209	71.627
18	79328854	79328854	Mbp	ENSRNOG00000016516	myelin basic protein [Source:RGD Symbol;Acc:3054]	+	gene	overlapping	0	0.0152111	4.99109	25.641	8.44646	7.19697
2	259832817	259832817	St6galnac3	ENSRNOG00000056894	ST6 (alpha-N-acetyl-neuraminyl-2,3-beta- galactosyl-1,3)-N-acetylgalactosaminide alpha-2,6- sialyltransferase 3 [Source:RGD Symbol;Acc:3677]	-	gene	overlapping	0	0.0152547	36.1254	62.0255	46.7204	53.0592
14	92117139	92117139	Grb10	ENSRNOG00000004290	growth factor receptor bound protein 10 [Source:RGD Symbol;Acc:1566234]	-	gene	overlapping	0	0.0152547	54.6069	31.1957	52.7561	51.3033
2	158515835	158515835	null					Not found	0	0.0153376	26.6537	53.9664	40.942	42.963
1	13167938	13167938	Abracl	ENSRNOG00000051450	ABRA C-terminal like [Source:RGD Symbol;Acc:1583256]	-	gene	overlapping	0	0.0153568	61.8831	35.5873	65.6235	53.0556
3	30317330	30317330	AABR07051957.3	ENSRNOG00000060921	No description	+	gene	overlapping	0	0.0153568	10.2869	34.6779	30.1012	11.9048
4	145452049	145452049	Prrt3	ENSRNOG00000009863	proline-rich transmembrane protein 3 [Source:RGD Symbol;Acc:1562419]	-	gene	overlapping	0	0.0153689	75.1111	51.7241	63.5893	59.9206
13	84046166	84046166	Cd247	ENSRNOG00000003298	Cd247 molecule [Source:RGD Symbol;Acc:2305]	+	gene	overlapping	0	0.0153689	34.1954	56.3113	60.8889	44.7719
2	63247980	63247980	null					Not found	0	0.0153714	19.113	41.5123	36.8687	21.5152
2	236439687	236439687	null					Not found	0	0.0153799	76.431	56.3582	55.9006	73.2804
X	70603604	70603604	Dlg3	ENSRNOG00000002767	discs, large homolog 3 (Drosophila) [Source:RGD Symbol;Acc:68423]	+	gene	overlapping	0	0.0154155	31.1111	9.04762	30.8712	27.1592
10	86856298	86856298	null					Not found	0	0.0154242	71.2121	94.6581	80.4293	78.8607
17	79665980	79665980	Itga8	ENSRNOG00000016538	integrin, alpha 8 [Source:RGD Symbol;Acc:621634]	-	gene	overlapping	0	0.0154242	96.9697	75.9358	75.487	86.7133
20	4600267	4600267	Slc44a4	ENSRNOG00000000878	solute carrier family 44, member 4 [Source:RGD Symbol;Acc:1303167]	+	gene	overlapping	0	0.0154242	71.732	92.094	95.8486	88.1419
X	72515318	72515318	Phka1	ENSRNOG00000003063	phosphorylase kinase, alpha 1 [Source:RGD Symbol;Acc:621522]	-	gene	overlapping	0	0.0154242	43.3069	19.0196	34.924	36.5865
6	8744971	8744971	null					Not found	0	0.0154347	61.3381	82.6883	61.6667	69.1667
10	20699570	20699570	Wwc1	ENSRNOG00000008065	WW and C2 domain containing 1 [Source:RGD Symbol;Acc:1308329]	-	gene	overlapping	0	0.0154347	69.359	46.1164	47.8175	41.4352
17	84813203	84813203	null					Not found	0	0.0154347	41.9278	16.6667	30.8566	17.3203
8	94894546	94894546	Cep162	ENSRNOG00000010608	centrosomal protein 162 [Source:RGD Symbol;Acc:1307365]	-	gene	overlapping	0	0.0154477	87.4359	63.6646	76.5278	70.2926
10	13365956	13365956	null					Not found	0	0.0154477	27.8621	49.3412	38.0951	37.5711
11	87098467	87098467	null					Not found	0	0.0155052	85.7692	62.6918	87.1659	69.2402
12	9475954	9475954	null					Not found	0	0.0155052	63.0159	88.6364	79.0043	78.5547
5	152325996	152325996	Ftl1	ENSRNOG00000031506	ferritin light chain 1 [Source:RGD Symbol;Acc:61813]	+	gene	overlapping	0	0.0155214	60.6782	38.4355	47.3509	54.0476
8	48839515	48839515	Cxcr5	ENSRNOG00000012430	chemokine (C-X-C motif) receptor 5 [Source:RGD Symbol;Acc:62010]	-	gene	overlapping	0	0.0155318	21.6403	44.528	27.2508	30.5329
2	187568547	187568547	null					Not found	0	0.015614	28.2556	7.40741	7.93447	20.3704
3	160125208	160125208	Ada	ENSRNOG00000010265	adenosine deaminase [Source:RGD Symbol;Acc:2031]	-	gene	overlapping	0	0.015614	61.8538	89.8148	65.3919	51.3636
9	42980448	42980448	Fer1l5	ENSRNOG00000024201	fer-1-like family member 5 [Source:RGD Symbol;Acc:1583681]	+	gene	overlapping	0	0.015614	50.6452	70.8423	71.3971	54.1847
17	16403594	16403594	null					Not found	0	0.015614	51.6708	26.9872	37.0098	40.6944
1	264158882	264158882	Scd1	ENSRNOG00000013552	stearoyl-Coenzyme A desaturase 1 [Source:RGD Symbol;Acc:621176]	-	gene	upstream	1247	0.015621	54.697	80.7692	67.58	73.3285
12	30943211	30943211	null					Not found	0	0.015621	34.051	8.59649	15.4791	19.9485
15	50236	50236	null					Not found	0	0.015621	91.3052	70.8855	90	78.1818
1	41666275	41666275	Syne1	ENSRNOG00000018960	No description	-	gene	overlapping	0	0.0156445	52.7759	75.6085	54.4902	73.7743
X	155868552	155868552	null					Not found	0	0.0156445	85.8482	65.6958	71.4286	79.221
3	8089638	8089638	null					Not found	0	0.0156482	34.7568	56.0115	42.9852	56.0325
5	149364767	149364767	null					Not found	0	0.0156482	62.1569	87.397	76.6667	66.1381
12	14112389	14112389	Radil	ENSRNOG00000024456	Ras association and DIL domains [Source:RGD Symbol;Acc:1306155]	+	gene	overlapping	0	0.0156527	61.5113	40.1796	39.8458	39.7117
15	45735825	45735825	Fam124a	ENSRNOG00000009802	family with sequence similarity 124A [Source:RGD Symbol;Acc:1593344]	+	gene	overlapping	0	0.0156597	72.2738	47.0029	65.4762	71.1111
1	58066194	58066194	AABR07001799.1	ENSRNOG00000052286	No description	+	gene	overlapping	0	0.0156706	31.3872	53.3333	33.3333	44.0338
1	80319797	80319797	Ckm	ENSRNOG00000016837	creatine kinase, muscle [Source:RGD Symbol;Acc:2358]	+	gene	downstream	1788	0.0156787	61.7521	35.7742	53.4759	55.127
10	3750466	3750466	Cpped1	ENSRNOG00000015118	calcineurin-like phosphoesterase domain containing 1 [Source:RGD Symbol;Acc:1306568]	+	gene	overlapping	0	0.0156798	33.5017	58.0262	54.1014	44.0206
14	92117190	92117190	Grb10	ENSRNOG00000004290	growth factor receptor bound protein 10 [Source:RGD Symbol;Acc:1566234]	-	gene	overlapping	0	0.015693	62.3207	38.9855	56.5998	55.3017
10	56008210	56008210	Kdm6b	ENSRNOG00000037613	lysine (K)-specific demethylase 6B [Source:RGD Symbol;Acc:1307629]	-	gene	overlapping	0	0.0156964	88.6667	66.2121	82.4603	70.3704
19	11559985	11559985	Gnao1	ENSRNOG00000019482	guanine nucleotide binding protein (G protein), alpha activating activity polypeptide O [Source:RGD Symbol;Acc:628732]	-	gene	overlapping	0	0.0157411	31.0689	9.17232	19.1558	16.8981
3	45481720	45481720	null					Not found	0	0.0157534	49.7308	72.6984	48.4911	68.8492
1	169424533	169424533	Trim6	ENSRNOG00000017147	tripartite motif containing 6 [Source:RGD Symbol;Acc:1310896]	+	gene	upstream	1250	0.015754	92.674	69.25	78.9788	81.0577
10	17051086	17051086	Neurl1b	ENSRNOG00000027606	neuralized E3 ubiquitin protein ligase 1B [Source:RGD Symbol;Acc:1564984]	-	gene	overlapping	0	0.0157556	39.0831	15.518	18.8711	18.0303
19	19467538	19467538	Nkd1	ENSRNOG00000014293	naked cuticle homolog 1 (Drosophila) [Source:RGD Symbol;Acc:1308491]	-	gene	overlapping	0	0.0157565	55.0794	30.4074	25.0845	46.1103
5	156203234	156203234	null					Not found	0	0.0157707	28.6147	50.3205	45.3173	34.902
6	131701695	131701695	null					Not found	0	0.0157707	88.5714	65.4918	68.6869	76.6667
11	42941413	42941413	LOC100360726	ENSRNOG00000045728	hypothetical protein LOC100360726 [Source:RGD Symbol;Acc:2321532]	+	gene	overlapping	0	0.0157707	93.7322	71.2121	95.1389	80.4273
X	62375618	62375618	Arx	ENSRNOG00000053562	aristaless related homeobox [Source:RGD Symbol;Acc:1562672]	+	gene	overlapping	0	0.0157707	32.182	56.607	44.1279	30.8844
2	252136050	252136050	Lpar3	ENSRNOG00000015260	lysophosphatidic acid receptor 3 [Source:RGD Symbol;Acc:620565]	+	gene	overlapping	0	0.0157779	77.5864	52.5469	60.775	49.1285
7	142323779	142323779	Galnt6	ENSRNOG00000033059	polypeptide N- acetylgalactosaminyltransferase 6 [Source:RGD Symbol;Acc:2319726]	-	gene	overlapping	0	0.0157779	74.5773	52.2339	74.2351	57.0707
1	221413678	221413678	Syvn1	ENSRNOG00000020950	synovial apoptosis inhibitor 1, synoviolin [Source:RGD Symbol;Acc:1310488]	+	gene	overlapping	0	0.0158531	64.0399	89.7727	68.9459	82.1825
13	52619262	52619262	null					Not found	0	0.015856	54.4719	31.679	54.023	53.8324
X	1786816	1786816	Rbm10	ENSRNOG00000008472	RNA binding motif protein 10 [Source:RGD Symbol;Acc:631366]	-	gene	overlapping	0	0.015856	12.0098	37.4074	22.4293	21.4918
8	33857163	33857163	Ets1	ENSRNOG00000008941	v-ets avian erythroblastosis virus E26 oncogene homolog 1 [Source:RGD Symbol;Acc:2583]	+	gene	overlapping	0	0.0158686	88.4259	67.2222	71.1539	72.6551
1	7219861	7219861	null					Not found	0	0.0158999	38.0247	61.263	51.8069	52.1475
1	92312093	92312093	null					Not found	0	0.0158999	93.7653	73.7037	77.2727	85.6092
3	38387922	38387922	null					Not found	0	0.0158999	81.2512	50.8013	74.8942	80.8547
3	79756932	79756932	null					Not found	0	0.0158999	38.0483	59.632	35.0217	54.4092
4	157870223	157870223	Tnfrsf1a	ENSRNOG00000031312	tumor necrosis factor receptor superfamily, member 1a [Source:RGD Symbol;Acc:621237]	+	gene	overlapping	0	0.0158999	56.1905	33.7622	54.6898	51.9838
6	138141312	138141312	Ighm	ENSRNOG00000034190	immunoglobulin heavy constant mu [Source:MGI Symbol;Acc:MGI:96448]	-	gene	overlapping	0	0.0158999	67.8454	89.2857	72.1133	71.6425
7	121236529	121236529	null					Not found	0	0.0158999	74.5299	97.4359	80.6878	90.5555
9	28015468	28015468	null					Not found	0	0.0158999	74.4444	95.055	79.3561	82.7839
16	5600488	5600488	Cacna2d3	ENSRNOG00000031287	calcium channel, voltage-dependent, alpha2/delta subunit 3 [Source:RGD Symbol;Acc:631361]	-	gene	overlapping	0	0.0158999	30.7407	51.3056	52.7614	59.0579
16	86031942	86031942	null					Not found	0	0.0158999	75.4414	54.1889	58.1901	64.4376
8	28358581	28358581	Igsf9b	ENSRNOG00000009253	immunoglobulin superfamily, member 9B [Source:RGD Symbol;Acc:1564717]	+	gene	overlapping	0	0.0159168	28.4196	49.1515	36.0573	41.2083
1	51429499	51429499	null					Not found	0	0.0159265	39.977	62.2694	47.0115	56.8652
5	126619694	126619694	Ssbp3	ENSRNOG00000007920	single stranded DNA binding protein 3 [Source:RGD Symbol;Acc:621502]	+	gene	overlapping	0	0.0159339	65.7629	91.3165	82.665	80.9259
10	101176586	101176586	null					Not found	0	0.0159371	80.5393	60.0042	74.8413	75.7305
6	133934362	133934362	null					Not found	0	0.0159526	44.1092	66.3973	55.7456	60.3341
13	26025395	26025395	null					Not found	0	0.0159526	19.1667	39.8609	24.0132	36.1529
16	36289211	36289211	null					Not found	0	0.0159526	17.7873	39.8551	21.6728	42.8571
20	9033891	9033891	Btbd9	ENSRNOG00000000540	BTB (POZ) domain containing 9 [Source:RGD Symbol;Acc:1306975]	-	gene	overlapping	0	0.0159526	16.1998	37.971	35.7936	34.1688
X	63203766	63203766	Zfx	ENSRNOG00000005624	zinc finger protein X-linked [Source:RGD Symbol;Acc:1562664]	-	gene	overlapping	0	0.0160005	38.2119	14.3478	29.2125	27.1368
1	176121910	176121910	null					Not found	0	0.0160342	43.7879	66.5158	58.7302	56.8765
5	142503354	142503354	null					Not found	0	0.0160342	65.7308	41.7763	53.8095	50.1045
5	159273494	159273494	Padi4	ENSRNOG00000006855	peptidyl arginine deiminase, type IV [Source:RGD Symbol;Acc:3290]	-	gene	overlapping	0	0.0160342	75.6061	54.2735	60.8319	65.3171
6	11366747	11366747	null					Not found	0	0.0160342	61.515	85.7843	76.9436	74.6953
6	132230772	132230772	Hhipl1	ENSRNOG00000028390	HHIP-like 1 [Source:RGD Symbol;Acc:1311698]	+	gene	overlapping	0	0.0160342	55.1587	80.7204	82.0767	72.2792
8	106308380	106308380	null					Not found	0	0.0160342	57.1911	80.5207	68.2035	80.9035
10	101502307	101502307	null					Not found	0	0.0160342	17.2222	42.7171	29.386	20.2273
12	7982626	7982626	null					Not found	0	0.0160342	63.3772	85.7951	68.4921	78.4039
14	61237265	61237265	null					Not found	0	0.0160342	72.151	92.7778	80.8482	87.4436
17	84693494	84693494	null					Not found	0	0.0160342	26.1096	50.2315	31.6948	44.086
7	28887063	28887063	null					Not found	0	0.0160554	68.49	43.3052	40.3175	53.9044
18	63128465	63128465	null					Not found	0	0.0160554	68.5065	42.7451	47.5427	45.9742
6	6151828	6151828	null					Not found	0	0.0160667	34.6538	54.7863	44.9372	41.2467
10	90082511	90082511	null					Not found	0	0.0160667	30.3623	54.2312	39.3103	32.555
16	83411579	83411579	Col4a2	ENSRNOG00000023972	collagen, type IV, alpha 2 [Source:RGD Symbol;Acc:1308085]	-	gene	overlapping	0	0.0160755	63.0556	86.1218	74.5701	65.9236
